# Supplementary material for: Long-read transcriptome sequencing reveals abundant promoter diversity in distinct molecular subtypes of gastric cancer
Source: Genome Biol. 2021 Jan 22;22:44. doi: 10.1186/s13059-021-02261-x (PMC7821541; doi:10.1186/s13059-021-02261-x)
Supplement: Supplementary file 2 — Additional file 2: Table S1. Molecular subtyping in gastric cancer cell lines. Table S2. Categories of isoform identified. Table S3. Correlation between predicted transcriptome (Iso-seq) with promoter activity (proActiv) at different gene lengths. Table S4. Correlation coefficient between Iso-seq and proActiv. Table S5. List of unique peptides in Iso-seq sequences and not found in Gencode v32, validated from mass spectrometer data. Table S6. Down-regulated promoter (tumor vs normal). Table S7. Up-regulated promoter (tumor vs normal). Table S8. Gene-specific outer/inner primers used for RLM-RACE. [file 13059_2021_2261_MOESM2_ESM.xlsx]

## Sheet: S1
Molecular subtyping in gastric cancer cell lines
Cell line	EBV reads per million	Percentage of microsatellite indel	WGD	Predicted Subtype
IM95	0.198613	4.99	0	MSI
MKN1	0.00647832	2	1	CIN
NCC19	0.0901072	1.45	1	CIN
NCC24	62.0505	1.68	0	EBV
NCC59	0	8.27	0	MSI
OCUM1	0.0792377	1.59	0	GS
SNU1750	0.460729	1.52	2	CIN
SNU1967	0.0908155	0.37	1	CIN
SNU484	0.112563	1.27	1	CIN
SNU719	528.209	1.59	0	EBV

## Sheet: S2
Categories of isoform identified
Category	#Isoforms	%
FSM	18442	30.6
ISM	1709	2.8
NIC	21874	36.3
NNC	17333	28.8
Antisense	261	0.4
Genic	304	0.5
Intergenic	316	0.5
Total	60239	100

## Sheet: S3
Correlation between predicted transcriptome (Iso-seq) with promoter activity (proActiv) at different gene lengths
Isoform length	Isoform number	Average correlation (same cell line)	Average correlation (different cell line)	T-test p-value
0 - 2 kb	3562	0.63	0.49	1.8x10-12
2 - 4 kb	9046	0.61	0.48	1.3x10-13
4 - 6 kb	4553	0.57	0.42	2.5x10-12
>6 kb	1132	0.49	0.33	1.5x10-12

## Sheet: S4
Correlation coefficient between Iso-seq and proActiv (known promoter)
	IM95	MKN1	NCC19	NCC24	NCC59	OCUM1	SNU1750	SNU1967	SNU484	SNU719
IM95	0.616235	0.370071	0.460307	0.530287	0.536657	0.503846	0.301044	0.447703	0.318396	0.533158
MKN1	0.421959	0.541531	0.394265	0.450708	0.431678	0.416934	0.405643	0.421094	0.398128	0.444736
NCC19	0.484153	0.373821	0.540395	0.516461	0.504088	0.516764	0.317611	0.456072	0.303654	0.52124
NCC24	0.483859	0.360075	0.446242	0.616632	0.514966	0.493816	0.302608	0.448417	0.314577	0.535691
NCC59	0.497922	0.364332	0.428782	0.510932	0.626239	0.523347	0.294225	0.420923	0.308656	0.520293
OCUM1	0.440825	0.317479	0.417034	0.460755	0.459157	0.585409	0.259164	0.385571	0.277679	0.482806
SNU1750	0.34938	0.401603	0.333429	0.389838	0.363698	0.360309	0.559776	0.381086	0.410791	0.405789
SNU1967	0.393558	0.322925	0.375979	0.461532	0.422273	0.449154	0.295936	0.488765	0.300303	0.45659
SNU484	0.351001	0.38235	0.31499	0.395841	0.363958	0.361302	0.393283	0.357046	0.561125	0.407278
SNU719	0.507411	0.363866	0.464668	0.531983	0.536578	0.52014	0.317227	0.448215	0.319277	0.634916
Correlation coefficient between Iso-seq and proActiv (novel promoter)
	IM95	MKN1	NCC19	NCC24	NCC59	OCUM1	SNU1750	SNU1967	SNU484	SNU719
IM95	0.360122	0.172097	0.200829	0.200476	0.153696	0.246605	0.0764383	0.193867	0.119597	0.20247
MKN1	0.175085	0.316417	0.157197	0.177967	0.121927	0.197798	0.141889	0.191828	0.188559	0.164201
NCC19	0.210023	0.170872	0.299157	0.204657	0.136341	0.271823	0.0867453	0.215499	0.110731	0.213645
NCC24	0.216918	0.176285	0.200051	0.298853	0.161958	0.258728	0.0872371	0.220749	0.136171	0.219149
NCC59	0.222317	0.183384	0.168851	0.209435	0.252741	0.260114	0.079452	0.1862	0.124397	0.209686
OCUM1	0.198942	0.145708	0.192763	0.179705	0.133012	0.370865	0.058866	0.176382	0.10792	0.219472
SNU1750	0.138448	0.206428	0.120947	0.146987	0.0765478	0.170429	0.315037	0.176233	0.198235	0.147976
SNU1967	0.162129	0.155147	0.171004	0.189571	0.113348	0.230243	0.0883416	0.297915	0.130301	0.18815
SNU484	0.136829	0.194329	0.1098	0.150404	0.0830493	0.166236	0.138482	0.154888	0.361054	0.138468
SNU719	0.231201	0.174091	0.208761	0.211059	0.178894	0.278554	0.08223	0.210661	0.127739	0.330033

## Sheet: S5
List of unique peptides in Iso-seq sequences and not found in Gencode v32, validated from mass spectrometer data
Sequence	N-term cleavage window	C-term cleavage window	Amino acid before	First amino acid	Second amino acid	Second last amino acid	Last amino acid	Amino acid after	A Count	R Count	N Count	D Count	C Count	Q Count	E Count	G Count	H Count	I Count	L Count	K Count	M Count	F Count	P Count	S Count	T Count	W Count	Y Count	V Count	U Count	Length	Missed cleavages	Mass	Proteins	Leading razor protein	Start position	End position	Unique (Groups)	Unique (Proteins)	Charges	PEP	Score	Fraction Average	Fraction Std. Dev.	Fraction 1	Fraction 2	Experiment IM95_01	Experiment IM95_02	Experiment IM95_03	Experiment IM95_04
MSVVTESSR	EDTDDRNKMSVVTESS	SVVTESSRNYGYNPSP	K	M	S	S	R	N	0	1	0	0	0	0	1	0	0	0	0	0	1	0	0	3	1	0	0	2	0	9	0	994.475	TCONS_00000605	TCONS_00000605	1052	1060	yes	yes	2	0.0055445	61.593	1	0	3
NYGYNPSPVKPEGLR	SVVTESSRNYGYNPSP	PVKPEGLRRPPSKTSM	R	N	Y	L	R	R	0	1	2	0	0	0	1	2	0	0	1	1	0	0	3	1	0	0	2	1	0	15	1	1689.85	TCONS_00000605	TCONS_00000605	1061	1075	yes	yes	2;3	0.00057601	102.65	1	0	8
FPWVAFFASK	FVDTHDLRFPWVAFFA	WVAFFASKRIRAGTEL	R	F	P	S	K	R	2	0	0	0	0	0	0	0	0	0	0	1	0	3	1	1	0	1	0	1	0	10	0	1198.62	TCONS_00000605	TCONS_00000605	1245	1254	yes	yes	2	2.2255e-05	108.43	1.64	0.48	13	23
ALGTLGR	QVVTVSGRALGTLGRP	RALGTLGRPWVAMGAL	R	A	L	G	R	P	1	1	0	0	0	0	0	2	0	0	2	0	0	0	0	0	1	0	0	0	0	7	0	686.408	TCONS_00000676	TCONS_00000676	501	507	yes	yes	2	0.044127	66.994	1	0	3
TSLDVSNSAEPGFLAPGAR	VKPVNGRKTSLDVSNS	GFLAPGARSNIQYRSL	K	T	S	A	R	S	3	1	1	1	0	0	1	2	0	0	2	0	0	1	2	3	1	0	0	1	0	19	0	1887.93	TCONS_00000817	TCONS_00000817	256	274	yes	yes	2;3	1.9622e-21	120.9	1.33	0.471	16	8
DTELLDLRETIDFLK	LAETAEEKDTELLDLR	RETIDFLKKKNSEAQA	K	D	T	L	K	K	0	1	0	3	0	0	2	0	0	1	4	1	0	1	0	0	2	0	0	0	0	15	1	1819.96	TCONS_00000817	TCONS_00000817	737	751	yes	yes	2	0.008237	57.414	1.12	0.331	7	1
EVSELRSELWEK	EEEEPEKKEVSELRSE	LRSELWEKEMKLTDIR	K	E	V	E	K	E	0	1	0	0	0	0	4	0	0	0	2	1	0	0	0	2	0	1	0	1	0	12	1	1503.76	TCONS_00000817	TCONS_00000817	904	915	yes	yes	3	0.079456	24.599	1	0	1				1
LEALNSAHQLDQLR	EMKLTDIRLEALNSAH	AHQLDQLRETMHNMQL	R	L	E	L	R	E	2	1	1	1	0	2	1	0	1	0	4	0	0	0	0	1	0	0	0	0	0	14	0	1606.84	TCONS_00000817	TCONS_00000817	924	937	yes	yes	2;3	1.7405e-09	129.94	1	0	10
LAEYLVER	GKTYLTNRLAEYLVER	LAEYLVERSGREVTEG	R	L	A	E	R	S	1	1	0	0	0	0	2	0	0	0	2	0	0	0	0	0	0	0	1	1	0	8	0	991.534	TCONS_00000817	TCONS_00000817	1169	1176	yes	yes	2	0.0095289	76.679	1	0	4
DLQLYLSNLANQIDR	NMHQQSCKDLQLYLSN	NLANQIDRETGIGDVP	K	D	L	D	R	E	1	1	2	2	0	2	0	0	0	1	4	0	0	0	0	1	0	0	1	0	0	15	0	1774.92	TCONS_00000817	TCONS_00000817	1198	1212	yes	yes	2	3.5129e-15	140.22	1.25	0.433	6	2
AAWEDPVEWVR	GIKVHGQKAAWEDPVE	EDPVEWVRDTLPWPSA	K	A	A	V	R	D	2	1	0	1	0	0	2	0	0	0	0	0	0	0	1	0	0	2	0	2	0	11	0	1356.65	TCONS_00000817	TCONS_00000817	1384	1394	yes	yes	2	8.029e-05	98.754	1	0	7
SPSPVLR	PKPDPVLKSPSPVLRL	KSPSPVLRLVLSGEKK	K	S	P	L	R	L	0	1	0	0	0	0	0	0	0	0	1	0	0	0	2	2	0	0	0	1	0	7	0	754.434	TCONS_00001124	TCONS_00001124	72	78	yes	yes	2	0.037733	71.342	1	0	3
STIAAPTSSALSSQPIFTTAIDDR	TTVSSVARSTIAAPTS	FTTAIDDRCELSSPRE	R	S	T	D	R	C	4	1	0	2	0	1	0	0	0	3	1	0	0	1	2	5	4	0	0	0	0	24	0	2449.23	TCONS_00001124	TCONS_00001124	119	142	yes	yes	2;3	2.8042e-46	144.58	1	0	3
LSATESIVEIVK	EINGVSEKLSATESIV	ESIVEIVKQEVLPLTL	K	L	S	V	K	Q	1	0	0	0	0	0	2	0	0	2	1	1	0	0	0	2	1	0	0	2	0	12	0	1287.73	TCONS_00001124	TCONS_00001124	208	219	yes	yes	2	1.2407e-05	114.72	1.04	0.206	43	2
VLEEDESIR	SAAITVQRVLEEDESI	LEEDESIRTCLSEDAK	R	V	L	I	R	T	0	1	0	1	0	0	3	0	0	1	1	0	0	0	0	1	0	0	0	1	0	9	0	1088.54	TCONS_00001124	TCONS_00001124	293	301	yes	yes	2;3	0.000535	90.15	1.05	0.213	60	3			1	1
RSPVPAQIAITVPK	DSQNLNSRRSPVPAQI	QIAITVPKTWKKPKDR	R	R	S	P	K	T	2	1	0	0	0	1	0	0	0	2	0	1	0	0	3	1	1	0	0	2	0	14	1	1475.88	TCONS_00001124	TCONS_00001124	336	349	yes	yes	2;3	0.00024565	74.789	1.05	0.223	18	1	1
SPVPAQIAITVPK	SQNLNSRRSPVPAQIA	QIAITVPKTWKKPKDR	R	S	P	P	K	T	2	0	0	0	0	1	0	0	0	2	0	1	0	0	3	1	1	0	0	2	0	13	0	1319.78	TCONS_00001124	TCONS_00001124	337	349	yes	yes	2	0.041736	38.161	1	0	2
LGGGQTLGR	GLRLPGNRLGGGQTLG	GGGQTLGRERGKELGL	R	L	G	G	R	E	0	1	0	0	0	1	0	4	0	0	2	0	0	0	0	0	1	0	0	0	0	9	0	857.472	TCONS_00001282	TCONS_00001282	692	700	yes	yes	2	0.017165	50.04	1	0	12
EVFEGRRGNEMLK	MKEEIQKKEVFEGRRG	RRGNEMLKTMERKKMT	K	E	V	L	K	T	0	2	1	0	0	0	3	2	0	0	1	1	1	1	0	0	0	0	0	1	0	13	2	1563.78	TCONS_00001568	TCONS_00001568	230	242	yes	yes	3	0.033297	38.3	2	0		1
FLSLASNPVIK	YSLLKERKFLSLASNP	LASNPVIKKKVHFSGE	K	F	L	I	K	K	1	0	1	0	0	0	0	0	0	1	2	1	0	1	1	2	0	0	0	1	0	11	0	1187.69	TCONS_00001927	TCONS_00001927	363	373	yes	yes	3	0.074839	18.957	1	0	1
YLLQVIDPVAPR	________________	VIDPVAPRYVALLKKE	M	Y	L	P	R	Y	1	1	0	1	0	1	0	0	0	1	2	0	0	0	2	0	0	0	1	2	0	12	0	1382.79	TCONS_00001949	TCONS_00001949	2	13	yes	yes	2;3	0.043161	38.875	1.33	0.471	2	1
FSPAGLHHR	APIPGSKRFSPAGLHH	SPAGLHHRMAAELSYL	R	F	S	H	R	M	1	1	0	0	0	0	0	1	2	0	1	0	0	1	1	1	0	0	0	0	0	9	0	1020.53	TCONS_00002431	TCONS_00002431	1319	1327	yes	yes	3	0.0036762	50.04	1	0	3
QLSDVER	NAIEESVRQLSDVERV	RQLSDVERVRGISLAQ	R	Q	L	E	R	V	0	1	0	1	0	1	1	0	0	0	1	0	0	0	0	1	0	0	0	1	0	7	0	845.424	TCONS_00002431	TCONS_00002431	1344	1350	yes	yes	2	0.033748	75.109	1	0	11
AELAWLEHQK	KALKEKTKAELAWLEH	LAWLEHQKKHLRDKGE	K	A	E	Q	K	K	2	0	0	0	0	1	2	0	1	0	2	1	0	0	0	0	0	1	0	0	0	10	0	1223.63	TCONS_00002431	TCONS_00002431	1714	1723	yes	yes	2	0.065937	36.424	1	0	1
GEDDKMPPLR	QKKHLRDKGEDDKMPP	DDKMPPLRKKQRGLLL	K	G	E	L	R	K	0	1	0	2	0	0	1	1	0	0	1	1	1	0	2	0	0	0	0	0	0	10	1	1156.55	TCONS_00002431	TCONS_00002431	1730	1739	yes	yes	3	0.016167	39.848	2	0		1
LAMQEFMVLPVGAANFR	GSSHAVTKLAMQEFMV	PVGAANFREAMPIGAE	K	L	A	F	R	E	3	1	1	0	0	1	1	1	0	0	2	0	2	2	1	0	0	0	0	2	0	17	0	1892.96	TCONS_00002539	TCONS_00002539	163	179	yes	yes	2;3	0.0031866	47.548	1.64	0.481	4	7
DATGVGDGGAFAPNILENK	VIKEKYGKDATGVGDG	APNILENKEGLELLKT	K	D	A	N	K	E	3	0	2	2	0	0	1	4	0	1	1	1	0	1	1	0	1	0	0	1	0	19	0	1844.89	TCONS_00002539	TCONS_00002539	203	221	yes	yes	2	0.00051721	56.819	1.74	0.439	6	17
SVTESLQACK	LLKVNQIRSVTESLQA	TESLQACKLAQANGWC	R	S	V	C	K	L	1	0	0	0	1	1	1	0	0	0	1	1	0	0	0	2	1	0	0	1	0	10	0	1121.54	TCONS_00002539	TCONS_00002539	349	358	yes	yes	2	0.00065729	86.898	1.85	0.354	5	29
ELPQLVASVIESESEILHHEK	SYSAFEMKELPQLVAS	SEILHHEKQYEPFYSS	K	E	L	E	K	Q	1	0	0	0	0	1	5	0	2	2	3	1	0	0	1	3	0	0	0	2	0	21	0	2386.24	TCONS_00002616	TCONS_00002616	48	68	yes	yes	3;4	1.095e-91	212.26	1.3	0.459	241	104			3	4
NQLQSVAAACK	TVCSLIPRNQLQSVAA	QSVAAACKVLIEFSLL	R	N	Q	C	K	V	3	0	1	0	1	2	0	0	0	0	1	1	0	0	0	1	0	0	0	1	0	11	0	1188.59	TCONS_00002616	TCONS_00002616	95	105	yes	yes	2	1.923e-08	112.13	1.25	0.435	112	38	1		2
VLIEFSLLR	QSVAAACKVLIEFSLL	LIEFSLLRLENPDEAC	K	V	L	L	R	L	0	1	0	0	0	0	1	0	0	1	3	0	0	1	0	1	0	0	0	1	0	9	0	1088.66	TCONS_00002616	TCONS_00002616	106	114	yes	yes	2	8.1333e-05	138.4	1.45	0.497	167	134	1	2	2	2
LENPDEACAVSQK	LIEFSLLRLENPDEAC	EACAVSQKHLILLIKG	R	L	E	Q	K	H	2	0	1	1	1	1	2	0	0	0	1	1	0	0	1	1	0	0	0	1	0	13	0	1459.66	TCONS_00002616	TCONS_00002616	115	127	yes	yes	2	4.325e-09	136.24	1.18	0.383	120	26			1
HLILLIK	EACAVSQKHLILLIKG	KHLILLIKGLCTGCSR	K	H	L	I	K	G	0	0	0	0	0	0	0	0	1	2	3	1	0	0	0	0	0	0	0	0	0	7	0	848.585	TCONS_00002616	TCONS_00002616	128	134	yes	yes	2	0.0051552	133.99	1.27	0.445	176	66	1	2	2	2
TLSDVEDQKELASPVSPELR	AKLPQTVKTLSDVEDQ	SPVSPELRQKEVQMNF	K	T	L	L	R	Q	1	1	0	2	0	1	3	0	0	0	3	1	0	0	2	3	1	0	0	2	0	20	1	2212.12	TCONS_00002616	TCONS_00002616	166	185	yes	yes	2;3	1.7459e-177	288.98	1.17	0.373	165	33	2	1	1	1
ELASPVSPELR	LSDVEDQKELASPVSP	SPVSPELRQKEVQMNF	K	E	L	L	R	Q	1	1	0	0	0	0	2	0	0	0	2	0	0	0	2	2	0	0	0	1	0	11	0	1196.64	TCONS_00002616	TCONS_00002616	175	185	yes	yes	2	1.336e-08	124.67	1.08	0.264	98	8	1		1
EVQMNFLNQLTSVFNPR	VSPELRQKEVQMNFLN	LTSVFNPRTVASQPIS	K	E	V	P	R	T	0	1	3	0	0	2	1	0	0	0	2	0	1	2	1	1	1	0	0	2	0	17	0	2036.01	TCONS_00002616	TCONS_00002616	188	204	yes	yes	2;3	4.5983e-84	227	1.02	0.127	120	2	1
TVASQPISTQTLVEGENDEQSSTDQASAIK	LTSVFNPRTVASQPIS	TDQASAIKTKNVFIAQ	R	T	V	I	K	T	3	0	1	2	0	4	3	1	0	2	1	1	0	0	1	5	4	0	0	2	0	30	0	3133.49	TCONS_00002616	TCONS_00002616	205	234	yes	yes	3	3.8513e-58	147.41	1	0	22
NVFIAQNVASLQELGGSEK	QASAIKTKNVFIAQNV	QELGGSEKLLRVCLNL	K	N	V	E	K	L	2	0	2	0	0	2	2	2	0	1	2	1	0	1	0	2	0	0	0	2	0	19	0	2003.03	TCONS_00002616	TCONS_00002616	237	255	yes	yes	2;3	4.3924e-106	252.38	1.07	0.247	157	11		1
VCLNLPYFLR	GGSEKLLRVCLNLPYF	LNLPYFLRYINRFQDA	R	V	C	L	R	Y	0	1	1	0	1	0	0	0	0	0	3	0	0	1	1	0	0	0	1	1	0	10	0	1293.69	TCONS_00002616	TCONS_00002616	259	268	yes	yes	2	2.7436e-08	148.52	1.09	0.291	116	12	1	2		1
FQDAVLANSFFIMPATVADATAVR	YFLRYINRFQDAVLAN	VADATAVRNGFHSLVI	R	F	Q	V	R	N	6	1	1	2	0	1	0	0	0	1	1	0	1	3	1	1	2	0	0	3	0	24	0	2554.29	TCONS_00002616	TCONS_00002616	273	296	yes	yes	2;3	1.485e-79	189.62	1.04	0.189	156	6	1	1	2	1
TGSTSSKEDDYESDAATIVQK	VGSAQQVRTGSTSSKE	DAATIVQKCLEIYDMI	R	T	G	Q	K	C	2	0	0	3	0	1	2	1	0	1	0	2	0	0	0	4	3	0	1	1	0	21	1	2231.01	TCONS_00002616	TCONS_00002616	360	380	yes	yes	2	2.0539e-09	111.11	1	0	1				1
EDDYESDAATIVQK	RTGSTSSKEDDYESDA	DAATIVQKCLEIYDMI	K	E	D	Q	K	C	2	0	0	3	0	1	2	0	0	1	0	1	0	0	0	1	1	0	1	1	0	14	0	1582.7	TCONS_00002616	TCONS_00002616	367	380	yes	yes	2	3.3568e-07	102.52	1.05	0.208	21	1
EKDPLAALR	TALADKGKEKDPLAAL	KDPLAALRVRDILSRT	K	E	K	L	R	V	2	1	0	1	0	0	1	0	0	0	2	1	0	0	1	0	0	0	0	0	0	9	1	1011.57	TCONS_00002616	TCONS_00002616	435	443	yes	yes	2;3	0.00012284	93.598	1.07	0.251	138	10	2		1
DPLAALR	LADKGKEKDPLAALRV	KDPLAALRVRDILSRT	K	D	P	L	R	V	2	1	0	1	0	0	0	0	0	0	2	0	0	0	1	0	0	0	0	0	0	7	0	754.434	TCONS_00002616	TCONS_00002616	437	443	yes	yes	2	0.021302	88.643	1	0	9
GHQGFGVLSVILANHAIK	SPKLGPGKGHQGFGVL	ILANHAIKLLTSLFQD	K	G	H	I	K	L	2	0	1	0	0	1	0	3	2	2	2	1	0	1	0	1	0	0	0	2	0	18	0	1860.04	TCONS_00002616	TCONS_00002616	465	482	yes	yes	3;4	8.7597e-28	146.1	1.05	0.213	240	12			2
LLTSLFQDLQVEALHK	ILANHAIKLLTSLFQD	LQVEALHKGWETDGPP	K	L	L	H	K	G	1	0	0	1	0	2	1	0	1	0	5	1	0	1	0	1	1	0	0	1	0	16	0	1854.03	TCONS_00002616	TCONS_00002616	483	498	yes	yes	2;3	5.8573e-53	202.25	1.27	0.443	185	68	2	3	3	3
GWETDGPPAALSIMAQSTSIQR	LQVEALHKGWETDGPP	AQSTSIQRIQRLIDSV	K	G	W	Q	R	I	3	1	0	1	0	2	1	2	0	2	1	0	1	0	2	3	2	1	0	0	0	22	0	2315.12	TCONS_00002616	TCONS_00002616	499	520	yes	yes	2	5.9382e-42	147.67	1	0	6
LIDSVPLMNLLLTLLSTSYR	TSIQRIQRLIDSVPLM	TLLSTSYRKACVLQRQ	R	L	I	Y	R	K	0	1	1	1	0	0	0	0	0	1	7	0	1	0	1	3	2	0	1	1	0	20	0	2261.27	TCONS_00002616	TCONS_00002616	524	543	yes	yes	2;3	1.3714e-71	200.99	1.07	0.254	67	5
AAPPPPPPPPPLESSPR	TISPSKEKAAPPPPPP	PPLESSPRVKSPSKQA	K	A	A	P	R	V	2	1	0	0	0	0	1	0	0	0	1	0	0	0	10	2	0	0	0	0	0	17	0	1702.9	TCONS_00002616	TCONS_00002616	606	622	yes	yes	2;3	9.9385e-06	79.837	1.02	0.142	238	5	1	1	4	2
NYLSVSLSEHHMATLASIIK	NSRNNFIRNYLSVSLS	ATLASIIKEVDKDGLK	R	N	Y	I	K	E	2	0	1	0	0	0	1	0	2	2	3	1	1	0	0	4	1	0	1	1	0	20	0	2213.15	TCONS_00002616	TCONS_00002616	672	691	yes	yes	3;4	3.8512e-07	77.899	1	0	36					1
LLLIWQHK	QSLSVLSRLLLIWQHK	LLLIWQHKASAQGDPD	R	L	L	H	K	A	0	0	0	0	0	1	0	0	1	1	3	1	0	0	0	0	0	1	0	0	0	8	0	1049.64	TCONS_00002616	TCONS_00002616	760	767	yes	yes	2;3	0.00064077	124.34	1.04	0.192	275	11	1	1	2	2
ASAQGDPDVPECLK	LLLIWQHKASAQGDPD	PDVPECLKVWDRFLST	K	A	S	L	K	V	2	0	0	2	1	1	1	1	0	0	1	1	0	0	2	1	0	0	0	1	0	14	0	1485.68	TCONS_00002616	TCONS_00002616	768	781	yes	yes	2	1.2934e-09	132.51	1.02	0.137	51	1			1
ALVQTEDHLLLFLQQLGK	KDDSVGYRALVQTEDH	LFLQQLGKVVLWSREE	R	A	L	G	K	V	1	0	0	1	0	3	1	1	1	0	6	1	0	1	0	0	1	0	0	1	0	18	0	2065.16	TCONS_00002618	TCONS_00002618	421	438	yes	yes	3	3.3606e-06	101.05	1	0	11
LGEVEDSTMPIR	AQLIHADKLGEVEDST	EDSTMPIRRTVNSTRE	K	L	G	I	R	R	0	1	0	1	0	0	2	1	0	1	1	0	1	0	1	1	1	0	0	1	0	12	0	1345.65	TCONS_00002625	TCONS_00002625	30	41	yes	yes	4	0.07344	25.474	1	0	3
SLPDAEHSLR	ASAILSLRSLPDAEHS	PDAEHSLRAVSPGCSA	R	S	L	L	R	A	1	1	0	1	0	0	1	0	1	0	2	0	0	0	1	2	0	0	0	0	0	10	0	1123.56	TCONS_00002982	TCONS_00002982	660	669	yes	yes	3	0.031568	39.622	1.88	0.331	1	7
AGSRTPQPPSMAQR	________________	QPPSMAQRHSDSSLEE	R	A	G	Q	R	H	2	2	0	0	0	2	0	1	0	0	0	0	1	0	3	2	1	0	0	0	0	14	1	1482.74	TCONS_00003060	TCONS_00003060	8	21	yes	yes	4	0.060025	21.246	1	0	1
MLQLRDSVDSAGTSPTAVLAAGEEPGSIEQAVEEIR	________________	EQAVEEIRVVVRPVED	-	M	L	I	R	V	5	2	0	2	0	2	5	3	0	2	3	0	1	0	2	4	2	0	0	3	0	36	1	3725.84	TCONS_00003061	TCONS_00003061	1	36	yes	yes	4	0.068308	10.313	1.95	0.218	1	19
AFHPWRKEGK	LRHGPSAKAFHPWRKE	HPWRKEGKVPRAAPFF	K	A	F	G	K	V	1	1	0	0	0	0	1	1	1	0	0	2	0	1	1	0	0	1	0	0	0	10	2	1254.66	TCONS_00003192	TCONS_00003192	644	653	yes	yes	3	0.051278	36.424	2	0		1
EPNLEPMVEK	LEEKIEPREPNLEPMV	NLEPMVEKQESENSCN	R	E	P	E	K	Q	0	0	1	0	0	0	3	0	0	0	1	1	1	0	2	0	0	0	0	1	0	10	0	1184.57	TCONS_00003311	TCONS_00003311	50	59	yes	yes	2	0.00074814	80.758	1.03	0.169	33	1
QESENSCNKEEEPVFTR	NLEPMVEKQESENSCN	EEEPVFTRQDSNRSEK	K	Q	E	T	R	Q	0	1	2	0	1	1	5	0	0	0	0	1	0	1	1	2	1	0	0	1	0	17	1	2081.9	TCONS_00003311	TCONS_00003311	60	76	yes	yes	2;3	2.4157e-21	136.34	1	0	25
EATPVVHETEPESGSQPR	QDSNRSEKEATPVVHE	PESGSQPRPAVLSGYF	K	E	A	P	R	P	1	1	0	0	0	1	4	1	1	0	0	0	0	0	3	2	2	0	0	2	0	18	0	1948.91	TCONS_00003311	TCONS_00003311	85	102	yes	yes	2;3	1.2466e-27	143.83	1.04	0.186	135	5				1
PAVLSGYFK	PESGSQPRPAVLSGYF	AVLSGYFKQFQKSLPP	R	P	A	F	K	Q	1	0	0	0	0	0	0	1	0	0	1	1	0	1	1	1	0	0	1	1	0	9	0	980.533	TCONS_00003311	TCONS_00003311	103	111	yes	yes	2	0.00023199	100.25	1.23	0.424	137	42	1		2	1
DHAISLSEPR	EHIARSARDHAISLSE	AISLSEPRMLWGSDPY	R	D	H	P	R	M	1	1	0	1	0	0	1	0	1	1	1	0	0	0	1	2	0	0	0	0	0	10	0	1123.56	TCONS_00003311	TCONS_00003311	241	250	yes	yes	2;3	2.7698e-08	146.11	1.03	0.161	73	2
MLWGSDPYPHAEPQQATTPK	AISLSEPRMLWGSDPY	PQQATTPKATEEPEDV	R	M	L	P	K	A	2	0	0	1	0	2	1	1	1	0	1	1	1	0	4	1	2	1	1	0	0	20	0	2253.05	TCONS_00003311	TCONS_00003311	251	270	yes	yes	3	9.4914e-07	71.592	1.1	0.3	18	2
SEAALDQEQITAAYSVEHNQLEAHPK	TEEPEDVRSEAALDQE	NQLEAHPKADFIRESS	R	S	E	P	K	A	5	0	1	1	0	3	4	0	2	1	2	1	0	0	1	2	1	0	1	1	0	26	0	2878.37	TCONS_00003311	TCONS_00003311	280	305	yes	yes	3;4	3.959e-24	113.93	1	0	26
ISAVESQPSR	LSAPQEERISAVESQP	AVESQPSRKRSVSHGS	R	I	S	S	R	K	1	1	0	0	0	1	1	0	0	1	0	0	0	0	1	3	0	0	0	1	0	10	0	1072.55	TCONS_00003311	TCONS_00003311	358	367	yes	yes	2	2.0693e-07	132.32	1.26	0.44	104	37
SVSHGSNHTQKPDEQR	ESQPSRKRSVSHGSNH	TQKPDEQRSEPSAGIP	R	S	V	Q	R	S	0	1	1	1	0	2	1	1	2	0	0	1	0	0	1	3	1	0	0	1	0	16	1	1805.84	TCONS_00003311	TCONS_00003311	370	385	yes	yes	3;4	5.641e-07	91.969	1.09	0.291	58	6
EPIERPEEKPK	TSRCIDSKEPIERPEE	ERPEEKPKKEGFIRSS	K	E	P	P	K	K	0	1	0	0	0	0	4	0	0	1	0	2	0	0	3	0	0	0	0	0	0	11	2	1350.71	TCONS_00003311	TCONS_00003311	404	414	yes	yes	2;3	0.0016561	92.781	1.06	0.235	16	1
REEVNDRPVR	GPRPSSNRREEVNDRP	EVNDRPVRRSGPIKKP	R	R	E	V	R	R	0	3	1	1	0	0	2	0	0	0	0	0	0	0	1	0	0	0	0	2	0	10	2	1268.66	TCONS_00003311	TCONS_00003311	448	457	yes	yes	3	0.00091088	74.611	1	0	8
EEVNDRPVR	PRPSSNRREEVNDRPV	EVNDRPVRRSGPIKKP	R	E	E	V	R	R	0	2	1	1	0	0	2	0	0	0	0	0	0	0	1	0	0	0	0	2	0	9	1	1112.56	TCONS_00003311	TCONS_00003311	449	457	yes	yes	2;3	0.00054858	107.21	1	0	10
TVNQQTMAAPVVK	VQVEPAVKTVNQQTMA	TMAAPVVKEEKQPEKV	K	T	V	V	K	E	2	0	1	0	0	2	0	0	0	0	0	1	1	0	1	0	2	0	0	3	0	13	0	1385.73	TCONS_00003311	TCONS_00003311	567	579	yes	yes	2	9.6456e-09	131.69	1.08	0.274	101	9
DLVIERPRPDSR	QPEKVISKDLVIERPR	ERPRPDSRPAVKKEST	K	D	L	S	R	P	0	3	0	2	0	0	1	0	0	1	1	0	0	0	2	1	0	0	0	1	0	12	2	1451.78	TCONS_00003311	TCONS_00003311	591	602	yes	yes	2;3	6.4124e-05	85.554	1.15	0.361	11	2
AEHIPSGPLR	QYRDNKPRAEHIPSGP	HIPSGPLRQREESETR	R	A	E	L	R	Q	1	1	0	0	0	0	1	1	1	1	1	0	0	0	2	1	0	0	0	0	0	10	0	1075.58	TCONS_00003311	TCONS_00003311	674	683	yes	yes	2;3	0.00086537	59.908	1.16	0.37	56	11
SESSDFEVVPK	QREESETRSESSDFEV	SDFEVVPKRRRQRGSE	R	S	E	P	K	R	0	0	0	1	0	0	2	0	0	0	0	1	0	1	1	3	0	0	0	2	0	11	0	1222.57	TCONS_00003311	TCONS_00003311	692	702	yes	yes	2	0.001604	67.385	1.31	0.463	20	9		1
LLEKPYVR	NHVRIDNRLLEKPYVR	LLEKPYVRDDDKAKPG	R	L	L	V	R	D	0	1	0	0	0	0	1	0	0	0	2	1	0	0	1	0	0	0	1	1	0	8	1	1016.6	TCONS_00003311	TCONS_00003311	763	770	yes	yes	2;3	0.003244	78.324	1.28	0.45	107	42	1	1	1	1
PSRPSTLR	GGRDPGGRPSRPSTLR	PSRPSTLRRPAYRDNQ	R	P	S	L	R	R	0	2	0	0	0	0	0	0	0	0	1	0	0	0	2	2	1	0	0	0	0	8	1	912.514	TCONS_00003311	TCONS_00003311	805	812	yes	yes	3	0.0033366	74.464	1.02	0.139	50	1	1
RHEQFIPIAADK	PEDGEPPRRHEQFIPI	FIPIAADKRPPKFERK	R	R	H	D	K	R	2	1	0	1	0	1	1	0	1	2	0	1	0	1	1	0	0	0	0	0	0	12	1	1423.76	TCONS_00003311	TCONS_00003311	839	850	yes	yes	2;3	2.995e-06	105.03	1.15	0.356	63	11	1			2
HEQFIPIAADK	EDGEPPRRHEQFIPIA	FIPIAADKRPPKFERK	R	H	E	D	K	R	2	0	0	1	0	1	1	0	1	2	0	1	0	1	1	0	0	0	0	0	0	11	0	1267.66	TCONS_00003311	TCONS_00003311	840	850	yes	yes	2	5.7632e-05	105.65	1	0	6
QRPTRPPR	PARERPRRQRPTRPPR	QRPTRPPRQDKPPRFR	R	Q	R	P	R	Q	0	3	0	0	0	1	0	0	0	0	0	0	0	0	3	0	1	0	0	0	0	8	2	1006.58	TCONS_00003311	TCONS_00003311	869	876	yes	yes	3	0.02006	55.503	1.25	0.433	6	2
NADLNAQTVVK	RRERDEKKNADLNAQT	LNAQTVVKVGENVLPP	K	N	A	V	K	V	2	0	2	1	0	1	0	0	0	0	1	1	0	0	0	0	1	0	0	2	0	11	0	1171.62	TCONS_00003311	TCONS_00003311	962	972	yes	yes	2	0.00022376	95.094	1.24	0.426	86	27	1			2
SFSSQRPVDR	PKREIAKRSFSSQRPV	SSQRPVDRQNRRGNNG	R	S	F	D	R	Q	0	2	0	1	0	1	0	0	0	0	0	0	0	1	1	3	0	0	0	1	0	10	1	1177.58	TCONS_00003311	TCONS_00003311	988	997	yes	yes	3	0.0012986	59.908	1.09	0.287	10	1			1
LPSAQTPNGTDYVASGK	KQPPPSIRLPSAQTPN	TDYVASGKSIQTPQSH	R	L	P	G	K	S	2	0	1	1	0	1	0	2	0	0	1	1	0	0	2	2	2	0	1	1	0	17	0	1704.83	TCONS_00003311	TCONS_00003311	1406	1422	yes	yes	2	4.1774e-51	197.1	1.01	0.118	70	1
SIQTPQSHGTLTAELWDNK	TDYVASGKSIQTPQSH	TAELWDNKVAPPAVLN	K	S	I	N	K	V	1	0	1	1	0	2	1	1	1	1	2	1	0	0	1	2	3	1	0	0	0	19	0	2125.04	TCONS_00003311	TCONS_00003311	1423	1441	yes	yes	2;3	3.1126e-83	218.42	1.03	0.173	94	3
VAPPAVLNDISK	TAELWDNKVAPPAVLN	AVLNDISKKLGPISPP	K	V	A	S	K	K	2	0	1	1	0	0	0	0	0	1	1	1	0	0	2	1	0	0	0	2	0	12	0	1222.69	TCONS_00003311	TCONS_00003311	1442	1453	yes	yes	2	1.2782e-05	95.417	1.07	0.247	100	7	1		1	1
VAPPAVLNDISKK	TAELWDNKVAPPAVLN	VLNDISKKLGPISPPQ	K	V	A	K	K	L	2	0	1	1	0	0	0	0	0	1	1	2	0	0	2	1	0	0	0	2	0	13	1	1350.79	TCONS_00003311	TCONS_00003311	1442	1454	yes	yes	3	0.0034662	45.992	1	0	9
LGPISPPQPPSVSAWNKPLTSFGSAPSSEGAK	VLNDISKKLGPISPPQ	APSSEGAKNGQESGLE	K	L	G	A	K	N	3	0	1	0	0	1	1	3	0	1	2	2	0	1	7	7	1	1	0	1	0	32	1	3190.63	TCONS_00003311	TCONS_00003311	1455	1486	yes	yes	3	1.2159e-30	106.37	1	0	9
PLTSFGSAPSSEGAK	PSVSAWNKPLTSFGSA	APSSEGAKNGQESGLE	K	P	L	A	K	N	2	0	0	0	0	0	1	2	0	0	1	1	0	1	2	4	1	0	0	0	0	15	0	1434.7	TCONS_00003311	TCONS_00003311	1472	1486	yes	yes	2	0.00015119	74.296	1	0	7
LPDLSPVENK	AGPIKAQKLPDLSPVE	DLSPVENKEHKPGPIG	K	L	P	N	K	E	0	0	1	1	0	0	1	0	0	0	2	1	0	0	2	1	0	0	0	1	0	10	0	1110.59	TCONS_00003311	TCONS_00003311	1547	1556	yes	yes	2	0.00014767	99.864	1.19	0.394	42	10		1	1
EHKPGPIGK	DLSPVENKEHKPGPIG	HKPGPIGKERSLKNRK	K	E	H	G	K	E	0	0	0	0	0	0	1	2	1	1	0	2	0	0	2	0	0	0	0	0	0	9	1	961.535	TCONS_00003311	TCONS_00003311	1557	1565	yes	yes	2;3	0.00034735	112.11	1.04	0.205	152	7	1
DAQQVEPEGQEKPSPATVR	SLKNRKVKDAQQVEPE	KPSPATVRSTDPVTTK	K	D	A	V	R	S	2	1	0	1	0	3	3	1	0	0	0	1	0	0	3	1	1	0	0	2	0	19	1	2065.01	TCONS_00003311	TCONS_00003311	1576	1594	yes	yes	2;3	8.1633e-18	136.85	1.1	0.294	123	13	1			1
NLVDSYMSIINK	ERQVETIRNLVDSYMS	SYMSIINKCIRDLIPK	R	N	L	N	K	C	0	0	2	1	0	0	0	0	0	2	1	1	1	0	0	2	0	0	1	1	0	12	0	1395.71	TCONS_00003315	TCONS_00003315	654	665	yes	yes	2	0.00073786	76.073	2	0		1
HEEKPQLK	YADDNSTKHEEKPQLK	HEEKPQLKIVSNGDEQ	K	H	E	L	K	I	0	0	0	0	0	1	2	0	1	0	1	2	0	0	1	0	0	0	0	0	0	8	1	1007.54	TCONS_00003317	TCONS_00003317	39	46	yes	yes	3	0.053103	44.961	1	0	1
TLLQDLR	________________	RTLLQDLRRGGAAGRG	R	T	L	L	R	R	0	1	0	1	0	1	0	0	0	0	3	0	0	0	0	0	1	0	0	0	0	7	0	857.497	TCONS_00003461	TCONS_00003461	6	12	yes	yes	2	0.059196	60.788	1.25	0.433	3	1
TLLQDLRR	________________	TLLQDLRRGGAAGRGP	R	T	L	R	R	G	0	2	0	1	0	1	0	0	0	0	3	0	0	0	0	0	1	0	0	0	0	8	1	1013.6	TCONS_00003461	TCONS_00003461	6	13	yes	yes	2	0.026086	61.962	1	0	8					1
GLGSAVSGER	PPRRSRARGLGSAVSG	GSAVSGERRRGRSAPR	R	G	L	E	R	R	1	1	0	0	0	0	1	3	0	0	1	0	0	0	0	2	0	0	0	1	0	10	0	931.472	TCONS_00003461	TCONS_00003461	29	38	yes	yes	3	0.064536	22.641	2	0		1
LQLEKDRLK	LSIERLQKLQLEKDRL	QLEKDRLKFCIASMYR	K	L	Q	L	K	F	0	1	0	1	0	1	1	0	0	0	3	2	0	0	0	0	0	0	0	0	0	9	2	1141.68	TCONS_00003572	TCONS_00003572	82	90	yes	yes	3	0.043039	40.502	1	0	1		1
AMGIMNSFLNDIFER	PDTGIWCKAMGIMNSF	FLNDIFERIAGEASRL	K	A	M	E	R	I	1	1	2	1	0	0	1	1	0	2	1	0	2	2	0	1	0	0	0	0	0	15	0	1756.83	TCONS_00003598	TCONS_00003598	59	73	yes	yes	2	1.413e-11	110.51	2	0		94		1	2
AQADIALIGLAVMGQNLILNMNDHGFVVCAFNR	________________	FVVCAFNRTVSKVDDF	M	A	Q	N	R	T	5	1	4	2	1	2	0	3	1	3	4	0	2	2	0	0	0	0	0	3	0	33	0	3584.81	TCONS_00003801	TCONS_00003801	2	34	yes	yes	3	1.8954e-231	271.34	2	0		6
MLQEEPDLVSAIYGR	________________	LVSAIYGRGIAYGKKG	-	M	L	G	R	G	1	1	0	1	0	1	2	1	0	1	2	0	1	0	1	1	0	0	1	1	0	15	0	1719.85	TCONS_00004397	TCONS_00004397	1	15	yes	yes	3	0.047552	23.934	2	0		1
GSAPMIALHWSLSTSDGLPLR	ATSCVVVRGSAPMIAL	TSDGLPLRSSSSRLSS	R	G	S	L	R	S	2	1	0	1	0	0	0	2	1	1	4	0	1	0	2	4	1	1	0	0	0	21	0	2208.14	TCONS_00004502	TCONS_00004502	282	302	yes	yes	3	0.073706	15.441	2	0		1
AIAGVINQPYYNYENNEK	IGIAYEGKAIAGVINQ	YNYENNEKQQLREHRN	K	A	I	E	K	Q	2	0	4	0	0	1	2	1	0	2	0	1	0	0	1	0	0	0	3	1	0	18	0	2099	TCONS_00005855	TCONS_00005855	145	162	yes	yes	2	0.082783	31.41	1	0	1					1
AGYVPGQQPANR	________________	PGQQPANRSQEKEFVQ	M	A	G	N	R	S	2	1	1	0	0	2	0	2	0	0	0	0	0	0	2	0	0	0	1	1	0	12	0	1256.63	TCONS_00005965	TCONS_00005965	2	13	yes	yes	2	0.00064609	63.624	1.11	0.314	8	1
EFVQAYEDVLER	PANRSQEKEFVQAYED	AYEDVLERYKDERDRV	K	E	F	E	R	Y	1	1	0	1	0	1	3	0	0	0	1	0	0	1	0	0	0	0	1	2	0	12	0	1496.71	TCONS_00005965	TCONS_00005965	18	29	yes	yes	2	4.2373e-15	154.28	1.14	0.348	79	13
KHINDLYEDLR	NKHLMKVRKHINDLYE	NDLYEDLRDGHNLISL	R	K	H	L	R	D	0	1	1	2	0	0	1	0	1	1	2	1	0	0	0	0	0	0	1	0	0	11	1	1414.72	TCONS_00005965	TCONS_00005965	55	65	yes	yes	2;3	0.00048026	86.288	1	0	7
HINDLYEDLR	KHLMKVRKHINDLYED	NDLYEDLRDGHNLISL	K	H	I	L	R	D	0	1	1	2	0	0	1	0	1	1	2	0	0	0	0	0	0	0	1	0	0	10	0	1286.63	TCONS_00005965	TCONS_00005965	56	65	yes	yes	2	0.0011553	81.625	1	0	9
DGHNLISLLEVLSGIK	NDLYEDLRDGHNLISL	LEVLSGIKLPREKGRM	R	D	G	I	K	L	0	0	1	1	0	0	1	2	1	2	4	1	0	0	0	2	0	0	0	1	0	16	0	1706.96	TCONS_00005965	TCONS_00005965	66	81	yes	yes	2;3	2.2075e-81	248.97	1.45	0.498	139	116
LQNVQIALDFLK	KGRMRFHRLQNVQIAL	QIALDFLKQRQVKLVN	R	L	Q	L	K	Q	1	0	1	1	0	2	0	0	0	1	3	1	0	1	0	0	0	0	0	1	0	12	0	1400.8	TCONS_00005965	TCONS_00005965	94	105	yes	yes	2	2.482e-06	127.52	1.17	0.377	106	22		1
LLLWTQK	GDMSAKEKLLLWTQKV	KLLLWTQKVTAGYTGI	K	L	L	Q	K	V	0	0	0	0	0	1	0	0	0	0	3	1	0	0	0	0	1	1	0	0	0	7	0	900.543	TCONS_00005965	TCONS_00005965	158	164	yes	yes	2	0.0072939	110.63	1.18	0.386	36	8
VTAGYTGIK	KLLLWTQKVTAGYTGI	TAGYTGIKCTNFSSCW	K	V	T	I	K	C	1	0	0	0	0	0	0	2	0	1	0	1	0	0	0	0	2	0	1	1	0	9	0	908.497	TCONS_00005965	TCONS_00005965	165	173	yes	yes	2	0.014014	52.725	1	0	12
MFNALIHR	SSCWSDGKMFNALIHR	MFNALIHRYRPDLVDM	K	M	F	H	R	Y	1	1	1	0	0	0	0	0	1	1	1	0	1	1	0	0	0	0	0	0	0	8	0	1000.53	TCONS_00005965	TCONS_00005965	186	193	yes	yes	2;3	0.00062222	114.43	1.21	0.405	77	20	1
YRPDLVDMER	MFNALIHRYRPDLVDM	PDLVDMERVQIQSNRE	R	Y	R	E	R	V	0	2	0	2	0	0	1	0	0	0	1	0	1	0	1	0	0	0	1	1	0	10	1	1292.62	TCONS_00005965	TCONS_00005965	194	203	yes	yes	2;3	0.0055662	74.392	1.08	0.266	24	2
ENLEQAFEVAER	RVQIQSNRENLEQAFE	QAFEVAERLGVTRLLD	R	E	N	E	R	L	2	1	1	0	0	1	4	0	0	0	1	0	0	1	0	0	0	0	0	1	0	12	0	1433.68	TCONS_00005965	TCONS_00005965	211	222	yes	yes	2	3.7063e-11	150.69	1.09	0.287	30	3
LLDAEDVDVPSPDEK	AERLGVTRLLDAEDVD	DVPSPDEKSVITYVSS	R	L	L	E	K	S	1	0	0	4	0	0	2	0	0	0	2	1	0	0	2	1	0	0	0	2	0	15	0	1640.78	TCONS_00005965	TCONS_00005965	228	242	yes	yes	2	8.6723e-26	163.64	1.07	0.248	85	6
VPEGGEGISATEVDSR	SIYDAFPKVPEGGEGI	SATEVDSRWQEYQSRV	K	V	P	S	R	W	1	1	0	1	0	0	3	3	0	1	0	0	0	0	1	2	1	0	0	2	0	16	0	1601.75	TCONS_00005965	TCONS_00005965	258	273	yes	yes	2	1.7589e-30	171.78	1.04	0.197	95	4
VDSLIPWIK	RWQEYQSRVDSLIPWI	DSLIPWIKQHTILMSD	R	V	D	I	K	Q	0	0	0	1	0	0	0	0	0	2	1	1	0	0	1	1	0	1	0	1	0	9	0	1069.62	TCONS_00005965	TCONS_00005965	281	289	yes	yes	1;2	9.4399e-05	117.89	1.2	0.398	65	16			1
TFPQNPVELK	HTILMSDKTFPQNPVE	PQNPVELKALYNQYIH	K	T	F	L	K	A	0	0	1	0	0	1	1	0	0	0	1	1	0	1	2	0	1	0	0	1	0	10	0	1171.62	TCONS_00005965	TCONS_00005965	299	308	yes	yes	2	0.0010157	79.16	1.03	0.182	28	1
ALYNQYIHFK	PQNPVELKALYNQYIH	YNQYIHFKETEILAKE	K	A	L	F	K	E	1	0	1	0	0	1	0	0	1	1	1	1	0	1	0	0	0	0	2	0	0	10	0	1295.67	TCONS_00005965	TCONS_00005965	309	318	yes	yes	2;3	1.006e-07	119.07	1.1	0.306	128	15		1	1	1
GRIEELYK	ILAKEREKGRIEELYK	GRIEELYKLLEVWIEF	K	G	R	Y	K	L	0	1	0	0	0	0	2	1	0	1	1	1	0	0	0	0	0	0	1	0	0	8	1	1006.54	TCONS_00005965	TCONS_00005965	330	337	yes	yes	3	0.023892	42.075	1	0	1
LPQGYHPNDVEEEWGK	WIEFGRIKLPQGYHPN	DVEEEWGKLIIEMLER	K	L	P	G	K	L	0	0	1	1	0	1	3	2	1	0	1	1	0	0	2	0	0	1	1	1	0	16	0	1896.86	TCONS_00005965	TCONS_00005965	350	365	yes	yes	2;3	1.6434e-07	133.32	1	0	19
LIIEMLER	DVEEEWGKLIIEMLER	LIIEMLEREKSLRPAV	K	L	I	E	R	E	0	1	0	0	0	0	2	0	0	2	2	0	1	0	0	0	0	0	0	0	0	8	0	1015.57	TCONS_00005965	TCONS_00005965	366	373	yes	yes	2	0.0027864	127.56	1.2	0.398	77	19			1
SLRPAVER	IEMLEREKSLRPAVER	SLRPAVERLELLLQIA	K	S	L	E	R	L	1	2	0	0	0	0	1	0	0	0	1	0	0	0	1	1	0	0	0	1	0	8	1	926.53	TCONS_00005965	TCONS_00005965	376	383	yes	yes	2;3	0.0016461	91.867	1.05	0.221	111	6		1	1
LELLLQIANK	SLRPAVERLELLLQIA	LLLQIANKIQNGALNC	R	L	E	N	K	I	1	0	1	0	0	1	1	0	0	1	4	1	0	0	0	0	0	0	0	0	0	10	0	1153.71	TCONS_00005965	TCONS_00005965	384	393	yes	yes	2	2.7237e-08	169.41	1.24	0.425	55	17
IQNGALNCEEK	LLLQIANKIQNGALNC	GALNCEEKLTLAKNTL	K	I	Q	E	K	L	1	0	2	0	1	1	2	1	0	1	1	1	0	0	0	0	0	0	0	0	0	11	0	1274.59	TCONS_00005965	TCONS_00005965	394	404	yes	yes	2	1.2802e-05	109.39	1.05	0.218	19	1
QLQVDLQILR	QECEGLIRQLQVDLQI	QVDLQILRDENYYQLE	R	Q	L	L	R	D	0	1	0	1	0	3	0	0	0	1	3	0	0	0	0	0	0	0	0	1	0	10	0	1224.72	TCONS_00005965	TCONS_00005965	444	453	yes	yes	2	1.7112e-05	114.4	1.04	0.2	46	2
DENYYQLEELAFR	QVDLQILRDENYYQLE	QLEELAFRVMRLQDEL	R	D	E	F	R	V	1	1	1	1	0	1	3	0	0	0	2	0	0	1	0	0	0	0	2	0	0	13	0	1688.77	TCONS_00005965	TCONS_00005965	454	466	yes	yes	2;3	1.0516e-16	159.5	1.02	0.141	48	1
LQDELVTLR	ELAFRVMRLQDELVTL	QDELVTLRLECTNLYR	R	L	Q	L	R	L	0	1	0	1	0	1	1	0	0	0	3	0	0	0	0	0	1	0	0	1	0	9	0	1085.61	TCONS_00005965	TCONS_00005965	470	478	yes	yes	2	0.00088473	89.029	1	0	27
KGHFTSLELVPPSTLTTTHLK	LECTNLYRKGHFTSLE	TLTTTHLKAEPLTKAT	R	K	G	L	K	A	0	0	0	0	0	0	1	1	2	0	4	2	0	1	2	2	5	0	0	1	0	21	1	2306.26	TCONS_00005965	TCONS_00005965	487	507	yes	yes	4	3.5667e-05	57.985	1.08	0.266	12	1
GHFTSLELVPPSTLTTTHLK	ECTNLYRKGHFTSLEL	TLTTTHLKAEPLTKAT	K	G	H	L	K	A	0	0	0	0	0	0	1	1	2	0	4	1	0	1	2	2	5	0	0	1	0	20	0	2178.17	TCONS_00005965	TCONS_00005965	488	507	yes	yes	2;3;4	1.4281e-36	150.7	1.04	0.204	66	3
AELVAISSSEDEGNLR	WFRKPMTRAELVAISS	SEDEGNLRFVYELLSW	R	A	E	L	R	F	2	1	1	1	0	0	3	1	0	1	2	0	0	0	0	3	0	0	0	1	0	16	0	1688.82	TCONS_00005965	TCONS_00005965	530	545	yes	yes	2	1.6522e-17	128.06	1.06	0.244	44	3
MSQNFHTSYAETLGK	EARLYEGKMSQNFHTS	SYAETLGKLETQYCKL	K	M	S	G	K	L	1	0	1	0	0	1	1	1	1	0	1	1	1	1	0	2	2	0	1	0	0	15	0	1712.78	TCONS_00005965	TCONS_00005965	604	618	yes	yes	2;3	1.2577e-16	149.52	1	0	25
VAGADVQTLR	KALAEDVKVAGADVQT	GADVQTLRERLIDALE	K	V	A	L	R	E	2	1	0	1	0	1	0	1	0	0	1	0	0	0	0	0	1	0	0	2	0	10	0	1028.56	TCONS_00006070	TCONS_00006070	89	98	yes	yes	3	0.02082	44.98	1.25	0.433	6	2
EVLSEVLTK	PPEQLLPKEVLSEVLT	VLSEVLTKEQICTWKE	K	E	V	T	K	E	0	0	0	0	0	0	2	0	0	0	2	1	0	0	0	1	1	0	0	2	0	9	0	1016.58	TCONS_00006126	TCONS_00006126	505	513	yes	yes	2	0.017547	49.715	1	0	3
VLHWDLR	DRLHDRQRVLHWDLRG	RVLHWDLRGPGGGPAR	R	V	L	L	R	G	0	1	0	1	0	0	0	0	1	0	2	0	0	0	0	0	0	1	0	1	0	7	0	937.513	TCONS_00006149	TCONS_00006149	98	104	yes	yes	3	0.034824	38.962	2	0		2
LLDLYSAGEQR	PGGGPARRLLDLYSAG	LYSAGEQRVYEARDRG	R	L	L	Q	R	V	1	1	0	1	0	1	1	1	0	0	3	0	0	0	0	1	0	0	1	0	0	11	0	1263.65	TCONS_00006149	TCONS_00006149	114	124	yes	yes	2	0.0064232	57.164	1.5	0.5	1	1
PAEAPKIR	PYLMEKLRPAEAPKIR	PAEAPKIRVPRHLRQT	R	P	A	I	R	V	2	1	0	0	0	0	1	0	0	1	0	1	0	0	2	0	0	0	0	0	0	8	1	880.513	TCONS_00006388	TCONS_00006388	193	200	yes	yes	2	0.036794	81.191	1	0	11
AFVYLSNLLYPVPLIHR	HWFKLVGRAFVYLSNL	YPVPLIHRVAIVSEKG	R	A	F	H	R	V	1	1	1	0	0	0	0	0	1	1	4	0	0	1	2	1	0	0	2	2	0	17	0	2014.14	TCONS_00007005	TCONS_00007005	42	58	yes	yes	2;3	2.5902e-74	236.4	1.09	0.281	179	17	1	1	1	1
VAVQAIAADEEAPDYGSGIR	GEVRGFLRVAVQAIAA	PDYGSGIRQSGTAKIS	R	V	A	I	R	Q	5	1	0	2	0	1	2	2	0	2	0	0	0	0	1	1	0	0	1	2	0	20	0	2030.99	TCONS_00007005	TCONS_00007005	74	93	yes	yes	2;3;4	3.4551e-39	157.22	1.02	0.144	93	2				1
SGLSLEELR	FSSVAMTRSGLSLEEL	GLSLEELRIVEGQGQS	R	S	G	L	R	I	0	1	0	0	0	0	2	1	0	0	3	0	0	0	0	2	0	0	0	0	0	9	0	1002.53	TCONS_00007005	TCONS_00007005	120	128	yes	yes	2	0.00067916	89.913	1	0	23
IVEGQGQSSEVITPPEEISR	GLSLEELRIVEGQGQS	TPPEEISRINDLDLKS	R	I	V	S	R	I	0	1	0	0	0	2	4	2	0	3	0	0	0	0	2	3	1	0	0	2	0	20	0	2154.08	TCONS_00007005	TCONS_00007005	129	148	yes	yes	2	7.3344e-24	159.77	1	0	9
LGSAFTFR	EEIGNHLKLGSAFTFR	LGSAFTFRVTVLQASG	K	L	G	F	R	V	1	1	0	0	0	0	0	1	0	0	1	0	0	2	0	1	1	0	0	0	0	8	0	897.471	TCONS_00007005	TCONS_00007005	179	186	yes	yes	2;3	0.0028751	104.44	1.04	0.187	53	2	1	1
VTVLQASGILPEYADIFCQFNFLHR	LGSAFTFRVTVLQASG	CQFNFLHRHDEAFSTE	R	V	T	H	R	H	2	1	1	1	1	2	1	1	1	2	3	0	0	3	1	1	1	0	1	2	0	25	0	2937.48	TCONS_00007005	TCONS_00007005	187	211	yes	yes	3	1.2225e-74	168.84	1.05	0.227	87	5
ITVTIIHEK	LHQGIQRRITVTIIHE	TVTIIHEKGSELHWKD	R	I	T	E	K	G	0	0	0	0	0	0	1	0	1	3	0	1	0	0	0	0	2	0	0	1	0	9	0	1052.62	TCONS_00007005	TCONS_00007005	360	368	yes	yes	2;3	0.0056306	54.066	1	0	9		1
NKPEVDEAAVDAILSLNIISAK	ELVVGRIRNKPEVDEA	SLNIISAKYLKSSHNS	R	N	K	A	K	Y	4	0	2	2	0	0	2	0	0	3	2	2	0	0	1	2	0	0	0	2	0	22	1	2309.25	TCONS_00007005	TCONS_00007005	387	408	yes	yes	3	1.2662e-14	96.708	1	0	16
FEAVWDSSLHNSLLLNR	NSSRTFYRFEAVWDSS	HNSLLLNRVTPYGEKI	R	F	E	N	R	V	1	1	2	1	0	0	1	0	1	0	4	0	0	1	0	3	0	1	0	1	0	17	0	2000.01	TCONS_00007005	TCONS_00007005	423	439	yes	yes	3	6.4426e-10	96.208	1	0	7
SLFGSGYSK	ISPPRSLRSLFGSGYS	LFGSGYSKSPDSNRVT	R	S	L	S	K	S	0	0	0	0	0	0	0	2	0	0	1	1	0	1	0	3	0	0	1	0	0	9	0	944.46	TCONS_00007005	TCONS_00007005	489	497	yes	yes	2	0.035943	45.158	1	0	3
VTGIYELSLCK	SKSPDSNRVTGIYELS	IYELSLCKMSDTGSPG	R	V	T	C	K	M	0	0	0	0	1	0	1	1	0	1	2	1	0	0	0	1	1	0	1	1	0	11	0	1281.66	TCONS_00007005	TCONS_00007005	504	514	yes	yes	2	0.00013951	91.961	1.06	0.229	17	1
ILDTSVAYVR	GMQRRRRKILDTSVAY	DTSVAYVRGEENLAGW	K	I	L	V	R	G	1	1	0	1	0	0	0	0	0	1	1	0	0	0	0	1	1	0	1	2	0	10	0	1135.62	TCONS_00007005	TCONS_00007005	530	539	yes	yes	2	1.3918e-05	117.7	1.06	0.229	34	2
LELLHEVEK	EHQWELEKLELLHEVE	ELLHEVEKTRHFLLLR	K	L	E	E	K	T	0	0	0	0	0	0	3	0	1	0	3	1	0	0	0	0	0	0	0	1	0	9	0	1108.61	TCONS_00007005	TCONS_00007005	565	573	yes	yes	2;3	0.00010266	99.973	1.07	0.247	43	3
EFSQVHGSVSDCK	LLTHTFNREFSQVHGS	HGSVSDCKLSDISPIG	R	E	F	C	K	L	0	0	0	1	1	1	1	1	1	0	0	1	0	1	0	3	0	0	0	2	0	13	0	1478.65	TCONS_00007005	TCONS_00007005	662	674	yes	yes	2;3	5.1468e-08	113.54	1.1	0.3	9	1
LSDISPIGR	HGSVSDCKLSDISPIG	SDISPIGRDPSESSFS	K	L	S	G	R	D	0	1	0	1	0	0	0	1	0	2	1	0	0	0	1	2	0	0	0	0	0	9	0	956.529	TCONS_00007005	TCONS_00007005	675	683	yes	yes	2	0.0010286	80.755	1.04	0.2	23	1
NEFLNLVPDIEEIR	PYLARAGKNEFLNLVP	VPDIEEIRPSSVVSKK	K	N	E	I	R	P	0	1	2	1	0	0	3	0	0	2	2	0	0	1	1	0	0	0	0	1	0	14	0	1699.88	TCONS_00007005	TCONS_00007005	750	763	yes	yes	4	0.045905	23.934	1.21	0.409	26	7			2
EPLYSNWAK	KKGYLHFKEPLYSNWA	PLYSNWAKHFVVVRRP	K	E	P	A	K	H	1	0	1	0	0	0	1	0	0	0	1	1	0	0	1	1	0	1	1	0	0	9	0	1106.54	TCONS_00007005	TCONS_00007005	778	786	yes	yes	2	0.0018765	72.042	1	0	6
RPYVFIYNSDKDPVER	AKHFVVVRRPYVFIYN	SDKDPVERGIINLSTA	R	R	P	E	R	G	0	2	1	2	0	0	1	0	0	1	0	1	0	1	2	1	0	0	2	2	0	16	2	1997	TCONS_00007005	TCONS_00007005	793	808	yes	yes	3	0.00011591	82.349	1	0	4
TPNTFAVCTK	EDQQAMVKTPNTFAVC	NTFAVCTKHRGVLLQA	K	T	P	T	K	H	1	0	1	0	1	0	0	0	0	0	0	1	0	1	1	0	3	0	0	1	0	10	0	1137.55	TCONS_00007005	TCONS_00007005	830	839	yes	yes	2	0.00018565	98.182	1	0	8
YQWHVEDLVPWIEDCK	________________	VPWIEDCKAKMSELRV	K	Y	Q	C	K	A	0	0	0	2	1	1	2	0	1	1	1	1	0	0	1	0	0	2	1	2	0	16	0	2115.97	TCONS_00007087	TCONS_00007087	7	22	yes	yes	2;3	1.8061e-30	171.71	1	0	26
VTLDPVQLESSLLR	KAKMSELRVTLDPVQL	QLESSLLRSKAMLNEV	R	V	T	L	R	S	0	1	0	1	0	1	1	0	0	0	4	0	0	0	1	2	1	0	0	2	0	14	0	1568.88	TCONS_00007087	TCONS_00007087	30	43	yes	yes	2;3	3.9605e-30	187.63	1.14	0.344	157	25	1	1		1
SLLEILNSAADILINSSEADEDGIRDEK	LNEVEKRRSLLEILNS	EDGIRDEKAGINQNMD	R	S	L	E	K	A	3	1	2	4	0	0	4	1	0	4	4	1	0	0	0	4	0	0	0	0	0	28	1	3029.5	TCONS_00007087	TCONS_00007087	56	83	yes	yes	3	1.377e-196	274.49	1	0	41
AGINQNMDAVTEELQAK	EDGIRDEKAGINQNMD	VTEELQAKTGSLEEMT	K	A	G	A	K	T	3	0	2	1	0	2	2	1	0	1	1	1	1	0	0	0	1	0	0	1	0	17	0	1830.88	TCONS_00007087	TCONS_00007087	84	100	yes	yes	2	2.2582e-68	205.52	1.01	0.115	74	1			1	1
TGSLEEMTQR	VTEELQAKTGSLEEMT	SLEEMTQRLREFQESF	K	T	G	Q	R	L	0	1	0	0	0	1	2	1	0	0	1	0	1	0	0	1	2	0	0	0	0	10	0	1150.53	TCONS_00007087	TCONS_00007087	101	110	yes	yes	2	1.5422e-07	134.57	1.04	0.194	49	2
LREFQESFK	SLEEMTQRLREFQESF	REFQESFKNIEKKVEG	R	L	R	F	K	N	0	1	0	0	0	1	2	0	0	0	1	1	0	2	0	1	0	0	0	0	0	9	1	1182.6	TCONS_00007087	TCONS_00007087	111	119	yes	yes	2;3	0.0021119	59.067	1	0	7
AQQEVLQALEPQVDYLR	NKNLEKLRAQQEVLQA	EPQVDYLRNFTQGLVE	R	A	Q	L	R	N	2	1	0	1	0	4	2	0	0	0	3	0	0	0	1	0	0	0	1	2	0	17	0	1999.04	TCONS_00007087	TCONS_00007087	153	169	yes	yes	2;3	1.6586e-109	277.34	1.03	0.161	182	5	1		1	1
NFTQGLVEDAPDGSDASQLLHQAEVAQQEFLEVK	EPQVDYLRNFTQGLVE	QQEFLEVKQRVNSGCV	R	N	F	V	K	Q	4	0	1	3	0	5	4	2	1	0	4	1	0	2	1	2	1	0	0	3	0	34	0	3712.79	TCONS_00007087	TCONS_00007087	170	203	yes	yes	3;4	2.5609e-214	263.16	1	0	55				1
VNSGCVMMENK	EFLEVKQRVNSGCVMM	GCVMMENKLEGIGQFH	R	V	N	N	K	L	0	0	2	0	1	0	1	1	0	0	0	1	2	0	0	1	0	0	0	2	0	11	0	1267.54	TCONS_00007087	TCONS_00007087	206	216	yes	yes	2	6.3692e-05	112.84	1.04	0.2	23	1
LEGIGQFHCR	GCVMMENKLEGIGQFH	GIGQFHCRVREMFSQL	K	L	E	C	R	V	0	1	0	0	1	1	1	2	1	1	1	0	0	1	0	0	0	0	0	0	0	10	0	1215.58	TCONS_00007087	TCONS_00007087	217	226	yes	yes	2;3	2.8098e-08	142.43	1.06	0.235	48	3
EMFSQLADLDDELDGMGAIGR	GQFHCRVREMFSQLAD	DGMGAIGRDTDSLQSQ	R	E	M	G	R	D	2	1	0	4	0	1	2	3	0	1	3	0	2	1	0	1	0	0	0	0	0	21	0	2282.02	TCONS_00007087	TCONS_00007087	229	249	yes	yes	2;3	3.1942e-131	261.19	1	0	13
DTDSLQSQIEDVR	DGMGAIGRDTDSLQSQ	QSQIEDVRLFLNKIHV	R	D	T	V	R	L	0	1	0	3	0	2	1	0	0	1	1	0	0	0	0	2	1	0	0	1	0	13	0	1504.7	TCONS_00007087	TCONS_00007087	250	262	yes	yes	2	1.4777e-33	208.27	1.03	0.171	32	1
LDIEASEAECR	LNKIHVLKLDIEASEA	EASEAECRHMLEEEGT	K	L	D	C	R	H	2	1	0	1	1	0	3	0	0	1	1	0	0	0	0	1	0	0	0	0	0	11	0	1291.57	TCONS_00007087	TCONS_00007087	273	283	yes	yes	2	5.8265e-05	105.03	1	0	26
HMLEEEGTLDLLGLK	EASEAECRHMLEEEGT	TLDLLGLKRELEALNK	R	H	M	L	K	R	0	0	0	1	0	0	3	2	1	0	5	1	1	0	0	0	1	0	0	0	0	15	0	1696.87	TCONS_00007087	TCONS_00007087	284	298	yes	yes	2;3	6.5316e-47	211.13	1	0	60
ELEALNK	LDLLGLKRELEALNKQ	RELEALNKQCGKLTER	R	E	L	N	K	Q	1	0	1	0	0	0	2	0	0	0	2	1	0	0	0	0	0	0	0	0	0	7	0	815.439	TCONS_00007087	TCONS_00007087	300	306	yes	yes	2	0.073204	53.554	1	0	1
QEQLELTLGR	LTERGKARQEQLELTL	QLELTLGRVEDFYRKL	R	Q	E	G	R	V	0	1	0	0	0	2	2	1	0	0	3	0	0	0	0	0	1	0	0	0	0	10	0	1185.64	TCONS_00007087	TCONS_00007087	319	328	yes	yes	2	0.00056525	88.596	1	0	21
QEQLELTLGRVEDFYR	LTERGKARQEQLELTL	GRVEDFYRKLKGLNDA	R	Q	E	Y	R	K	0	2	0	1	0	2	3	1	0	0	3	0	0	1	0	0	1	0	1	1	0	16	1	1995.01	TCONS_00007087	TCONS_00007087	319	334	yes	yes	2	0.048639	42.314	1	0	1				1
VEDFYRK	QLELTLGRVEDFYRKL	RVEDFYRKLKGLNDAT	R	V	E	R	K	L	0	1	0	1	0	0	1	0	0	0	0	1	0	1	0	0	0	0	1	1	0	7	1	955.476	TCONS_00007087	TCONS_00007087	329	335	yes	yes	3	0.059175	32.065	1.5	0.5	1	1
EQVDPLQMK	ADFKMFQKEQVDPLQM	QVDPLQMKLQQVNGLG	K	E	Q	M	K	L	0	0	0	1	0	2	1	0	0	0	1	1	1	0	1	0	0	0	0	1	0	9	0	1086.54	TCONS_00007087	TCONS_00007087	376	384	yes	yes	2	0.0014697	76.221	1	0	18
LQQVNGLGQGLIQSAGK	QVDPLQMKLQQVNGLG	GLIQSAGKDCDVQGLE	K	L	Q	G	K	D	1	0	1	0	0	4	0	4	0	1	3	1	0	0	0	1	0	0	0	1	0	17	0	1709.94	TCONS_00007087	TCONS_00007087	385	401	yes	yes	2;3	1.8288e-60	216.99	1.01	0.111	79	1
DCDVQGLEHDMEEINAR	GLIQSAGKDCDVQGLE	DMEEINARWNTLNKKV	K	D	C	A	R	W	1	1	1	3	1	1	3	1	1	1	1	0	1	0	0	0	0	0	0	1	0	17	0	2029.85	TCONS_00007087	TCONS_00007087	402	418	yes	yes	2;3	1.7061e-40	178.06	1.09	0.282	21	2
IAQLQEALLHCGK	LNKKVAQRIAQLQEAL	EALLHCGKFQDALEPL	R	I	A	G	K	F	2	0	0	0	1	2	1	1	1	1	3	1	0	0	0	0	0	0	0	0	0	13	0	1479.79	TCONS_00007087	TCONS_00007087	430	442	yes	yes	2;3	2.5142e-14	139.86	1.02	0.127	119	2			1
KATVDMLQAEGGR	LQRLLDDRKATVDMLQ	MLQAEGGRIAQSAELA	R	K	A	G	R	I	2	1	0	1	0	1	1	2	0	0	1	1	1	0	0	0	1	0	0	1	0	13	1	1374.69	TCONS_00007087	TCONS_00007087	492	504	yes	yes	2;3	1.6442e-07	110.97	1.06	0.235	16	1
ATVDMLQAEGGR	QRLLDDRKATVDMLQA	MLQAEGGRIAQSAELA	K	A	T	G	R	I	2	1	0	1	0	1	1	2	0	0	1	0	1	0	0	0	1	0	0	1	0	12	0	1246.6	TCONS_00007087	TCONS_00007087	493	504	yes	yes	2	1.2023e-05	98.105	1.02	0.141	48	1
IAQSAELADR	MLQAEGGRIAQSAELA	QSAELADREKITGQLE	R	I	A	D	R	E	3	1	0	1	0	1	1	0	0	1	1	0	0	0	0	1	0	0	0	0	0	10	0	1072.55	TCONS_00007087	TCONS_00007087	505	514	yes	yes	2	6.152e-06	123.79	1.09	0.282	63	6
IAQSAELADREK	MLQAEGGRIAQSAELA	AELADREKITGQLESL	R	I	A	E	K	I	3	1	0	1	0	1	2	0	0	1	1	1	0	0	0	1	0	0	0	0	0	12	1	1329.69	TCONS_00007087	TCONS_00007087	505	516	yes	yes	2;3	4.5264e-09	115.57	1	0	7
ITGQLESLESR	AELADREKITGQLESL	QLESLESRWTELLSKA	K	I	T	S	R	W	0	1	0	0	0	1	2	1	0	1	2	0	0	0	0	2	1	0	0	0	0	11	0	1231.64	TCONS_00007087	TCONS_00007087	517	527	yes	yes	2;3;4	6.0374e-22	163.46	1.08	0.273	91	8			1
QLEDILVLAK	SKAAARQKQLEDILVL	EDILVLAKQFHETAEP	K	Q	L	A	K	Q	1	0	0	1	0	1	1	0	0	1	3	1	0	0	0	0	0	0	0	1	0	10	0	1140.68	TCONS_00007087	TCONS_00007087	541	550	yes	yes	2	0.00053407	89.171	1.01	0.112	78	1
QFHETAEPISDFLSVTEK	EDILVLAKQFHETAEP	DFLSVTEKKLANSEPV	K	Q	F	E	K	K	1	0	0	1	0	1	3	0	1	1	1	1	0	2	1	2	2	0	0	1	0	18	0	2077	TCONS_00007087	TCONS_00007087	551	568	yes	yes	2;3	1.023e-63	199.41	1.03	0.18	29	1
KLANSEPVGTQTAK	DFLSVTEKKLANSEPV	PVGTQTAKIQQQIIRH	K	K	L	A	K	I	2	0	1	0	0	1	1	1	0	0	1	2	0	0	1	1	2	0	0	1	0	14	1	1442.77	TCONS_00007087	TCONS_00007087	569	582	yes	yes	2;3	1.0083e-23	169.92	1.03	0.164	35	1
LANSEPVGTQTAK	FLSVTEKKLANSEPVG	PVGTQTAKIQQQIIRH	K	L	A	A	K	I	2	0	1	0	0	1	1	1	0	0	1	1	0	0	1	1	2	0	0	1	0	13	0	1314.68	TCONS_00007087	TCONS_00007087	570	582	yes	yes	2	2.215e-08	127.79	1.03	0.169	66	2	1		1
IQQQIIR	PVGTQTAKIQQQIIRH	KIQQQIIRHKALEEDI	K	I	Q	I	R	H	0	1	0	0	0	3	0	0	0	3	0	0	0	0	0	0	0	0	0	0	0	7	0	897.54	TCONS_00007087	TCONS_00007087	583	589	yes	yes	2	0.006383	124.89	1.05	0.213	60	3
ALEEDIENHATDVHQAVK	QQQIIRHKALEEDIEN	TDVHQAVKIGQSLSSL	K	A	L	V	K	I	3	0	1	2	0	1	3	0	2	1	1	1	0	0	0	0	1	0	0	2	0	18	0	2017.97	TCONS_00007087	TCONS_00007087	592	609	yes	yes	2;3;4	1.6089e-104	263.09	1.02	0.14	98	2	1	1
IGQSLSSLTSPAEQGVLSEK	TDVHQAVKIGQSLSSL	EQGVLSEKIDSLQARY	K	I	G	E	K	I	1	0	0	0	0	2	2	2	0	1	3	1	0	0	1	5	1	0	0	1	0	20	0	2030.05	TCONS_00007087	TCONS_00007087	610	629	yes	yes	2;3	1.213e-60	194.08	1.04	0.195	195	8			1	1
KAALLDQALSNAR	EIQDRCCRKAALLDQA	DQALSNARLFGEDEVE	R	K	A	A	R	L	4	1	1	1	0	1	0	0	0	0	3	1	0	0	0	1	0	0	0	0	0	13	1	1369.77	TCONS_00007087	TCONS_00007087	647	659	yes	yes	2;3	0.00010252	81.632	1	0	18
AALLDQALSNAR	IQDRCCRKAALLDQAL	DQALSNARLFGEDEVE	K	A	A	A	R	L	4	1	1	1	0	1	0	0	0	0	3	0	0	0	0	1	0	0	0	0	0	12	0	1241.67	TCONS_00007087	TCONS_00007087	648	659	yes	yes	2	3.0329e-10	145.09	1.03	0.165	139	4
LFGEDEVEVLNWLAEVEDK	DQALSNARLFGEDEVE	WLAEVEDKLSSVFVKD	R	L	F	D	K	L	1	0	1	2	0	0	5	1	0	0	3	1	0	1	0	0	0	1	0	3	0	19	0	2233.08	TCONS_00007087	TCONS_00007087	660	678	yes	yes	2;3	3.4237e-89	225.54	1.02	0.146	135	3
LSSVFVK	WLAEVEDKLSSVFVKD	KLSSVFVKDFKQDVLH	K	L	S	V	K	D	0	0	0	0	0	0	0	0	0	0	1	1	0	1	0	2	0	0	0	2	0	7	0	778.459	TCONS_00007087	TCONS_00007087	679	685	yes	yes	1;2	0.031932	128.86	1	0	25
QHADHLALNEEIVNR	FKQDVLHRQHADHLAL	LNEEIVNRKKNVDQAI	R	Q	H	N	R	K	2	1	2	1	0	1	2	0	2	1	2	0	0	0	0	0	0	0	0	1	0	15	0	1757.88	TCONS_00007087	TCONS_00007087	695	709	yes	yes	2;3	3.7189e-20	160.04	1	0	11
QTTGEEVLLIQEK	KNGQALLKQTTGEEVL	EVLLIQEKLDGIKTRY	K	Q	T	E	K	L	0	0	0	0	0	2	3	1	0	1	2	1	0	0	0	0	2	0	0	1	0	13	0	1486.79	TCONS_00007087	TCONS_00007087	726	738	yes	yes	2	8.5087e-07	99.991	1	0	19
YADITVTSSK	KLDGIKTRYADITVTS	DITVTSSKALRTLEQA	R	Y	A	S	K	A	1	0	0	1	0	0	0	0	0	1	0	1	0	0	0	2	2	0	1	1	0	10	0	1083.54	TCONS_00007087	TCONS_00007087	746	755	yes	yes	2;3	0.00048642	90.05	1.01	0.105	88	1	1		1	1
FQSTYEELTGWLR	QARQLATKFQSTYEEL	EELTGWLREVEEELAT	K	F	Q	L	R	E	0	1	0	0	0	1	2	1	0	0	2	0	0	1	0	1	2	1	1	0	0	13	0	1628.78	TCONS_00007087	TCONS_00007087	770	782	yes	yes	2;3	8.9444e-12	145.29	1.03	0.16	37	1
EVEEELATSGGQSPTGEQIPQFQQR	EELTGWLREVEEELAT	QIPQFQQRQKELKKEV	R	E	V	Q	R	Q	1	1	0	0	0	5	5	3	0	1	1	0	0	1	2	2	2	0	0	1	0	25	0	2744.29	TCONS_00007087	TCONS_00007087	783	807	yes	yes	2;3	2.6051e-25	143.47	1.04	0.192	25	1
LVLDTVNEVSR	KKEVMEHRLVLDTVNE	DTVNEVSRALLELVPW	R	L	V	S	R	A	0	1	1	1	0	0	1	0	0	0	2	0	0	0	0	1	1	0	0	3	0	11	0	1243.68	TCONS_00007087	TCONS_00007087	820	830	yes	yes	2	4.1347e-06	124.42	1.06	0.241	106	7		1
ALLELVPWR	DTVNEVSRALLELVPW	LLELVPWRAREGLDKL	R	A	L	W	R	A	1	1	0	0	0	0	1	0	0	0	3	0	0	0	1	0	0	1	0	1	0	9	0	1095.64	TCONS_00007087	TCONS_00007087	831	839	yes	yes	2	9.4482e-05	128.38	1.27	0.445	168	63			1	1
LVSDANEQYK	RAREGLDKLVSDANEQ	SDANEQYKLVSDTIGQ	K	L	V	Y	K	L	1	0	1	1	0	1	1	0	0	0	1	1	0	0	0	1	0	0	1	1	0	10	0	1165.56	TCONS_00007087	TCONS_00007087	847	856	yes	yes	2	2.2222e-05	108.47	1.03	0.16	74	2	1
LVSDTIGQR	SDANEQYKLVSDTIGQ	VSDTIGQRVDEIDAAI	K	L	V	Q	R	V	0	1	0	1	0	1	0	1	0	1	1	0	0	0	0	1	1	0	0	1	0	9	0	987.535	TCONS_00007087	TCONS_00007087	857	865	yes	yes	2	0.00029412	97.431	1.02	0.152	82	2	1		1	1
VDEIDAAIQR	VSDTIGQRVDEIDAAI	EIDAAIQRSQQYEQAA	R	V	D	Q	R	S	2	1	0	2	0	1	1	0	0	2	0	0	0	0	0	0	0	0	0	1	0	10	0	1128.58	TCONS_00007087	TCONS_00007087	866	875	yes	yes	2	2.1085e-05	109.79	1.07	0.26	38	3
LMALGPIR	WVAETKRKLMALGPIR	LMALGPIRLEQDQTTA	K	L	M	I	R	L	1	1	0	0	0	0	0	1	0	1	2	0	1	0	1	0	0	0	0	0	0	8	0	869.516	TCONS_00007087	TCONS_00007087	897	904	yes	yes	2	0.0029919	107.43	1.11	0.309	117	14	1	1	1	1
LEQDQTTAQLQVQK	LMALGPIRLEQDQTTA	TAQLQVQKAFSIDIIR	R	L	E	Q	K	A	1	0	0	1	0	5	1	0	0	0	2	1	0	0	0	0	2	0	0	1	0	14	0	1628.84	TCONS_00007087	TCONS_00007087	905	918	yes	yes	2	1.1271e-38	216.34	1.02	0.126	121	2		1	1
AFSIDIIR	TAQLQVQKAFSIDIIR	AFSIDIIRHKDSMDEL	K	A	F	I	R	H	1	1	0	1	0	0	0	0	0	3	0	0	0	1	0	1	0	0	0	0	0	8	0	933.528	TCONS_00007087	TCONS_00007087	919	926	yes	yes	2	0.0028769	116.73	1.03	0.178	89	3
HKDSMDELFSHR	AFSIDIIRHKDSMDEL	MDELFSHRSEIFGTCG	R	H	K	H	R	S	0	1	0	2	0	0	1	0	2	0	1	1	1	1	0	2	0	0	0	0	0	12	1	1500.68	TCONS_00007087	TCONS_00007087	927	938	yes	yes	4	0.028049	31.071	1	0	1
SEIFGTCGEEQK	MDELFSHRSEIFGTCG	GTCGEEQKTVLQEKTE	R	S	E	Q	K	T	0	0	0	0	1	1	3	2	0	1	0	1	0	1	0	1	1	0	0	0	0	12	0	1383.6	TCONS_00007087	TCONS_00007087	939	950	yes	yes	2	5.3905e-06	125.97	1.04	0.186	54	2
TESLIQQYEAISLLNSER	QKTVLQEKTESLIQQY	ISLLNSERYARLERAQ	K	T	E	E	R	Y	1	1	1	0	0	2	3	0	0	2	3	0	0	0	0	3	1	0	1	0	0	18	0	2093.06	TCONS_00007087	TCONS_00007087	957	974	yes	yes	2;3	1.7913e-117	275.37	1.04	0.194	74	3			1
AQVLVNQFWETYEELSPWIEETR	ERYARLERAQVLVNQF	SPWIEETRALIAQLPS	R	A	Q	T	R	A	1	1	1	0	0	2	5	0	0	1	2	0	0	1	1	1	2	2	1	2	0	23	0	2866.38	TCONS_00007087	TCONS_00007087	981	1003	yes	yes	3	2.4705e-148	264.67	1	0	30
ALIAQLPSPAIDHEQLR	SPWIEETRALIAQLPS	AIDHEQLRQQQEEMRQ	R	A	L	L	R	Q	3	1	0	1	0	2	1	0	1	2	3	0	0	0	2	1	0	0	0	0	0	17	0	1871.03	TCONS_00007087	TCONS_00007087	1004	1020	yes	yes	2;3	1.0192e-21	139.49	1.04	0.198	187	8	1	2		1
ESIAEHKPHIDK	QEEMRQLRESIAEHKP	EHKPHIDKLLKIGPQL	R	E	S	D	K	L	1	0	0	1	0	0	2	0	2	2	0	2	0	0	1	1	0	0	0	0	0	12	1	1402.72	TCONS_00007087	TCONS_00007087	1031	1042	yes	yes	2;3;4	7.2984e-21	188.26	1.02	0.144	46	1
ELNPEEGEMVEEK	LKIGPQLKELNPEEGE	EGEMVEEKYQKAENMY	K	E	L	E	K	Y	0	0	1	0	0	0	6	1	0	0	1	1	1	0	1	0	0	0	0	1	0	13	0	1531.67	TCONS_00007087	TCONS_00007087	1052	1064	yes	yes	2	8.7995e-08	123.28	1.02	0.125	124	2
AENMYAQIK	MVEEKYQKAENMYAQI	ENMYAQIKEEVRQRAL	K	A	E	I	K	E	2	0	1	0	0	1	1	0	0	1	0	1	1	0	0	0	0	0	1	0	0	9	0	1066.51	TCONS_00007087	TCONS_00007087	1068	1076	yes	yes	2	0.00065354	87.476	1.03	0.16	37	1
IEPMLETLENLSSR	QSTQFHDKIEPMLETL	TLENLSSRLRMPPLIP	K	I	E	S	R	L	0	1	1	0	0	0	3	0	0	1	3	0	1	0	1	2	1	0	0	0	0	14	0	1630.82	TCONS_00007087	TCONS_00007087	1100	1113	yes	yes	2;3	1.1976e-07	99.991	1	0	52			1
MPPLIPAEVDK	ENLSSRLRMPPLIPAE	LIPAEVDKIRECISDN	R	M	P	D	K	I	1	0	0	1	0	0	1	0	0	1	1	1	1	0	3	0	0	0	0	1	0	11	0	1208.65	TCONS_00007087	TCONS_00007087	1116	1126	yes	yes	2	6.136e-05	110.08	1.01	0.102	95	1
MPPLIPAEVDKIR	ENLSSRLRMPPLIPAE	PAEVDKIRECISDNKS	R	M	P	I	R	E	1	1	0	1	0	0	1	0	0	2	1	1	1	0	3	0	0	0	0	1	0	13	1	1477.83	TCONS_00007087	TCONS_00007087	1116	1128	yes	yes	3	0.012197	39.629	1	0	1
SATVELEK	RECISDNKSATVELEK	SATVELEKLQPSFEAL	K	S	A	E	K	L	1	0	0	0	0	0	2	0	0	0	1	1	0	0	0	1	1	0	0	1	0	8	0	875.46	TCONS_00007087	TCONS_00007087	1136	1143	yes	yes	2	0.0095576	76.605	1.08	0.266	24	2				1
LQPSFEALK	SATVELEKLQPSFEAL	QPSFEALKRRGEELIG	K	L	Q	L	K	R	1	0	0	0	0	1	1	0	0	0	2	1	0	1	1	1	0	0	0	0	0	9	0	1031.57	TCONS_00007087	TCONS_00007087	1144	1152	yes	yes	2	0.010803	55.461	1	0	15
LQPSFEALKR	SATVELEKLQPSFEAL	PSFEALKRRGEELIGR	K	L	Q	K	R	R	1	1	0	0	0	1	1	0	0	0	2	1	0	1	1	1	0	0	0	0	0	10	1	1187.67	TCONS_00007087	TCONS_00007087	1144	1153	yes	yes	2;3	0.00026421	76.228	1.08	0.276	22	2
RGEELIGR	PSFEALKRRGEELIGR	RGEELIGRSQGADKDL	R	R	G	G	R	S	0	2	0	0	0	0	2	2	0	1	1	0	0	0	0	0	0	0	0	0	0	8	1	928.509	TCONS_00007087	TCONS_00007087	1154	1161	yes	yes	2	0.0066104	95.09	1	0	20
SQGADKDLAAK	RGEELIGRSQGADKDL	ADKDLAAKEIQDKLDQ	R	S	Q	A	K	E	3	0	0	2	0	1	0	1	0	0	1	2	0	0	0	1	0	0	0	0	0	11	1	1102.56	TCONS_00007087	TCONS_00007087	1162	1172	yes	yes	2;3	0.00033002	101.72	1	0	15
LDQMVFFWEDIK	AAKEIQDKLDQMVFFW	VFFWEDIKARAEEREI	K	L	D	I	K	A	0	0	0	2	0	1	1	0	0	1	1	1	1	2	0	0	0	1	0	1	0	12	0	1569.75	TCONS_00007087	TCONS_00007087	1178	1189	yes	yes	2	1.2541e-05	117.93	1	0	37
ESSLPGER	________________	ESSLPGERCTLAFVGM	M	E	S	E	R	C	0	1	0	0	0	0	2	1	0	0	1	0	0	0	1	2	0	0	0	0	0	8	0	873.419	TCONS_00007364	TCONS_00007364	2	9	yes	yes	2	0.018048	46.426	1.5	0.5	2	2
SEVQGAQK	MTVTCFEKSEVQGAQK	SEVQGAQKQFKNFQIE	K	S	E	Q	K	Q	1	0	0	0	0	2	1	1	0	0	0	1	0	0	0	1	0	0	0	1	0	8	0	845.424	TCONS_00007506	TCONS_00007506	485	492	yes	yes	2	0.03905	47.749	2	0		1
VLLVQLER	YQGARDLRVLLVQLER	VLLVQLERKVLLEKKV	R	V	L	E	R	K	0	1	0	0	0	1	1	0	0	0	3	0	0	0	0	0	0	0	0	2	0	8	0	968.602	TCONS_00007550	TCONS_00007550	820	827	yes	yes	2	0.0093831	77.058	1.83	0.373	3	15
GVIAAMR	________________	MGVIAAMRDGFGFIKC	M	G	V	M	R	D	2	1	0	0	0	0	0	1	0	1	0	0	1	0	0	0	0	0	0	1	0	7	0	716.4	TCONS_00007617	TCONS_00007617	2	8	yes	yes	2	0.029426	57.463	2	0		3
VTATQDSTNLR	SQETAQSKVTATQDST	TQDSTNLRCIFCGPTL	K	V	T	L	R	C	1	1	1	1	0	1	0	0	0	0	1	0	0	0	0	1	3	0	0	1	0	11	0	1204.6	TCONS_00007732	TCONS_00007732	18	28	yes	yes	2;3	0.0003307	86.114	1.5	0.5	2	2
PEIQAGK	LPSSWDYRPEIQAGKR	RPEIQAGKRQCLQQPL	R	P	E	G	K	R	1	0	0	0	0	1	1	1	0	1	0	1	0	0	1	0	0	0	0	0	0	7	0	741.402	TCONS_00007776	TCONS_00007776	648	654	yes	yes	2	0.021773	88.029	2	0		4
KPISLELENSFASDTK	IWKLFFRKKPISLELE	NSFASDTKMKEPLLGG	K	K	P	T	K	M	1	0	1	1	0	0	2	0	0	1	2	2	0	1	1	3	1	0	0	0	0	16	1	1777.91	TCONS_00007839	TCONS_00007839	36	51	yes	yes	3	0.037078	26.771	2	0		1
MTQPFPTQFAPQAK	QSAPATVRMTQPFPTQ	TQFAPQAKQRAEVLQS	R	M	T	A	K	Q	2	0	0	0	0	3	0	0	0	0	0	1	1	2	3	0	2	0	0	0	0	14	0	1590.79	TCONS_00007933	TCONS_00007933	562	575	yes	yes	2	0.011485	46.318	1.83	0.373	1	5
AEVLQSTQR	FAPQAKQRAEVLQSTQ	EVLQSTQRFFSEQQQS	R	A	E	Q	R	F	1	1	0	0	0	2	1	0	0	0	1	0	0	0	0	1	1	0	0	1	0	9	0	1030.54	TCONS_00007933	TCONS_00007933	578	586	yes	yes	2	0.0046786	63.816	1.89	0.314	1	8
FFSEQQQSK	EVLQSTQRFFSEQQQS	FSEQQQSKQIGGGKAQ	R	F	F	S	K	Q	0	0	0	0	0	3	1	0	0	0	0	1	0	2	0	2	0	0	0	0	0	9	0	1127.52	TCONS_00007933	TCONS_00007933	587	595	yes	yes	2	0.00010785	110.88	1.71	0.452	4	10
TGPIKPQAIK	SIATKPVRTGPIKPQA	PIKPQAIKTEETKS__	R	T	G	I	K	T	1	0	0	0	0	1	0	1	0	2	0	2	0	0	2	0	1	0	0	0	0	10	1	1051.64	TCONS_00007933	TCONS_00007933	644	653	yes	yes	2;3	0.0047398	72.434	1.79	0.408	4	15
GDALPLK	IRRGTPGRGDALPLKT	RGDALPLKTQIDKYLY	R	G	D	L	K	T	1	0	0	1	0	0	0	1	0	0	2	1	0	0	1	0	0	0	0	0	0	7	0	712.412	TCONS_00008335	TCONS_00008335	56	62	yes	yes	2	0.081064	50.966	2	0		1
AEAAPGPGR	PAWGPYCRAEAAPGPG	EAAPGPGRAARQAGAR	R	A	E	G	R	A	3	1	0	0	0	0	1	2	0	0	0	0	0	0	2	0	0	0	0	0	0	9	0	824.414	TCONS_00008883	TCONS_00008883	47	55	yes	yes	2	0.037635	50.04	1	0	1
VAGEEDQLR	FRRPRWMKVAGEEDQL	AGEEDQLRNLQAGETQ	K	V	A	L	R	N	1	1	0	1	0	1	2	1	0	0	1	0	0	0	0	0	0	0	0	1	0	9	0	1015.49	TCONS_00009004	TCONS_00009004	1247	1255	yes	yes	3	0.042319	24.03	1	0	1
FYEENGFLVIK	VLTLEQRKFYEENGFL	ENGFLVIKNLVPDADI	K	F	Y	I	K	N	0	0	1	0	0	0	2	1	0	1	1	1	0	2	0	0	0	0	1	1	0	11	0	1357.69	TCONS_00009445	TCONS_00009445	75	85	yes	yes	2	0.0032498	60.641	2	0		4
NLVPDADIQR	ENGFLVIKNLVPDADI	VPDADIQRFRNEFEKI	K	N	L	Q	R	F	1	1	1	2	0	1	0	0	0	1	1	0	0	0	1	0	0	0	0	1	0	10	0	1139.59	TCONS_00009445	TCONS_00009445	86	95	yes	yes	2	0.00082188	83.862	1.93	0.253	2	27
FRNEFEK	VPDADIQRFRNEFEKI	RFRNEFEKICRKEVKP	R	F	R	E	K	I	0	1	1	0	0	0	2	0	0	0	0	1	0	2	0	0	0	0	0	0	0	7	1	968.472	TCONS_00009445	TCONS_00009445	96	102	yes	yes	3	0.059797	36.127	2	0		1
TLGWGSINK	RFCPDRIKTLGWGSIN	LGWGSINKLELKSSLY	K	T	L	N	K	L	0	0	1	0	0	0	0	2	0	1	1	1	0	0	0	1	1	1	0	0	0	9	0	974.519	TCONS_00009509	TCONS_00009509	34	42	yes	yes	3	0.081044	18.262	1	0	1
LITAIYADYAR	RAAWLAKKLITAIYAD	AIYADYARSLKNLGFK	K	L	I	A	R	S	3	1	0	1	0	0	0	0	0	2	1	0	0	0	0	0	1	0	2	0	0	11	0	1268.68	TCONS_00009647	TCONS_00009647	1099	1109	yes	yes	2	1.3864e-05	126.19	1.13	0.335	54	8	1	1	1	1
DLLNELESPK	SKAGAAGKDLLNELES	LNELESPKEEPIEE__	K	D	L	P	K	E	0	0	1	1	0	0	2	0	0	0	3	1	0	0	1	1	0	0	0	0	0	10	0	1156.6	TCONS_00009647	TCONS_00009647	1133	1142	yes	yes	2	0.0008963	82.489	1	0	20
DLLNELESPKEEPIEE	SKAGAAGKDLLNELES	PKEEPIEE________	K	D	L	E	E	-	0	0	1	1	0	0	6	0	0	1	3	1	0	0	2	1	0	0	0	0	0	16	1	1882.9	TCONS_00009647	TCONS_00009647	1133	1148	yes	yes	2	6.1404e-63	225.7	1.08	0.278	98	9	1	1	1	1
DSDQDVALK	PRAKQEEKDSDQDVAL	SDQDVALKLAQERAEI	K	D	S	L	K	L	1	0	0	3	0	1	0	0	0	0	1	1	0	0	0	1	0	0	0	1	0	9	0	989.467	TCONS_00009675	TCONS_00009675	30	38	yes	yes	3	0.05242	26.442	2	0		1	1
MARYLAR	________________	________________	-	M	A	A	R	V	2	2	0	0	0	0	0	0	0	0	1	0	1	0	0	0	0	0	1	0	0	7	1	879.475	TCONS_00009890	TCONS_00009890	1	7	yes	yes	2	0.039177	46.663	2	0		2
LNPEECADVLR	AAWLAKVRLNPEECAD	EECADVLRRWVDHLCS	R	L	N	L	R	R	1	1	1	1	1	0	2	0	0	0	2	0	0	0	1	0	0	0	0	1	0	11	0	1314.62	TCONS_00009933	TCONS_00009933	1100	1110	yes	yes	2	5.8994e-05	104.82	1.1	0.297	74	8	1		1
WVDHLCSPQVNQK	ECADVLRRWVDHLCSP	CSPQVNQKSKALLVLL	R	W	V	Q	K	S	0	0	1	1	1	2	0	0	1	0	1	1	0	0	1	1	0	1	0	2	0	13	0	1609.77	TCONS_00009933	TCONS_00009933	1112	1124	yes	yes	2;3	1.6423e-29	191.48	1	0	42					3
LWCEQTLR	PSCTTAARLWCEQTLR	LWCEQTLRTPAPARFL	R	L	W	L	R	T	0	1	0	0	1	1	1	0	0	0	2	0	0	0	0	0	1	1	0	0	0	8	0	1104.54	TCONS_00009946	TCONS_00009946	658	665	yes	yes	3	0.083625	17.986	1	0	1
EQLDNTEVAYLK	CFNTLRTKEQLDNTEV	NTEVAYLKTLTKEDII	K	E	Q	L	K	T	1	0	1	1	0	1	2	0	0	0	2	1	0	0	0	0	1	0	1	1	0	12	0	1421.7	TCONS_00010023	TCONS_00010023	827	838	yes	yes	3	0.052598	24.696	1	0	2
MLSNKPQDFQIR	TKVKNSRRMLSNKPQD	KPQDFQIRVRVIEGRQ	R	M	L	I	R	V	0	1	1	1	0	2	0	0	0	1	1	1	1	1	1	1	0	0	0	0	0	12	1	1475.76	TCONS_00010024	TCONS_00010024	191	202	yes	yes	2;3	5.591e-21	190.46	1.02	0.149	342	8	2	1	3	1
FPSVCEK	QVVNLQIKFPSVCEKI	KFPSVCEKIKLTIYDW	K	F	P	E	K	I	0	0	0	0	1	0	1	0	0	0	0	1	0	1	1	1	0	0	0	1	0	7	0	865.4	TCONS_00010024	TCONS_00010024	431	437	yes	yes	1;2	0.0043529	177.71	1	0	43				1
LTIYDWDR	PSVCEKIKLTIYDWDR	LTIYDWDRLTKNDVVG	K	L	T	D	R	L	0	1	0	2	0	0	0	0	0	1	1	0	0	0	0	0	1	1	1	0	0	8	0	1080.52	TCONS_00010024	TCONS_00010024	440	447	yes	yes	2	0.0023732	147.19	1.18	0.383	133	29	1		1	1
NDVVGTTYLHLSK	YDWDRLTKNDVVGTTY	TTYLHLSKIAASGGEV	K	N	D	S	K	I	0	0	1	1	0	0	0	1	1	0	2	1	0	0	0	1	2	0	1	2	0	13	0	1445.75	TCONS_00010024	TCONS_00010024	451	463	yes	yes	2;3	2.0216e-09	138.21	1.03	0.18	172	6	1			1
IAASGGEVEVNTGETEVGFVPTFGPCYLNLYGSPR	TTYLHLSKIAASGGEV	LNLYGSPREYTGFPDP	K	I	A	P	R	E	2	1	2	0	1	0	4	6	0	1	2	0	0	2	3	2	3	0	2	4	0	35	0	3686.76	TCONS_00010024	TCONS_00010024	464	498	yes	yes	3;4	5.9233e-105	177.33	1	0	22
EYTGFPDPYDELNTGK	LNLYGSPREYTGFPDP	YDELNTGKGEGVAYRG	R	E	Y	G	K	G	0	0	1	2	0	0	2	2	0	0	1	1	0	1	2	0	2	0	2	0	0	16	0	1844.81	TCONS_00010024	TCONS_00010024	499	514	yes	yes	2	2.8132e-17	126.07	1.06	0.232	182	11			1	1
ILVELATFLEK	EGVAYRGRILVELATF	ELATFLEKTPPDKKLE	R	I	L	E	K	T	1	0	0	0	0	0	2	0	0	1	3	1	0	1	0	0	1	0	0	1	0	11	0	1274.75	TCONS_00010024	TCONS_00010024	524	534	yes	yes	1;2	2.0265e-12	177.06	1.16	0.368	150	29	1	1	1	1
KLEPISNDDLLVVEK	LEKTPPDKKLEPISND	DDLLVVEKYQRRRKYS	K	K	L	E	K	Y	0	0	1	2	0	0	2	0	0	1	3	2	0	0	1	1	0	0	0	2	0	15	1	1710.94	TCONS_00010024	TCONS_00010024	540	554	yes	yes	2;3	3.1478e-42	203.59	1.02	0.143	236	5			2	2
LEPISNDDLLVVEK	EKTPPDKKLEPISNDD	DDLLVVEKYQRRRKYS	K	L	E	E	K	Y	0	0	1	2	0	0	2	0	0	1	3	1	0	0	1	1	0	0	0	2	0	14	0	1582.85	TCONS_00010024	TCONS_00010024	541	554	yes	yes	2	1.3276e-08	109.07	1.06	0.244	88	6
FDTTCKPLASTTQYSR	SIGNYGNKFDTTCKPL	ASTTQYSRAVFDGNYY	K	F	D	S	R	A	1	1	0	1	1	1	0	0	0	0	1	1	0	1	1	2	4	0	1	0	0	16	1	1874.88	TCONS_00010024	TCONS_00010024	593	608	yes	yes	2;3	1.4805e-30	167.29	1.01	0.0714	194	1	1	1
PLASTTQYSR	NKFDTTCKPLASTTQY	ASTTQYSRAVFDGNYY	K	P	L	S	R	A	1	1	0	0	0	1	0	0	0	0	1	0	0	0	1	2	2	0	1	0	0	10	0	1122.57	TCONS_00010024	TCONS_00010024	599	608	yes	yes	2	0.0013831	70.363	1	0	3
AVFDGNYYYYLPWAHTK	ASTTQYSRAVFDGNYY	YLPWAHTKPVVTLTSY	R	A	V	T	K	P	2	0	1	1	0	0	0	1	1	0	1	1	0	1	1	0	1	1	4	1	0	17	0	2106.98	TCONS_00010024	TCONS_00010024	609	625	yes	yes	2;3	3.1526e-60	214.28	1.03	0.175	123	4			1	1
MADIGSVTSSASGPAQSVAK	________________	GPAQSVAKMFRAVEEG	-	M	A	A	K	M	4	0	0	1	0	1	0	2	0	1	0	1	1	0	1	5	1	0	0	2	0	20	0	1862.9	TCONS_00010033	TCONS_00010033	1	20	yes	yes	2	8.844e-31	138.75	1	0	75				1
LSPAFSVR	RPTEDPRRLSPAFSVR	LSPAFSVREIHGLSGG	R	L	S	V	R	E	1	1	0	0	0	0	0	0	0	0	1	0	0	1	1	2	0	0	0	1	0	8	0	875.486	TCONS_00010084	TCONS_00010084	668	675	yes	yes	2	0.014933	66.073	1.05	0.208	21	1
LLELDDLR	KMVFSSRRLLELDDLR	LLELDDLRMNWIVVFT	R	L	L	L	R	M	0	1	0	2	0	0	1	0	0	0	4	0	0	0	0	0	0	0	0	0	0	8	0	985.544	TCONS_00010227	TCONS_00010227	497	504	yes	yes	2	0.016718	63.419	1.33	0.471	10	5
GFSLGAR	________________	MGFSLGARSASLRSFS	M	G	F	A	R	S	1	1	0	0	0	0	0	2	0	0	1	0	0	1	0	1	0	0	0	0	0	7	0	706.376	TCONS_00010250	TCONS_00010250	2	8	yes	yes	1;2	0.020934	77.906	1.33	0.471	10	5
PKPEFVEVISLPK	DAENARPKPKPEFVEV	VEVISLPKNDLLQRLD	K	P	K	P	K	N	0	0	0	0	0	0	2	0	0	1	1	2	0	1	3	1	0	0	0	2	0	13	1	1481.85	TCONS_00010470	TCONS_00010470	29	41	yes	yes	3	0.00016357	68.972	1.98	0.127	1	60			2	1
SRHENLQIRK	VILRRYEKSRHENLQI	HENLQIRKGCKSLNAS	K	S	R	R	K	G	0	2	1	0	0	1	1	0	1	1	1	1	0	0	0	1	0	0	0	0	0	10	2	1279.71	TCONS_00010490	TCONS_00010490	31	40	yes	yes	4	0.00088516	61.161	1.91	0.285	4	41
ELSEAEAPGELSVK	YTKPNGDKELSEAEAP	APGELSVK________	K	E	L	V	K	-	2	0	0	0	0	0	4	1	0	0	2	1	0	0	1	2	0	0	0	1	0	14	0	1457.72	TCONS_00011022	TCONS_00011022	704	717	yes	yes	2	0.021086	41.996	2	0		1
SMVNLMDR	GFSLESCRSMVNLMDR	SMVNLMDRDGNGKLGL	R	S	M	D	R	D	0	1	1	1	0	0	0	0	0	0	1	0	2	0	0	1	0	0	0	1	0	8	0	964.447	TCONS_00011500	TCONS_00011500	591	598	yes	yes	1;2	0.0026769	117.89	1.13	0.341	290	45	3	1	1	1
LGLVEFNILWNR	MDRDGNGKLGLVEFNI	EFNILWNRIRNYLSIF	K	L	G	N	R	I	0	1	2	0	0	0	1	1	0	1	3	0	0	1	0	0	0	1	0	1	0	12	0	1472.81	TCONS_00011500	TCONS_00011500	604	615	yes	yes	2;3	1.2081e-37	227.37	1.38	0.485	282	173	2	2	3	3
NYLSIFR	NILWNRIRNYLSIFRK	RNYLSIFRKFDLDKSG	R	N	Y	F	R	K	0	1	1	0	0	0	0	0	0	1	1	0	0	1	0	1	0	0	1	0	0	7	0	911.486	TCONS_00011500	TCONS_00011500	618	624	yes	yes	1;2	1.4426e-12	211.1	1.47	0.499	196	171	1	2	2	2
SGSMSAYEMR	FRKFDLDKSGSMSAYE	SMSAYEMRMAIESAGF	K	S	G	M	R	M	1	1	0	0	0	0	1	1	0	0	0	0	2	0	0	3	0	0	1	0	0	10	0	1117.45	TCONS_00011500	TCONS_00011500	631	640	yes	yes	2	2.4376e-06	126.71	1.14	0.35	246	41	3	2	2	1
MAIESAGFK	SMSAYEMRMAIESAGF	AIESAGFKLNKKLYEL	R	M	A	F	K	L	2	0	0	0	0	0	1	1	0	1	0	1	1	1	0	1	0	0	0	0	0	9	0	952.469	TCONS_00011500	TCONS_00011500	641	649	yes	yes	1;2	0.00011534	107.57	1.32	0.468	299	143	3	1	2	2
KLYELIITR	SAGFKLNKKLYELIIT	LYELIITRYSEPDLAV	K	K	L	T	R	Y	0	1	0	0	0	0	1	0	0	2	2	1	0	0	0	0	1	0	1	0	0	9	1	1147.7	TCONS_00011500	TCONS_00011500	653	661	yes	yes	2;3	2.2344e-05	117.01	1.37	0.482	169	98			2	2
LYELIITR	AGFKLNKKLYELIITR	LYELIITRYSEPDLAV	K	L	Y	T	R	Y	0	1	0	0	0	0	1	0	0	2	2	0	0	0	0	0	1	0	1	0	0	8	0	1019.6	TCONS_00011500	TCONS_00011500	654	661	yes	yes	1;2	0.0029636	109.71	1.49	0.5	52	49	1
YSEPDLAVDFDNFVCCLVR	LYELIITRYSEPDLAV	NFVCCLVRLETMFRFF	R	Y	S	V	R	L	1	1	1	3	2	0	1	0	0	0	2	0	0	2	1	1	0	0	1	3	0	19	0	2318.03	TCONS_00011500	TCONS_00011500	662	680	yes	yes	2;3	8.2884e-143	284.15	1.37	0.484	276	164				1
TLDTDLDGVVTFDLFK	ETMFRFFKTLDTDLDG	VVTFDLFKWLQLTMFA	K	T	L	F	K	W	0	0	0	4	0	0	0	1	0	0	3	1	0	2	0	0	3	0	0	2	0	16	0	1797.9	TCONS_00011500	TCONS_00011500	690	705	yes	yes	2;3	7.5876e-58	216.39	1.31	0.461	392	174	4	3	4	3
WLQLTMFA	VVTFDLFKWLQLTMFA	WLQLTMFA________	K	W	L	F	A	-	1	0	0	0	0	1	0	0	0	0	2	0	1	1	0	0	1	1	0	0	0	8	0	1008.51	TCONS_00011500	TCONS_00011500	706	713	yes	yes	1;2	0.0011326	153.73	1.31	0.463	301	136			3	3
FLAGWSR	AAQKFAERFLAGWSRT	RFLAGWSRTRAAPCAL	R	F	L	S	R	T	1	1	0	0	0	0	0	1	0	0	1	0	0	1	0	1	0	1	0	0	0	7	0	835.434	TCONS_00011994	TCONS_00011994	23	29	yes	yes	2	0.07857	51.787	2	0		1
VLQELGPGNVQK	LGTVVHGKVLQELGPG	LGPGNVQKEVSSSFDH	K	V	L	Q	K	E	0	0	1	0	0	2	1	2	0	0	2	1	0	0	1	0	0	0	0	2	0	12	0	1280.71	TCONS_00012043	TCONS_00012043	91	102	yes	yes	2	1.255e-05	96.626	2	0		10
FNPDATVWVAK	LQQTKCIRFNPDATVW	DATVWVAKQRILCTLT	R	F	N	A	K	Q	2	0	1	1	0	0	0	0	0	0	0	1	0	1	1	0	1	1	0	2	0	11	0	1246.63	TCONS_00012206	TCONS_00012206	74	84	yes	yes	2;3	0.0026843	62.633	1.33	0.471	10	5
ILCTLTQSLK	TVWVAKQRILCTLTQS	CTLTQSLKDVLNYGLF	R	I	L	L	K	D	0	0	0	0	1	1	0	0	0	1	3	1	0	0	0	1	2	0	0	0	0	10	0	1175.66	TCONS_00012206	TCONS_00012206	87	96	yes	yes	2	0.0012872	71.221	1.17	0.373	5	1
LFVAVKPYQPQVDGEIPLHR	LYSAVPGRLFVAVKPY	DGEIPLHRGDRVKVLS	R	L	F	H	R	G	1	1	0	1	0	2	1	1	1	1	2	1	0	1	3	0	0	0	1	3	0	20	1	2305.26	TCONS_00012206	TCONS_00012206	530	549	yes	yes	3;4	1.7199e-10	93.381	1.2	0.4	16	4
SIGITEEER	RGTMRRQKSIGITEEE	IGITEEERQFLAPPML	K	S	I	E	R	Q	0	1	0	0	0	0	3	1	0	2	0	0	0	0	0	1	1	0	0	0	0	9	0	1032.51	TCONS_00012206	TCONS_00012206	839	847	yes	yes	2;3	0.027281	46.129	1.71	0.452	2	5
MATLELR	________________	________________	-	M	A	L	R	T	1	1	0	0	0	0	1	0	0	0	2	0	1	0	0	0	1	0	0	0	0	7	0	832.448	TCONS_00012620	TCONS_00012620	1	7	yes	yes	2	0.042966	52.403	1	0	2
TKPTHGIGK	LSISRPYKTKPTHGIG	KPTHGIGKYKHLIKAE	K	T	K	G	K	Y	0	0	0	0	0	0	0	2	1	1	0	2	0	0	1	0	2	0	0	0	0	9	1	937.535	TCONS_00013165	TCONS_00013165	98	106	yes	yes	2;3	0.0018918	65.224	1.91	0.28	3	32			2	3
VGAVFLR	________________	RVGAVFLRIPLHKFTS	R	V	G	L	R	I	1	1	0	0	0	0	0	1	0	0	1	0	0	1	0	0	0	0	0	2	0	7	0	760.46	TCONS_00013233	TCONS_00013233	6	12	yes	yes	2	0.029166	71.258	1.5	0.5	1	1
AIISELLAK	YLAQFAARAIISELLA	IISELLAKLQDREWLT	R	A	I	A	K	L	2	0	0	0	0	0	1	0	0	2	2	1	0	0	0	1	0	0	0	0	0	9	0	956.591	TCONS_00013708	TCONS_00013708	444	452	yes	yes	1;2	0.0032407	67.507	1.25	0.433	3	1
LPHYFPVDPPSGPR	DEDIYRSRLPHYFPVD	VDPPSGPRSQL_____	R	L	P	P	R	S	0	1	0	1	0	0	0	1	1	0	1	0	0	1	5	1	0	0	1	1	0	14	0	1577.8	TCONS_00013755	TCONS_00013755	318	331	yes	yes	2;3	1.5458e-05	89.43	1.98	0.154	1	40		1
SVLPYFVATK	INILSVCKSVLPYFVA	LPYFVATKLAKIRKPT	K	S	V	T	K	L	1	0	0	0	0	0	0	0	0	0	1	1	0	1	1	1	1	0	1	2	0	10	0	1123.63	TCONS_00013998	TCONS_00013998	168	177	yes	yes	2	0.0038652	60.598	2	0		9
EEAAQYFPASPLLLFANR	CLSSRNGKEEAAQYFP	PLLLFANRRDVRLVDA	K	E	E	N	R	R	4	1	1	0	0	1	2	0	0	0	3	0	0	2	2	1	0	0	1	0	0	18	0	2036.04	TCONS_00014092	TCONS_00014092	32	49	yes	yes	3	0.085317	14.304	1	0	1
MQEGDIGLEGLPPR	________________	GLEGLPPREVPTVEAA	-	M	Q	P	R	E	0	1	0	1	0	1	2	3	0	1	2	0	1	0	2	0	0	0	0	0	0	14	0	1510.74	TCONS_00014106	TCONS_00014106	1	14	yes	yes	2	8.7706e-05	70.197	1	0	11
YSMGQGEGR	RTTCTKAKYSMGQGEG	SMGQGEGRKKDSALLS	K	Y	S	G	R	K	0	1	0	0	0	1	1	3	0	0	0	0	1	0	0	1	0	0	1	0	0	9	0	983.413	TCONS_00014106	TCONS_00014106	305	313	yes	yes	2	0.05267	43.77	1	0	1
YGITSLLANGVYAAAYPLHDGDYNGENVEFNDR	SKRRKCGKYGITSLLA	ENVEFNDRKLLYEEWA	K	Y	G	D	R	K	4	1	4	3	0	0	2	4	1	1	3	0	0	1	1	1	1	0	4	2	0	33	0	3617.67	TCONS_00014106	TCONS_00014106	329	361	yes	yes	3	9.2218e-104	178.94	1	0	4
LINCCIFLSR	TLTTQIRKLINCCIFL	NCCIFLSRLS______	K	L	I	S	R	L	0	1	1	0	2	0	0	0	0	2	2	0	0	1	0	1	0	0	0	0	0	10	0	1294.65	TCONS_00014219	TCONS_00014219	433	442	yes	yes	3	0.085983	16.671	2	0		1		1
KSVPWLASASLWLSMIHQR	SWNWKIWRKSVPWLAS	WLSMIHQRLQLLEVHQ	R	K	S	Q	R	L	2	1	0	0	0	1	0	0	1	1	3	1	1	0	1	4	0	2	0	1	0	19	1	2209.18	TCONS_00014252	TCONS_00014252	1131	1149	yes	yes	3	0.05016	21.309	1	0	1
LAWRSQPTHR	RGSLWGLRLAWRSQPT	WRSQPTHRTPRAGDGR	R	L	A	H	R	T	1	2	0	0	0	1	0	0	1	0	1	0	0	0	1	1	1	1	0	0	0	10	1	1250.66	TCONS_00014409	TCONS_00014409	504	513	yes	yes	3	0.057113	29.767	1	0	1
ISWELESSTR	KKLILILRISWELESS	WELESSTRKPPRLDAC	R	I	S	T	R	K	0	1	0	0	0	0	2	0	0	1	1	0	0	0	0	3	1	1	0	0	0	10	0	1206.59	TCONS_00014444	TCONS_00014444	885	894	yes	yes	3;4	0.076233	18.681	1.1	0.3	9	1
SLCGPAPPAPEIHVGLR	LHGFCFCRSLCGPAPP	PEIHVGLRAPQQGLWA	R	S	L	L	R	A	2	1	0	0	1	0	1	2	1	1	2	0	0	0	4	1	0	0	0	1	0	17	0	1769.92	TCONS_00014533	TCONS_00014533	486	502	yes	yes	4	0.086689	6.9502	1	0	1
LGIDNPVLSLAEDHDPYDPWSLERPR	LKFKFNPKLGIDNPVL	PWSLERPRFCLLSKEE	K	L	G	P	R	F	1	2	1	4	0	0	2	1	1	1	4	0	0	0	4	2	0	1	1	1	0	26	1	3003.47	TCONS_00014689	TCONS_00014689	23	48	yes	yes	4	6.0452e-05	48.232	2	0		2
MQHFLPVLK	________________	QHFLPVLKDRFIQLLS	-	M	Q	L	K	D	0	0	0	0	0	1	0	0	1	0	2	1	1	1	1	0	0	0	0	1	0	9	0	1111.62	TCONS_00015280	TCONS_00015280	1	9	yes	yes	3	0.0017489	57.708	1	0	8
QHFLPVLK	________________	QHFLPVLKDRFIQLLS	M	Q	H	L	K	D	0	0	0	0	0	1	0	0	1	0	2	1	0	1	1	0	0	0	0	1	0	8	0	980.581	TCONS_00015280	TCONS_00015280	2	9	yes	yes	2;3	0.0020096	94.114	1.35	0.476	15	8
PYLDFRPLAELLR	YHLALEGRPYLDFRPL	RPLAELLRKCELKVVD	R	P	Y	L	R	K	1	2	0	1	0	0	1	0	0	0	4	0	0	1	2	0	0	0	1	0	0	13	1	1601.89	TCONS_00015309	TCONS_00015309	396	408	yes	yes	3;4	3.435e-08	110.58	1.05	0.218	19	1
PLAELLR	GRPYLDFRPLAELLRK	RPLAELLRKCELKVVD	R	P	L	L	R	K	1	1	0	0	0	0	1	0	0	0	3	0	0	0	1	0	0	0	0	0	0	7	0	810.496	TCONS_00015309	TCONS_00015309	402	408	yes	yes	2	0.050074	63.148	1.25	0.433	3	1		1
LQDEKPTVGLGVDGANITASLR	AFSALGIRLQDEKPTV	ANITASLRASMFMTIR	R	L	Q	L	R	A	2	1	1	2	0	1	1	3	0	1	3	1	0	0	1	1	2	0	0	2	0	22	1	2253.2	TCONS_00015309	TCONS_00015309	511	532	yes	yes	3;5	9.1993e-08	80.835	1.33	0.471	2	1
ELPCLEELENNLK	ILDAISGKELPCLEEL	EELENNLKQLLSFYRY	K	E	L	L	K	Q	0	0	2	0	1	0	4	0	0	0	4	1	0	0	1	0	0	0	0	0	0	13	0	1599.78	TCONS_00015309	TCONS_00015309	568	580	yes	yes	2	0.00082266	65.895	1	0	2
WIIGEQNVLNALIK	LGDIRAVRWIIGEQNV	NVLNALIKDYLEVVAH	R	W	I	I	K	D	1	0	2	0	0	1	1	1	0	3	2	1	0	0	0	0	0	1	0	1	0	14	0	1609.92	TCONS_00015309	TCONS_00015309	618	631	yes	yes	2;5	0.00012456	78.401	1.33	0.471	2	1
IEEAIQEISR	LVSQVDDKIEEAIQEI	EAIQEISRLADSPGEY	K	I	E	S	R	L	1	1	0	0	0	1	3	0	0	3	0	0	0	0	0	1	0	0	0	0	0	10	0	1186.62	TCONS_00015309	TCONS_00015309	703	712	yes	yes	2;3	0.0083399	53.756	1.33	0.471	6	3
LADSPGEYLQEFEENFR	EAIQEISRLADSPGEY	QEFEENFRESFNGIAM	R	L	A	F	R	E	1	1	1	1	0	1	4	1	0	0	2	0	0	2	1	1	0	0	1	0	0	17	0	2042.92	TCONS_00015309	TCONS_00015309	713	729	yes	yes	2	0.0019457	67.645	1	0	3
MAGGATRPDWWLVIDR	________________	DWWLVIDRKVYNITKW	-	M	A	D	R	K	2	2	0	2	0	0	0	2	0	1	1	0	1	0	1	0	1	2	0	1	0	16	1	1842.92	TCONS_00015647	TCONS_00015647	1	16	yes	yes	3	0.0058253	47.037	2	0		2
WSIQHPGGQR	RKVYNITKWSIQHPGG	IQHPGGQRVIGHYAGE	K	W	S	Q	R	V	0	1	0	0	0	2	0	2	1	1	0	0	0	0	1	1	0	1	0	0	0	10	0	1164.58	TCONS_00015647	TCONS_00015647	24	33	yes	yes	2;3	0.0060663	61.56	1	0	4
VIGHYAGEDATDAFR	IQHPGGQRVIGHYAGE	EDATDAFRAFHPDLEF	R	V	I	F	R	A	3	1	0	2	0	0	1	2	1	1	0	0	0	1	0	0	1	0	1	1	0	15	0	1620.75	TCONS_00015647	TCONS_00015647	34	48	yes	yes	2;3	7.2036e-26	165.49	1.33	0.469	39	19
RTSSLPTK	________________	RTSSLPTKEEESLLPS	M	R	T	T	K	E	0	1	0	0	0	0	0	0	0	0	1	1	0	0	1	2	2	0	0	0	0	8	1	888.503	TCONS_00015874	TCONS_00015874	2	9	yes	yes	2	0.0073729	87.181	1.2	0.4	12	3
TYGLWKCVLPGK	LWQTVVGKTYGLWKCV	WKCVLPGKNFYSE___	K	T	Y	G	K	N	0	0	0	0	1	0	0	2	0	0	2	2	0	0	1	0	1	1	1	1	0	12	1	1420.75	TCONS_00016206	TCONS_00016206	299	310	yes	yes	3;4	0.048981	30.205	1.5	0.5	8	8
LTVLSDQQKANVEAIMLAVMK	RNFMQCGKLTVLSDQQ	AIMLAVMKKLTYDEEY	K	L	T	M	K	K	3	0	1	1	0	2	1	0	0	1	3	2	2	0	0	1	1	0	0	3	0	21	1	2301.24	TCONS_00016459	TCONS_00016459	13	33	yes	yes	2	0.028184	46.514	1	0	1
LLNIFYVH	FPSNYIGKLLNIFYVH	LLNIFYVH________	K	L	L	V	H	-	0	0	1	0	0	0	0	0	1	1	2	0	0	1	0	0	0	0	1	1	0	8	0	1017.56	TCONS_00016480	TCONS_00016480	282	289	yes	yes	3	0.078039	40.103	1	0	1
MENAHTK	________________	________________	-	M	E	T	K	T	1	0	1	0	0	0	1	0	1	0	0	1	1	0	0	0	1	0	0	0	0	7	0	829.375	TCONS_00016622	TCONS_00016622	1	7	yes	yes	2	0.017616	66.073	1.05	0.213	20	1
TVEEVLGHFGVNESTGLSLEQVK	________________	GLSLEQVKKLKERWGS	K	T	V	V	K	K	0	0	1	0	0	1	4	3	1	0	3	1	0	1	0	2	2	0	0	4	0	23	0	2471.25	TCONS_00016622	TCONS_00016622	8	30	yes	yes	2;3	6.2201e-283	352.82	1.08	0.279	237	22	1			1
TVEEVLGHFGVNESTGLSLEQVKK	________________	LSLEQVKKLKERWGSN	K	T	V	K	K	L	0	0	1	0	0	1	4	3	1	0	3	2	0	1	0	2	2	0	0	4	0	24	1	2599.35	TCONS_00016622	TCONS_00016622	8	31	yes	yes	3;4	4.0689e-91	208.17	1.01	0.117	71	1
SGILDPR	LGGFLAPRSGILDPRC	RSGILDPRCQLCVFMG	R	S	G	P	R	C	0	1	0	1	0	0	0	1	0	1	1	0	0	0	1	1	0	0	0	0	0	7	0	756.413	TCONS_00016627	TCONS_00016627	874	880	yes	yes	2	0.074973	58.981	1	0	1
EEEMGEEEVER	KVAQYVVREEEMGEEE	MGEEEVEREIIKQEES	R	E	E	E	R	E	0	1	0	0	0	0	7	1	0	0	0	0	1	0	0	0	0	0	0	1	0	11	0	1364.54	TCONS_00016769	TCONS_00016769	1269	1279	yes	yes	2	0.00069859	73.435	1	0	1
LLNSGYFESIPVPK	HLKDLLSKLLNSGYFE	FESIPVPKNAKEKEVP	K	L	L	P	K	N	0	0	1	0	0	0	1	1	0	1	2	1	0	1	2	2	0	0	1	1	0	14	0	1562.83	TCONS_00016843	TCONS_00016843	227	240	yes	yes	2;4	0.014108	45.722	1	0	2
VGFLVPSTEDHVFIR	SSSVVHKKVGFLVPST	TEDHVFIRDEAGHGDP	K	V	G	I	R	D	0	1	0	1	0	0	1	1	1	1	1	0	0	2	1	1	1	0	0	3	0	15	0	1714.9	TCONS_00017200	TCONS_00017200	399	413	yes	yes	3	6.5965e-05	69.456	1	0	19
PLQGPLPK	EGSCLQIRPLQGPLPK	PLQGPLPKEEGQQRPR	R	P	L	P	K	E	0	0	0	0	0	1	0	1	0	0	2	1	0	0	3	0	0	0	0	0	0	8	0	848.512	TCONS_00017686	TCONS_00017686	399	406	yes	yes	2	0.036156	49.442	2	0		2
TSVTNSDESQLLTPGKMSQR	LADGEPDRTSVTNSDE	TPGKMSQRQGKEAYPT	R	T	S	Q	R	Q	0	1	1	1	0	2	1	1	0	0	2	1	1	0	1	4	3	0	0	1	0	20	1	2178.06	TCONS_00017743	TCONS_00017743	13	32	yes	yes	3;4	0.015886	31.41	1	0	4
VDPNIQAVR	________________	DPNIQAVRTQEKEQIK	R	V	D	V	R	T	1	1	1	1	0	1	0	0	0	1	0	0	0	0	1	0	0	0	0	2	0	9	0	1010.55	TCONS_00018159	TCONS_00018159	5	13	yes	yes	2	0.0003367	95.502	1.74	0.438	15	43
NASFGGYNELSPSLPGFER	IDGRKLVRNASFGGYN	PSLPGFERGKEDISQN	R	N	A	E	R	G	1	1	2	0	0	0	2	3	0	0	2	0	0	2	2	3	0	0	1	0	0	19	0	2040.95	TCONS_00018218	TCONS_00018218	33	51	yes	yes	2	1.1105e-59	188.84	1.07	0.258	13	1
MTGVALK	________________	________________	-	M	T	L	K	K	1	0	0	0	0	0	0	1	0	0	1	1	1	0	0	0	1	0	0	1	0	7	0	718.405	TCONS_00018289	TCONS_00018289	1	7	yes	yes	1	0.026111	71.359	1.5	0.5	3	3
ILLSSLR	________________	RILLSSLRFSVSRLLT	R	I	L	L	R	F	0	1	0	0	0	0	0	0	0	1	3	0	0	0	0	2	0	0	0	0	0	7	0	800.512	TCONS_00018528	TCONS_00018528	8	14	yes	yes	2	0.022664	86.866	1.35	0.477	13	7		1
TPQTSASQQMLNFPDK	GLVPLQPKTPQTSASQ	QMLNFPDKGKEKPTDM	K	T	P	D	K	G	1	0	1	1	0	3	0	0	0	0	1	1	1	1	2	2	2	0	0	0	0	16	0	1791.85	TCONS_00018966	TCONS_00018966	297	312	yes	yes	2	3.2975e-23	162.37	1	0	19				1
PTASSLAK	GSENRQDKPTASSLAK	PTASSLAKTFRNSSLG	K	P	T	A	K	T	2	0	0	0	0	0	0	0	0	0	1	1	0	0	1	2	1	0	0	0	0	8	0	773.428	TCONS_00019156	TCONS_00019156	245	252	yes	yes	2	0.0031419	113.26	1.83	0.373	2	10
LTVLQVVGR	QISRASRRLTVLQVVG	TVLQVVGRRLRRSELW	R	L	T	G	R	R	0	1	0	0	0	1	0	1	0	0	2	0	0	0	0	0	1	0	0	3	0	9	0	983.613	TCONS_00019192	TCONS_00019192	206	214	yes	yes	3	0.081172	18.225	1	0	1		1
LICSGITGLPK	DGNIFCGKLICSGITG	SGITGLPKINLQHTMI	K	L	I	P	K	I	0	0	0	0	1	0	0	2	0	2	2	1	0	0	1	1	1	0	0	0	0	11	0	1157.65	TCONS_00019250	TCONS_00019250	401	411	yes	yes	2	0.054629	37.749	2	0		1
VLPKDIGFR	GQQKPPTRVLPKDIGF	LPKDIGFRLDSLHTIL	R	V	L	F	R	L	0	1	0	1	0	0	0	1	0	1	1	1	0	1	1	0	0	0	0	1	0	9	1	1043.61	TCONS_00019599	TCONS_00019599	53	61	yes	yes	2	0.02831	60.436	1	0	9				1
CYDLIPTSSK	TSFMKSHRCYDLIPTS	DLIPTSSKLVVFDTSL	R	C	Y	S	K	L	0	0	0	1	1	0	0	0	0	1	1	1	0	0	1	2	1	0	1	0	0	10	0	1182.56	TCONS_00019719	TCONS_00019719	38	47	yes	yes	2	0.00056525	88.596	1.93	0.249	1	14
LVVFDTSLQVK	DLIPTSSKLVVFDTSL	FDTSLQVKKAFFALVT	K	L	V	V	K	K	0	0	0	1	0	1	0	0	0	0	2	1	0	1	0	1	1	0	0	3	0	11	0	1247.71	TCONS_00019719	TCONS_00019719	48	58	yes	yes	2	5.8994e-05	104.82	1.96	0.192	5	126
AAIAPVLLDALTDPSR	EEESWRTKAAIAPVLL	DALTDPSRKTQKCLQT	K	A	A	S	R	K	4	1	0	2	0	0	0	0	0	1	3	0	0	0	2	1	1	0	0	1	0	16	0	1621.9	TCONS_00019792	TCONS_00019792	1515	1530	yes	yes	2	9.0247e-06	84.508	1	0	9			1	1	1
EGAPIEPDPPVSHWKPEAVYYEDGAR	KVSTDLLREGAPIEPD	VYYEDGARIEAAFRNY	R	E	G	A	R	I	3	1	0	2	0	0	4	2	1	1	0	1	0	0	5	1	0	1	2	2	0	26	1	2908.37	TCONS_00019936	TCONS_00019936	28	53	yes	yes	3;4	1.4502e-15	88.573	2	0		46			1
ALQFPPEGWLR	VIRYIVCRALQFPPEG	FPPEGWLRLSLNNGSI	R	A	L	L	R	L	1	1	0	0	0	1	1	1	0	0	2	0	0	1	2	0	0	1	0	0	0	11	0	1312.69	TCONS_00019936	TCONS_00019936	91	101	yes	yes	2;3	8.9555e-05	96.113	1.78	0.413	22	79		2	4	2
LSLNNGSITHLVIRPNGR	FPPEGWLRLSLNNGSI	LVIRPNGRVALRTLGD	R	L	S	G	R	V	0	2	3	0	0	0	0	2	1	2	3	0	0	0	1	2	1	0	0	1	0	18	1	1960.1	TCONS_00019936	TCONS_00019936	102	119	yes	yes	3;4	7.872e-15	113.01	1.84	0.367	4	21
TLGDTGFMPPDK	PNGRVALRTLGDTGFM	TGFMPPDKITRS____	R	T	L	D	K	I	0	0	0	2	0	0	0	2	0	0	1	1	1	1	2	0	2	0	0	0	0	12	0	1277.6	TCONS_00019936	TCONS_00019936	124	135	yes	yes	2	5.7315e-05	89.46	1.95	0.223	7	126	2		1	1
VTNLDDSNWAAAFSSQR	________________	AAAFSSQRSGLFTNTE	M	V	T	Q	R	S	3	1	2	2	0	1	0	0	0	0	1	0	0	1	0	3	1	1	0	1	0	17	0	1880.87	TCONS_00020168	TCONS_00020168	2	18	yes	yes	2	0.00058274	61.096	1	0	1
ITVDDGIRK	________________	TVDDGIRKLKLLDAKG	M	I	T	R	K	L	0	1	0	2	0	0	0	1	0	2	0	1	0	0	0	0	1	0	0	1	0	9	1	1015.57	TCONS_00020503	TCONS_00020503	2	10	yes	yes	2	0.029058	47.869	2	0		1
TPNPTASEFIPK	LNISQRRKTPNPTASE	TASEFIPKGGSTSRLS	K	T	P	P	K	G	1	0	1	0	0	0	1	0	0	1	0	1	0	1	3	1	2	0	0	0	0	12	0	1300.67	TCONS_00020589	TCONS_00020589	231	242	yes	yes	2	0.002241	62.162	1	0	5
EVLQNHHR	EEFLRVRKEVLQNHHR	EVLQNHHRGLLLPKVV	K	E	V	H	R	G	0	1	1	0	0	1	1	0	2	0	1	0	0	0	0	0	0	0	0	1	0	8	0	1031.53	TCONS_00020728	TCONS_00020728	398	405	yes	yes	2;3	0.046666	46.426	2	0		3
KPCQTQLR	________________	KPCQTQLRRSISEQLR	R	K	P	L	R	R	0	1	0	0	1	2	0	0	0	0	1	1	0	0	1	0	1	0	0	0	0	8	1	1029.54	TCONS_00020761	TCONS_00020761	6	13	yes	yes	2;3	0.062638	47.082	1	0	2
RSISEQLR	KPCQTQLRRSISEQLR	RSISEQLRDSTARAWD	R	R	S	L	R	D	0	2	0	0	0	1	1	0	0	1	1	0	0	0	0	2	0	0	0	0	0	8	1	987.546	TCONS_00020761	TCONS_00020761	14	21	yes	yes	3	0.062064	40.268	1.25	0.433	3	1
SISEQLR	PCQTQLRRSISEQLRD	RSISEQLRDSTARAWD	R	S	I	L	R	D	0	1	0	0	0	1	1	0	0	1	1	0	0	0	0	2	0	0	0	0	0	7	0	831.445	TCONS_00020761	TCONS_00020761	15	21	yes	yes	2	0.029151	79.454	1.04	0.192	25	1
SQPPLLPASAETR	________________	LPASAETRKFTRALSK	M	S	Q	T	R	K	2	1	0	0	0	1	1	0	0	0	2	0	0	0	3	2	1	0	0	0	0	13	0	1365.73	TCONS_00020815	TCONS_00020815	2	14	yes	yes	2	0.00018557	69.258	1	0	4
ALSKPGTAAELR	AETRKFTRALSKPGTA	PGTAAELRQSVSEVVR	R	A	L	L	R	Q	3	1	0	0	0	0	1	1	0	0	2	1	0	0	1	1	1	0	0	0	0	12	1	1212.68	TCONS_00020815	TCONS_00020815	19	30	yes	yes	3	0.00065134	61.235	1	0	9
GIFANCIFCLK	________________	ANCIFCLKVKYLPQQQ	M	G	I	L	K	V	1	0	1	0	2	0	0	1	0	2	1	1	0	2	0	0	0	0	0	0	0	11	0	1341.66	TCONS_00020931	TCONS_00020931	2	12	yes	yes	2	0.0041283	58.592	1	0	3
FGQTTPPLVDFLK	KGLKGGGRFGQTTPPL	PPLVDFLKDILRRYPE	R	F	G	L	K	D	0	0	0	1	0	1	0	1	0	0	2	1	0	2	2	0	2	0	0	1	0	13	0	1461.79	TCONS_00021081	TCONS_00021081	86	98	yes	yes	2	0.0015701	63.16	1	0	4
ELIQNAEDAGATEVK	PEGGQILKELIQNAED	DAGATEVKFLYDETQY	K	E	L	V	K	F	3	0	1	1	0	1	3	1	0	1	1	1	0	0	0	0	1	0	0	1	0	15	0	1586.78	TCONS_00021081	TCONS_00021081	113	127	yes	yes	2	1.046e-12	131.86	1.1	0.3	9	1
LGFVSKPSVSATEK	TKLSVKDRLGFVSKPS	PSVSATEKVLSTSTGL	R	L	G	E	K	V	1	0	0	0	0	0	1	1	0	0	1	2	0	1	1	3	1	0	0	2	0	14	1	1448.79	TCONS_00021205	TCONS_00021205	688	701	yes	yes	2;3	0.00034057	69.045	1	0	12
VLSTSTGLTK	PSVSATEKVLSTSTGL	STSTGLTKTVYNPAAL	K	V	L	T	K	T	0	0	0	0	0	0	0	1	0	0	2	1	0	0	0	2	3	0	0	1	0	10	0	1005.57	TCONS_00021205	TCONS_00021205	702	711	yes	yes	2	0.0040579	59.84	1	0	5
VETAMIK	CDSSLRLKVETAMIKR	KVETAMIKRPPPTATM	K	V	E	I	K	R	1	0	0	0	0	0	1	0	0	1	0	1	1	0	0	0	1	0	0	1	0	7	0	790.426	TCONS_00021374	TCONS_00021374	262	268	yes	yes	2	0.067474	55.441	2	0		1
REELDNLIK	SSSTGTRRREELDNLI	EELDNLIKMNKSLNRN	R	R	E	I	K	M	0	1	1	1	0	0	2	0	0	1	2	1	0	0	0	0	0	0	0	0	0	9	1	1128.61	TCONS_00021519	TCONS_00021519	182	190	yes	yes	2	0.0072256	68.557	1	0	7
EELDNLIK	SSTGTRRREELDNLIK	EELDNLIKMNKSLNRN	R	E	E	I	K	M	0	0	1	1	0	0	2	0	0	1	2	1	0	0	0	0	0	0	0	0	0	8	0	972.513	TCONS_00021519	TCONS_00021519	183	190	yes	yes	2	0.027318	58.782	1	0	3
DDSDLSELEKPR	PGKKSDKRDDSDLSEL	LSELEKPRGRKKTPVT	R	D	D	P	R	G	0	1	0	3	0	0	2	0	0	0	2	1	0	0	1	2	0	0	0	0	0	12	1	1402.66	TCONS_00021840	TCONS_00021840	1202	1213	yes	yes	2;3	5.1025e-05	97.463	1	0	6
LSLSGYHR	QYKMMTVKLSLSGYHR	LSLSGYHRTHINYFML	K	L	S	H	R	T	0	1	0	0	0	0	0	1	1	0	2	0	0	0	0	2	0	0	1	0	0	8	0	931.488	TCONS_00021844	TCONS_00021844	280	287	yes	yes	3	0.05592	27.254	1	0	1
KGSFSALVGR	________________	SFSALVGRTNGLTKPA	R	K	G	G	R	T	1	1	0	0	0	0	0	2	0	0	1	1	0	1	0	2	0	0	0	1	0	10	1	1020.57	TCONS_00021875	TCONS_00021875	8	17	yes	yes	2;3	3.6106e-05	105.83	1.07	0.261	63	5			3	1
TNGLTKPAALAAAPAKPGGAGGSK	SFSALVGRTNGLTKPA	PGGAGGSKKLVIKNFR	R	T	N	S	K	K	7	0	1	0	0	0	0	5	0	0	2	3	0	0	3	1	2	0	0	0	0	24	2	2105.16	TCONS_00021875	TCONS_00021875	18	41	yes	yes	3;4	3.8567e-07	70.761	1.11	0.314	8	1
PAALAAAPAKPGGAGGSK	GRTNGLTKPAALAAAP	PGGAGGSKKLVIKNFR	K	P	A	S	K	K	7	0	0	0	0	0	0	4	0	0	1	2	0	0	3	1	0	0	0	0	0	18	1	1490.82	TCONS_00021875	TCONS_00021875	24	41	yes	yes	2;3	6.4864e-08	90.379	1.06	0.246	72	5	2	1	2	1
LPDNYTQDTWR	KNFRDRPRLPDNYTQD	NYTQDTWRKLHEAVRA	R	L	P	W	R	K	0	1	1	2	0	1	0	0	0	0	1	0	0	0	1	0	2	1	1	0	0	11	0	1407.64	TCONS_00021875	TCONS_00021875	54	64	yes	yes	2	4.3415e-16	157.68	1.33	0.471	140	70	2	2	1	1
AVQSSTSIR	RKLHEAVRAVQSSTSI	VQSSTSIRYNLEELYQ	R	A	V	I	R	Y	1	1	0	0	0	1	0	0	0	1	0	0	0	0	0	3	1	0	0	1	0	9	0	947.504	TCONS_00021875	TCONS_00021875	72	80	yes	yes	2	0.00011998	105.52	1.16	0.368	83	16			1
YNLEELYQAVENLCSHK	VQSSTSIRYNLEELYQ	VENLCSHKVSPMLYKQ	R	Y	N	H	K	V	1	0	2	0	1	1	3	0	1	0	3	1	0	0	0	1	0	0	2	1	0	17	0	2108.98	TCONS_00021875	TCONS_00021875	81	97	yes	yes	2;3	4.3841e-122	279.91	1.39	0.488	243	155	3	3	4	3
VSPMLYK	VENLCSHKVSPMLYKQ	KVSPMLYKQLRQACED	K	V	S	Y	K	Q	0	0	0	0	0	0	0	0	0	0	1	1	1	0	1	1	0	0	1	1	0	7	0	836.447	TCONS_00021875	TCONS_00021875	98	104	yes	yes	2	0.029153	58.981	1	0	14
VVPGPASRR	PLSFAFERVVPGPASR	VPGPASRRRPGPARLD	R	V	V	R	R	R	1	2	0	0	0	0	0	1	0	0	0	0	0	0	2	1	0	0	0	2	0	9	1	937.546	TCONS_00022685	TCONS_00022685	678	686	yes	yes	3	0.0037011	51.346	1.8	0.4	2	8
MGQRPAAGAEVPESVFLHLGR	________________	SVFLHLGRTMKEDLEA	-	M	G	G	R	T	3	2	0	0	0	1	2	3	1	0	2	0	1	1	2	1	0	0	0	2	0	21	1	2221.14	TCONS_00022914	TCONS_00022914	1	21	yes	yes	4	2.4014e-05	62.648	1	0	6
PAAGAEVPESVFLHLGR	________________	SVFLHLGRTMKEDLEA	R	P	A	G	R	T	3	1	0	0	0	0	2	2	1	0	2	0	0	1	2	1	0	0	0	2	0	17	0	1748.92	TCONS_00022914	TCONS_00022914	5	21	yes	yes	2;3	9.9349e-24	146.84	1.27	0.442	77	28	2	1	3	1
TMKEDLEAVVER	SVFLHLGRTMKEDLEA	DLEAVVERLKPLFPAE	R	T	M	E	R	L	1	1	0	1	0	0	3	0	0	0	1	1	1	0	0	0	1	0	0	2	0	12	1	1418.71	TCONS_00022914	TCONS_00022914	22	33	yes	yes	2;3	6.4008e-05	108.58	1.25	0.433	9	3
GVNTGAVGSYIYDRDPEAER	YGILFGPKGVNTGAVG	DRDPEAERVTSLGKDW	K	G	V	E	R	V	2	2	1	2	0	0	2	3	0	1	0	0	0	0	1	1	1	0	2	2	0	20	1	2168.01	TCONS_00022946	TCONS_00022946	187	206	yes	yes	3	4.1756e-05	63.225	2	0		3
RLVVLGFPCNQFGHQENCQNEEILNSLK	ELQCRFPRRLVVLGFP	EEILNSLKYVRPGGGY	R	R	L	L	K	Y	0	1	4	0	2	3	3	2	1	1	4	1	0	2	1	1	0	0	0	2	0	28	1	3342.62	TCONS_00023435	TCONS_00023435	27	54	yes	yes	3;4	1.4415e-126	215.59	2	0		13
LVVLGFPCNQFGHQENCQNEEILNSLK	LQCRFPRRLVVLGFPC	EEILNSLKYVRPGGGY	R	L	V	L	K	Y	0	0	4	0	2	3	3	2	1	1	4	1	0	2	1	1	0	0	0	2	0	27	0	3186.52	TCONS_00023435	TCONS_00023435	28	54	yes	yes	3;4	5.4666e-95	179.64	1.98	0.13	1	57	1		1	1
ENCQNEEILNSLK	AISLDGEKENCQNEEI	EEILNSLKYVRPGGGY	K	E	N	L	K	Y	0	0	3	0	1	1	3	0	0	1	2	1	0	0	0	1	0	0	0	0	0	13	0	1589.74	TCONS_00023436	TCONS_00023436	21	33	yes	yes	3	0.027766	36.944	2	0		1
LGTPEDQDGAR	RTDLMKRKLGTPEDQD	PEDQDGARRSILMDLQ	K	L	G	A	R	R	1	1	0	2	0	1	1	2	0	0	1	0	0	0	1	0	1	0	0	0	0	11	0	1157.53	TCONS_00023455	TCONS_00023455	624	634	yes	yes	2	0.013346	48.981	1	0	16					1
VVAQETILNTR	GRHLDTLRVVAQETIL	QETILNTRNKAFWETP	R	V	V	T	R	N	1	1	1	0	0	1	1	0	0	1	1	0	0	0	0	0	2	0	0	2	0	11	0	1242.69	TCONS_00024152	TCONS_00024152	46	56	yes	yes	3;4	0.0080736	40.496	1.51	0.5	31	32
MALSPNGEILR	________________	SPNGEILRAREAYYQP	-	M	A	L	R	A	1	1	1	0	0	0	1	1	0	1	2	0	1	0	1	1	0	0	0	0	0	11	0	1199.63	TCONS_00024155	TCONS_00024155	1	11	yes	yes	3	0.070275	20.207	1.75	0.433	1	3		1
KHPGGGESDASPEAGSGGGGVALK	RHRNNTEKKHPGGGES	GGGGVALKKEIGLVSA	K	K	H	L	K	K	3	0	0	1	0	0	2	8	1	0	1	2	0	0	2	3	0	0	0	1	0	24	1	2121.01	TCONS_00024401	TCONS_00024401	14	37	yes	yes	3;4	5.0034e-16	96.708	1	0	6
KHPGGGESDASPEAGSGGGGVALKK	RHRNNTEKKHPGGGES	GGGVALKKEIGLVSAC	K	K	H	K	K	E	3	0	0	1	0	0	2	8	1	0	1	3	0	0	2	3	0	0	0	1	0	25	2	2249.1	TCONS_00024401	TCONS_00024401	14	38	yes	yes	3;4	3.0837e-05	56.562	1	0	3
HPGGGESDASPEAGSGGGGVALK	HRNNTEKKHPGGGESD	GGGGVALKKEIGLVSA	K	H	P	L	K	K	3	0	0	1	0	0	2	8	1	0	1	1	0	0	2	3	0	0	0	1	0	23	0	1992.91	TCONS_00024401	TCONS_00024401	15	37	yes	yes	2;3	2.9371e-29	158.52	1	0	8
HPGGGESDASPEAGSGGGGVALKK	HRNNTEKKHPGGGESD	GGGVALKKEIGLVSAC	K	H	P	K	K	E	3	0	0	1	0	0	2	8	1	0	1	2	0	0	2	3	0	0	0	1	0	24	1	2121.01	TCONS_00024401	TCONS_00024401	15	38	yes	yes	3;4	4.5015e-16	97.57	1	0	5
SGGDYSYVK	ELGVTIPKSGGDYSYV	GGDYSYVKDIFGGLAG	K	S	G	V	K	D	0	0	0	1	0	0	0	2	0	0	0	1	0	0	0	2	0	0	2	1	0	9	0	974.435	TCONS_00024401	TCONS_00024401	103	111	yes	yes	2	0.037875	48.028	1	0	1
DIFGGLAGFLR	GGDYSYVKDIFGGLAG	GGLAGFLRLWIAVLVI	K	D	I	L	R	L	1	1	0	1	0	0	0	3	0	1	2	0	0	2	0	0	0	0	0	0	0	11	0	1164.63	TCONS_00024401	TCONS_00024401	112	122	yes	yes	2;3	0.00069615	73.499	1.5	0.5	1	1
VPPTMGSR	GLGTVAGKVPPTMGSR	VPPTMGSREAKEKTAP	K	V	P	S	R	E	0	1	0	0	0	0	0	1	0	0	0	0	1	0	2	1	1	0	0	1	0	8	0	843.427	TCONS_00024704	TCONS_00024704	1008	1015	yes	yes	2	0.063316	43.808	2	0		1
LLTPGACSSEVPSAVPSR	WSSERGERLLTPGACS	VPSAVPSRSGGTSAAM	R	L	L	S	R	S	2	1	0	0	1	0	1	1	0	0	2	0	0	0	3	4	1	0	0	2	0	18	0	1826.92	TCONS_00025587	TCONS_00025587	11	28	yes	yes	2	4.5081e-20	126.07	1.32	0.465	63	29
VEVGGSWRK	TITPDEARVEVGGSWR	EVGGSWRKVLEIHLQI	R	V	E	R	K	V	0	1	0	0	0	0	1	2	0	0	0	1	0	0	0	1	0	1	0	2	0	9	1	1016.54	TCONS_00025685	TCONS_00025685	123	131	yes	yes	2;3	0.023308	51.193	1	0	5			1
MIAEEESLKERLIK	________________	SLKERLIKSISVCQKE	-	M	I	I	K	S	1	1	0	0	0	0	4	0	0	2	2	2	1	0	0	1	0	0	0	0	0	14	2	1687.92	TCONS_00025697	TCONS_00025697	1	14	yes	yes	3	0.0547	34.515	2	0		1
ENLELNGSILSEGSVPL	TGRHGANKENLELNGS	LSEGSVPL________	K	E	N	P	L	-	0	0	2	0	0	0	3	2	0	1	4	0	0	0	1	3	0	0	0	1	0	17	0	1769.9	TCONS_00025919	TCONS_00025919	547	563	yes	yes	3	0.0022494	43.592	1	0	3
VVELELR	QVGVTRLKVVELELRP	KVVELELRPMSPEHTA	K	V	V	L	R	P	0	1	0	0	0	0	2	0	0	0	2	0	0	0	0	0	0	0	0	2	0	7	0	856.502	TCONS_00026386	TCONS_00026386	51	57	yes	yes	2	0.032769	76.035	1.71	0.452	4	10
IMPNFSLALLPR	SLFYVVWKIMPNFSLA	FSLALLPRLECNGTVQ	K	I	M	P	R	L	1	1	1	0	0	0	0	0	0	1	3	0	1	1	2	1	0	0	0	0	0	12	0	1370.77	TCONS_00026590	TCONS_00026590	249	260	yes	yes	3	0.074139	19.099	1	0	1
MVFASFIR	________________	MVFASFIRKASDVHEV	-	M	V	I	R	K	1	1	0	0	0	0	0	0	0	1	0	0	1	2	0	1	0	0	0	1	0	8	0	969.511	TCONS_00026837	TCONS_00026837	1	8	yes	yes	2	0.0040654	98.009	1.22	0.412	29	8
AVVSAAQAGLLR	SYMRKLPKAVVSAAQA	AAQAGLLRQQEELDRK	K	A	V	L	R	Q	4	1	0	0	0	1	0	1	0	0	2	0	0	0	0	1	0	0	0	2	0	12	0	1154.68	TCONS_00026894	TCONS_00026894	119	130	yes	yes	2	1.6868e-05	111.63	1.95	0.213	1	20
APSLTDLVK	SIPPTLTKAPSLTDLV	PSLTDLVKSGPGKAKE	K	A	P	V	K	S	1	0	0	1	0	0	0	0	0	0	2	1	0	0	1	1	1	0	0	1	0	9	0	942.539	TCONS_00027296	TCONS_00027296	27	35	yes	yes	2	0.035778	44.425	1	0	2
LPGQAPEGLK	PKLDDSSKLPGQAPEG	GQAPEGLKVKLSDASH	K	L	P	L	K	V	1	0	0	0	0	1	1	2	0	0	2	1	0	0	2	0	0	0	0	0	0	10	0	1008.56	TCONS_00027296	TCONS_00027296	63	72	yes	yes	2	0.0035557	61.815	1	0	2
QAEMDPILWYR	KTGAECGRQAEMDPIL	MDPILWYRQEAEPRMW	R	Q	A	Y	R	Q	1	1	0	1	0	1	1	0	0	1	1	0	1	0	1	0	0	1	1	0	0	11	0	1420.68	TCONS_00027296	TCONS_00027296	97	107	yes	yes	2	0.00060828	75.819	1	0	2
VEDLGTDK	SPQEIARKVEDLGTDK	VEDLGTDKLPVPDSPL	K	V	E	D	K	L	0	0	0	2	0	0	1	1	0	0	1	1	0	0	0	0	1	0	0	1	0	8	0	875.424	TCONS_00027614	TCONS_00027614	236	243	yes	yes	2	0.043052	48.561	2	0		13
ILETGSTTWHR	ETRHEQERILETGSTT	TGSTTWHRDGGSILGL	R	I	L	H	R	D	0	1	0	0	0	0	1	1	1	1	1	0	0	0	0	1	3	1	0	0	0	11	0	1299.66	TCONS_00028107	TCONS_00028107	1003	1013	yes	yes	2;3	0.00069859	73.435	1.09	0.287	10	1
HSMDFLLFQFGLCTFK	ERYQKLKKHSMDFLLF	QFGLCTFKYDYTDSKY	K	H	S	F	K	Y	0	0	0	1	1	1	0	1	1	0	3	1	1	4	0	1	1	0	0	0	0	16	0	1989.95	TCONS_00028353	TCONS_00028353	60	75	yes	yes	3	7.4827e-13	108.63	1	0	12
FTLNGAR	KPAEPLRRFTLNGARP	RFTLNGARPACIRCPV	R	F	T	A	R	P	1	1	1	0	0	0	0	1	0	0	1	0	0	1	0	0	1	0	0	0	0	7	0	777.413	TCONS_00028549	TCONS_00028549	741	747	yes	yes	2	0.061333	57.463	1	0	2
LLEPLSR	VCLEFPPRLLEPLSRP	RLLEPLSRPGALLQQR	R	L	L	S	R	P	0	1	0	0	0	0	1	0	0	0	3	0	0	0	1	1	0	0	0	0	0	7	0	826.491	TCONS_00028549	TCONS_00028549	763	769	yes	yes	2	0.0076549	108.24	1.77	0.421	45	150	1	2	1	2
IAGLSAR	AAPSRDARIAGLSARG	RIAGLSARGRHRTTTP	R	I	A	A	R	G	2	1	0	0	0	0	0	1	0	1	1	0	0	0	0	1	0	0	0	0	0	7	0	686.408	TCONS_00028671	TCONS_00028671	22	28	yes	yes	2	0.024587	84.359	1.05	0.223	18	1
MVAPSMPSVSWPLR	REWVGRPKMVAPSMPS	PSVSWPLRVTYGSRV_	K	M	V	L	R	V	1	1	0	0	0	0	0	0	0	0	1	0	2	0	3	3	0	1	0	2	0	14	0	1556.78	TCONS_00029028	TCONS_00029028	564	577	yes	yes	4	0.058082	20.236	2	0		1
LINTYSEGNKR	ELESHAARLINTYSEG	TYSEGNKRRLSTAIAL	R	L	I	K	R	R	0	1	2	0	0	0	1	1	0	1	1	1	0	0	0	1	1	0	1	0	0	11	1	1293.67	TCONS_00029121	TCONS_00029121	41	51	yes	yes	2;3	0.053937	37.995	1	0	4
YDGSTTAMEILQGR	TKPTTRQRYDGSTTAM	AMEILQGRDFTGKVVV	R	Y	D	G	R	D	1	1	0	1	0	1	1	2	0	1	1	0	1	0	0	1	2	0	1	0	0	14	0	1540.72	TCONS_00029567	TCONS_00029567	107	120	yes	yes	2	1.3759e-07	101.3	2	0		10
SHDVQPFTYTPDPAAGALNVNVK	YVVTNAGRSHDVQPFT	GALNVNVKKEISSPAR	R	S	H	V	K	K	3	0	2	2	0	1	0	1	1	0	1	1	0	1	3	1	2	0	1	3	0	23	0	2440.2	TCONS_00029859	TCONS_00029859	327	349	yes	yes	3	3.4259e-06	67.877	1	0	3
GLGDRSQGSPPWGPPSR	________________	PPWGPPSRLFSQVVAR	M	G	L	S	R	L	0	2	0	1	0	1	0	4	0	0	1	0	0	0	4	3	0	1	0	0	0	17	1	1749.85	TCONS_00029867	TCONS_00029867	2	18	yes	yes	3	0.014164	34.395	2	0		1		1
DELQEGLR	LESVSRERDELQEGLR	DELQEGLRRSNEDCAK	R	D	E	L	R	R	0	1	0	1	0	1	2	1	0	0	2	0	0	0	0	0	0	0	0	0	0	8	0	958.472	TCONS_00029979	TCONS_00029979	314	321	yes	yes	2	0.011522	71.501	1	0	4
LSSPLSGVR	SRASPAGRLSSPLSGV	SSPLSGVRPQVLAGC_	R	L	S	V	R	P	0	1	0	0	0	0	0	1	0	0	2	0	0	0	1	3	0	0	0	1	0	9	0	914.519	TCONS_00030154	TCONS_00030154	115	123	yes	yes	3	0.072691	20.7	1	0	2
LAPLTEK	CPRLHLPRLAPLTEKS	RLAPLTEKSWLWHCSQ	R	L	A	E	K	S	1	0	0	0	0	0	1	0	0	0	2	1	0	0	1	0	1	0	0	0	0	7	0	770.454	TCONS_00030201	TCONS_00030201	273	279	yes	yes	2	0.059116	58.194	1	0	4
QIQAIFLFELK	MEMMLDKKQIQAIFLF	AIFLFELKMGHKAVET	K	Q	I	L	K	M	1	0	0	0	0	2	1	0	0	2	2	1	0	2	0	0	0	0	0	0	0	11	0	1348.78	TCONS_00030494	TCONS_00030494	186	196	yes	yes	3	0.023877	33.057	1.5	0.5	2	2
GIQQLYGAWAVTSGLCMPLSSPWPMR	KLPEDDLRGIQQLYGA	LSSPWPMRSTPDGQPQ	R	G	I	M	R	S	2	1	0	0	1	2	0	3	0	1	3	0	2	0	3	3	1	2	1	1	0	26	0	2905.41	TCONS_00030862	TCONS_00030862	298	323	yes	yes	3	0.086906	9.109	2	0		1
IADLANEDTPQLYVACGR	RLHCSAERIADLANED	QLYVACGRGPRSSLRV	R	I	A	G	R	G	3	1	1	2	1	1	1	1	0	1	2	0	0	0	1	0	1	0	1	1	0	18	0	2004.96	TCONS_00030883	TCONS_00030883	439	456	yes	yes	2	4.9226e-06	98.573	1	0	7
LGSAFAFK	TRGRGTERLGSAFAFK	LGSAFAFKASRQYATL	R	L	G	F	K	A	2	0	0	0	0	0	0	1	0	0	1	1	0	2	0	1	0	0	0	0	0	8	0	839.454	TCONS_00031592	TCONS_00031592	357	364	yes	yes	2	0.049551	45.972	1	0	2
EAFQVER	KAIRISHREAFQVERR	REAFQVERRRLERRTR	R	E	A	E	R	R	1	1	0	0	0	1	2	0	0	0	0	0	0	1	0	0	0	0	0	1	0	7	0	877.429	TCONS_00031592	TCONS_00031592	385	391	yes	yes	2	0.016974	94.262	1	0	1
QPEWDLYSR	PSSALFNRQPEWDLYS	PEWDLYSRFSEWKSGT	R	Q	P	S	R	F	0	1	0	1	0	1	1	0	0	0	1	0	0	0	1	1	0	1	1	0	0	9	0	1192.55	TCONS_00031792	TCONS_00031792	1145	1153	yes	yes	3	0.06604	22.641	1	0	3					1
LSWPTCYQLR	SPEVGSSRLSWPTCYQ	WPTCYQLRDLQLIKWL	R	L	S	L	R	D	0	1	0	0	1	1	0	0	0	0	2	0	0	0	1	1	1	1	1	0	0	10	0	1322.64	TCONS_00031818	TCONS_00031818	836	845	yes	yes	4	0.057991	30.564	1	0	3
FLFFGVFLR	FVLFCLVRFLFFGVFL	LFFGVFLRQNFALVAQ	R	F	L	L	R	Q	0	1	0	0	0	0	0	1	0	0	2	0	0	4	0	0	0	0	0	1	0	9	0	1144.64	TCONS_00031932	TCONS_00031932	19	27	yes	yes	3	0.00088221	65.252	2	0		1		1
SLQQFVCLQGPLR	QPARGTGRSLQQFVCL	VCLQGPLRQQALGLLL	R	S	L	L	R	Q	0	1	0	0	1	3	0	1	0	0	3	0	0	1	1	1	0	0	0	1	0	13	0	1544.81	TCONS_00032437	TCONS_00032437	343	355	yes	yes	3	0.063764	21.55	2	0		1
LQQVLQMENVLR	TTLVIMERLQQVLQME	LQMENVLRKVQHQDAL	R	L	Q	L	R	K	0	1	1	0	0	3	1	0	0	0	3	0	1	0	0	0	0	0	0	2	0	12	0	1469.8	TCONS_00033055	TCONS_00033055	558	569	yes	yes	2	1.0954e-05	101.89	1	0	5
NFQPAISYPAK	IFNILKKKNFQPAISY	PAISYPAKLSFISEGE	K	N	F	A	K	L	2	0	1	0	0	1	0	0	0	1	0	1	0	1	2	1	0	0	1	0	0	11	0	1234.63	TCONS_00033286	TCONS_00033286	240	250	yes	yes	2	0.041894	40.883	1	0	2
LLSLHSPR	GLITDSLKLLSLHSPR	LLSLHSPRRCPGLADD	K	L	L	P	R	R	0	1	0	0	0	0	0	0	1	0	3	0	0	0	1	2	0	0	0	0	0	8	0	921.54	TCONS_00033679	TCONS_00033679	183	190	yes	yes	2;3	0.046666	46.426	2	0		8
PGAGAPQVR	KPGGATGRPGAGAPQV	GAGAPQVRDVSQG___	R	P	G	V	R	D	2	1	0	0	0	1	0	2	0	0	0	0	0	0	2	0	0	0	0	1	0	9	0	851.461	TCONS_00033740	TCONS_00033740	262	270	yes	yes	2	0.017234	53.968	1.5	0.5	1	1
GSRMNVGTAHSEVNPNTR	EDRRTAERGSRMNVGT	SEVNPNTRVMNSRGIW	R	G	S	T	R	V	1	2	3	0	0	0	1	2	1	0	0	0	1	0	1	2	2	0	0	2	0	18	1	1925.91	TCONS_00033934	TCONS_00033934	16	33	yes	yes	4	0.058262	18.935	1	0	1
EEGLESVLK	DVATKQVREEGLESVL	EGLESVLKILVNQLSV	R	E	E	L	K	I	0	0	0	0	0	0	3	1	0	0	2	1	0	0	0	1	0	0	0	1	0	9	0	1002.52	TCONS_00033978	TCONS_00033978	117	125	yes	yes	2	0.064994	38.567	1	0	2
VEGQATNLQR	PRGCPPAKVEGQATNL	GQATNLQRLAEPSQLL	K	V	E	Q	R	L	1	1	1	0	0	2	1	1	0	0	1	0	0	0	0	0	1	0	0	1	0	10	0	1114.57	TCONS_00033992	TCONS_00033992	25	34	yes	yes	3	0.007253	40.994	1.67	0.471	2	4
TLWPSCQRWEK	LEQSMDCRTLWPSCQR	PSCQRWEKSQTE____	R	T	L	E	K	S	0	1	0	0	1	1	1	0	0	0	1	1	0	0	1	1	1	2	0	0	0	11	1	1489.71	TCONS_00034101	TCONS_00034101	272	282	yes	yes	2	0.013993	61.815	1.33	0.471	2	1
LGEIQVMLPR	EEESFTCRLGEIQVML	EIQVMLPRGARAGLAV	R	L	G	P	R	G	0	1	0	0	0	1	1	1	0	1	2	0	1	0	1	0	0	0	0	1	0	10	0	1154.65	TCONS_00034721	TCONS_00034721	601	610	yes	yes	3	0.042083	28.696	2	0		4
GLEDYIHR	IATDVASRGLEDYIHR	GLEDYIHRIGRTARST	R	G	L	H	R	I	0	1	0	1	0	0	1	1	1	1	1	0	0	0	0	0	0	0	1	0	0	8	0	1001.49	TCONS_00034907	TCONS_00034907	404	411	yes	yes	2	0.017229	62.659	2	0		5
MDSTANEVIDYNGER	HENIVIAKMDSTANEV	VIDYNGERTLDGFKKF	K	M	D	E	R	T	1	1	2	2	0	0	2	1	0	1	0	0	1	0	0	1	1	0	1	1	0	15	0	1712.73	TCONS_00034975	TCONS_00034975	425	439	yes	yes	2	2.6952e-11	112.17	2	0		1
VLVDGEFWSQVESLR	PVDTWARKVLVDGEFW	WSQVESLRKHLGTLGG	K	V	L	L	R	K	0	1	0	1	0	1	2	1	0	0	2	0	0	1	0	2	0	1	0	3	0	15	0	1762.89	TCONS_00035515	TCONS_00035515	606	620	yes	yes	2;3	0.00014597	74.89	1	0	3
EILGAYQTPDFER	RQHKCLLREILGAYQT	YQTPDFERVMQQVLEA	R	E	I	E	R	V	1	1	0	1	0	1	2	1	0	1	1	0	0	1	1	0	1	0	1	0	0	13	0	1537.74	TCONS_00035515	TCONS_00035515	697	709	yes	yes	2	1.4411e-07	119.25	1	0	8
VMQQVLEALR	YQTPDFERVMQQVLEA	QQVLEALRLPAGHEDG	R	V	M	L	R	L	1	1	0	0	0	2	1	0	0	0	2	0	1	0	0	0	0	0	0	2	0	10	0	1185.65	TCONS_00035515	TCONS_00035515	710	719	yes	yes	2	1.7728e-05	113.69	1.12	0.322	15	2
ALREEYEELLR	SEQAQAARALREEYEE	EEYEELLRKQKSEYLD	R	A	L	L	R	K	1	2	0	0	0	0	4	0	0	0	3	0	0	0	0	0	0	0	1	0	0	11	1	1419.74	TCONS_00035515	TCONS_00035515	873	883	yes	yes	2;3	1.8912e-05	107.09	1	0	8
VLSQLDASVR	TLQAERSRVLSQLDAS	SQLDASVRDRQDMERH	R	V	L	V	R	D	1	1	0	1	0	1	0	0	0	0	2	0	0	0	0	2	0	0	0	2	0	10	0	1086.6	TCONS_00035515	TCONS_00035515	960	969	yes	yes	2	0.011315	54.784	1	0	4
DLEGDAATLR	MREELGHKDLEGDAAT	EGDAATLREKYQRDLE	K	D	L	L	R	E	2	1	0	2	0	0	1	1	0	0	2	0	0	0	0	0	1	0	0	0	0	10	0	1059.52	TCONS_00035515	TCONS_00035515	1075	1084	yes	yes	2	0.0012152	73.327	1.17	0.373	5	1
LLLPLGPRAPGEHSTSCCFL	SSSVHPRRLLLPLGPR	HSTSCCFL________	R	L	L	F	L	-	1	1	0	0	2	0	1	2	1	0	5	0	0	1	3	2	1	0	0	0	0	20	1	2224.11	TCONS_00035560	TCONS_00035560	446	465	yes	yes	3	0.05314	22.435	2	0		2
LLELDSFLKPTYK	VANFFPKKLLELDSFL	SFLKPTYKKRRLDECE	K	L	L	Y	K	K	0	0	0	1	0	0	1	0	0	0	4	2	0	1	1	1	1	0	1	0	0	13	1	1565.87	TCONS_00035567	TCONS_00035567	38	50	yes	yes	3	0.00015236	69.314	2	0		2
TSAISDTVSQAK	TTRAQTTRTSAISDTV	SDTVSQAKVQVNKAFL	R	T	S	A	K	V	2	0	0	1	0	1	0	0	0	1	0	1	0	0	0	3	2	0	0	1	0	12	0	1206.61	TCONS_00035604	TCONS_00035604	31	42	yes	yes	2	0.00040757	75.5	1	0	1				1
EHVEYIK	LHKTDFLREHVEYIKK	REHVEYIKKLQ_____	R	E	H	I	K	K	0	0	0	0	0	0	2	0	1	1	0	1	0	0	0	0	0	0	1	1	0	7	0	916.465	TCONS_00035958	TCONS_00035958	266	272	yes	yes	2;3	0.045451	66.138	1.83	0.373	2	10
QHPQAHVDIYEK	YTAQHLLKQHPQAHVD	AHVDIYEKQPVPFGLV	K	Q	H	E	K	Q	1	0	0	1	0	2	1	0	2	1	0	1	0	0	1	0	0	0	1	1	0	12	0	1463.72	TCONS_00036539	TCONS_00036539	60	71	yes	yes	2;3	5.4897e-15	151.7	1.91	0.287	1	10	1	1
LLQETEVRR	IRKYTMRRLLQETEVR	LQETEVRRGEVLPARV	R	L	L	R	R	G	0	2	0	0	0	1	2	0	0	0	2	0	0	0	0	0	1	0	0	1	0	9	1	1142.64	TCONS_00036632	TCONS_00036632	724	732	yes	yes	2	0.012242	57.59	2	0		1
KPGVGVFPSQDPAQPR	PTPASHPKKPGVGVFP	SQDPAQPRMPPWIYNE	K	K	P	P	R	M	1	1	0	1	0	2	0	2	0	0	0	1	0	1	4	1	0	0	0	2	0	16	1	1678.88	TCONS_00036769	TCONS_00036769	195	210	yes	yes	3	0.012119	36.775	1	0	3
VLELYVSDR	________________	LELYVSDREGSDATGD	M	V	L	D	R	E	0	1	0	1	0	0	1	0	0	0	2	0	0	0	0	1	0	0	1	2	0	9	0	1092.58	TCONS_00037142	TCONS_00037142	2	10	yes	yes	2	0.00011061	109.66	1.68	0.466	14	30				1
IGVAVAVK	LDGWWLPKIGVAVAVK	IGVAVAVKTMKFASLI	K	I	G	V	K	T	2	0	0	0	0	0	0	1	0	1	0	1	0	0	0	0	0	0	0	3	0	8	0	755.491	TCONS_00037429	TCONS_00037429	482	489	yes	yes	2	0.037655	56.27	1.71	0.452	2	5
NWAWGWR	QLLEGEGRNWAWGWRP	RNWAWGWRPGIPPLWV	R	N	W	W	R	P	1	1	1	0	0	0	0	1	0	0	0	0	0	0	0	0	0	3	0	0	0	7	0	974.451	TCONS_00037764	TCONS_00037764	889	895	yes	yes	1;2	0.030955	116	1.21	0.406	187	49	1	1	2	2
GTPPDMPVFTEQMIQQEQLDSVMDWLTNQPR	VIYNLTEKGTPPDMPV	DWLTNQPRAAQLVDKD	K	G	T	P	R	A	0	1	1	3	0	5	2	1	0	1	2	0	3	1	4	1	3	1	0	2	0	31	0	3630.68	TCONS_00038039	TCONS_00038039	433	463	yes	yes	3	2.2283e-39	117.04	1.83	0.373	2	10
SFETISLGNMAK	AGESLELRSFETISLG	ISLGNMAKPRLYKKYK	R	S	F	A	K	P	1	0	1	0	0	0	1	1	0	1	1	1	1	1	0	2	1	0	0	0	0	12	0	1296.64	TCONS_00038127	TCONS_00038127	418	429	yes	yes	4	0.085782	11.455	1	0	2
EEASGGPTAPK	AKLRKVSKEEASGGPT	SGGPTAPKAESGRSGG	K	E	E	P	K	A	2	0	0	0	0	0	2	2	0	0	0	1	0	0	2	1	1	0	0	0	0	11	0	1042.49	TCONS_00038418	TCONS_00038418	241	251	yes	yes	2	0.003344	60.255	1.5	0.5	7	7
LKPCPPGASTLDK	KLWAWGPRLKPCPPGA	PGASTLDKGRDLDFTI	R	L	K	D	K	G	1	0	0	1	1	0	0	1	0	0	2	2	0	0	3	1	1	0	0	0	0	13	1	1382.72	TCONS_00038472	TCONS_00038472	343	355	yes	yes	2	0.0015399	71.085	1.61	0.488	9	14
QTMAAVTMSVPGR	PRPSEGDRQTMAAVTM	VTMSVPGRKAPPRPGP	R	Q	T	G	R	K	2	1	0	0	0	1	0	1	0	0	0	0	2	0	1	1	2	0	0	2	0	13	0	1347.66	TCONS_00038482	TCONS_00038482	39	51	yes	yes	2;3	2.2791e-16	155.39	1.18	0.381	14	3
DLEEDHACIPIKELK	LHLEICLKDLEEDHAC	CIPIKELKQRARYLAE	K	D	L	L	K	Q	1	0	0	2	1	0	3	0	1	2	2	2	0	0	1	0	0	0	0	0	0	15	1	1808.9	TCONS_00038589	TCONS_00038589	560	574	yes	yes	3	0.0075808	40.751	1	0	1
GVCSCVEGGSSGK	RSSSGALRGVCSCVEG	VEGGSSGKACDPAARQ	R	G	V	G	K	A	0	0	0	0	2	0	1	4	0	0	0	1	0	0	0	3	0	0	0	2	0	13	0	1282.53	TCONS_00038672	TCONS_00038672	1138	1150	yes	yes	2	4.9237e-05	83.53	1	0	3
ADPVAQIR	RPLGSPDKADPVAQIR	ADPVAQIRTSGRGSSL	K	A	D	I	R	T	2	1	0	1	0	1	0	0	0	1	0	0	0	0	1	0	0	0	0	1	0	8	0	868.477	TCONS_00038760	TCONS_00038760	420	427	yes	yes	2	0.072293	42.396	2	0		1
MAAAGGGGGGGR	________________	GGGGGGGRYYGGGSEG	K	M	A	G	R	Y	3	1	0	0	0	0	0	7	0	0	0	0	1	0	0	0	0	0	0	0	0	12	0	917.414	TCONS_00038850	TCONS_00038850	4	15	yes	yes	2	0.00016347	81.017	1.26	0.44	14	5				1
YYGGGSEGGR	GGGGGGGRYYGGGSEG	GGGSEGGRAPKRLKTD	R	Y	Y	G	R	A	0	1	0	0	0	0	1	5	0	0	0	0	0	0	0	1	0	0	2	0	0	10	0	1001.42	TCONS_00038850	TCONS_00038850	16	25	yes	yes	2	0.0030959	63.624	1.32	0.466	17	8
LKTDNAGDQHGGGGGGGGGAGAAGGGGGGENYDDPHK	EGGRAPKRLKTDNAGD	ENYDDPHKTPASPVVH	R	L	K	H	K	T	4	0	2	4	0	1	1	17	2	0	1	2	0	0	1	0	1	0	1	0	0	37	1	3221.37	TCONS_00038850	TCONS_00038850	30	66	yes	yes	3;4;5	3.6092e-26	90.287	1.15	0.359	67	12	1
TDNAGDQHGGGGGGGGGAGAAGGGGGGENYDDPHK	GRAPKRLKTDNAGDQH	ENYDDPHKTPASPVVH	K	T	D	H	K	T	4	0	2	4	0	1	1	17	2	0	0	1	0	0	1	0	1	0	1	0	0	35	0	2980.2	TCONS_00038850	TCONS_00038850	32	66	yes	yes	3;4	1.1083e-28	102.79	1.15	0.355	92	16	1		2
TASLELDLFPEAK	EASGIPSRTASLELDL	LDLFPEAKQKRLAKSP	R	T	A	A	K	Q	2	0	0	1	0	0	2	0	0	0	3	1	0	1	1	1	1	0	0	0	0	13	0	1432.74	TCONS_00039054	TCONS_00039054	370	382	yes	yes	3;4	0.019817	33.589	2	0		3
LYISGGYGISVEDK	AGAASGGRLYISGGYG	YGISVEDKKALHCYDP	R	L	Y	D	K	K	0	0	0	1	0	0	1	3	0	2	1	1	0	0	0	2	0	0	2	1	0	14	0	1499.75	TCONS_00039115	TCONS_00039115	381	394	yes	yes	3	0.039468	27.672	2	0		2
LGPGGLDPVEELQK	EEEERKKRLGPGGLDP	DPVEELQKCFDVKDVQ	R	L	G	Q	K	C	0	0	0	1	0	1	2	3	0	0	3	1	0	0	2	0	0	0	0	1	0	14	0	1450.77	TCONS_00039416	TCONS_00039416	287	300	yes	yes	2	7.1243e-09	110.25	1.85	0.353	7	41
VSHMTSALPGR	GVLRKLAKVSHMTSAL	MTSALPGRLVP_____	K	V	S	G	R	L	1	1	0	0	0	0	0	1	1	0	1	0	1	0	1	2	1	0	0	1	0	11	0	1154.59	TCONS_00039441	TCONS_00039441	219	229	yes	yes	3	0.072277	19.659	1	0	1
SLPVPGALEQVASR	GSPSLPKKSLPVPGAL	ALEQVASRLSSKVAAE	K	S	L	S	R	L	2	1	0	0	0	1	1	1	0	0	2	0	0	0	2	2	0	0	0	2	0	14	0	1422.78	TCONS_00039457	TCONS_00039457	199	212	yes	yes	2;3	0.00019254	75.316	1.06	0.246	29	2
VAAEVPHGSK	VASRLSSKVAAEVPHG	AEVPHGSKQELQDLKA	K	V	A	S	K	Q	2	0	0	0	0	0	1	1	1	0	0	1	0	0	1	1	0	0	0	2	0	10	0	993.524	TCONS_00039457	TCONS_00039457	217	226	yes	yes	2;3	0.010763	40.039	1	0	5
QLGVAESESSGAPIDLLYELVK	SHARSHLRQLGVAESE	DLLYELVKQKGLPDAH	R	Q	L	V	K	Q	2	0	0	1	0	1	3	2	0	1	4	1	0	0	1	3	0	0	1	2	0	22	0	2317.21	TCONS_00039457	TCONS_00039457	263	284	yes	yes	2;3	1.0065e-53	163.04	1.1	0.305	26	3
GLPDAHLGLPPGLAK	LYELVKQKGLPDAHLG	GLPPGLAKKSSSLKEV	K	G	L	A	K	K	2	0	0	1	0	0	0	3	1	0	4	1	0	0	3	0	0	0	0	0	0	15	0	1454.82	TCONS_00039457	TCONS_00039457	287	301	yes	yes	3	1.8353e-05	82.515	1.06	0.232	66	4	1
EVVAGAPR	AKKSSSLKEVVAGAPR	EVVAGAPRPGLLSLAK	K	E	V	P	R	P	2	1	0	0	0	0	1	1	0	0	0	0	0	0	1	0	0	0	0	2	0	8	0	797.44	TCONS_00039457	TCONS_00039457	308	315	yes	yes	2	0.0078196	81.119	1	0	5
PGLLSLAK	EVVAGAPRPGLLSLAK	PGLLSLAKPLDAPAVN	R	P	G	A	K	P	1	0	0	0	0	0	0	1	0	0	3	1	0	0	1	1	0	0	0	0	0	8	0	797.501	TCONS_00039457	TCONS_00039457	316	323	yes	yes	2	0.00531	91.069	1.1	0.302	62	7	1
GLGHPPSSPLLK	SPPGFSAKGLGHPPSS	PPSSPLLKKTPLALAG	K	G	L	L	K	K	0	0	0	0	0	0	0	2	1	0	3	1	0	0	3	2	0	0	0	0	0	12	0	1201.68	TCONS_00039457	TCONS_00039457	344	355	yes	yes	3	0.049871	25.448	1	0	1
TPLALAGSPTPK	PSSPLLKKTPLALAGS	LAGSPTPKNPEDKSPQ	K	T	P	P	K	N	2	0	0	0	0	0	0	1	0	0	2	1	0	0	3	1	2	0	0	0	0	12	0	1151.65	TCONS_00039457	TCONS_00039457	357	368	yes	yes	2	1.8028e-09	124.89	1.17	0.376	34	7
SPQLSLSPR	TPKNPEDKSPQLSLSP	PQLSLSPRPASPKAQW	K	S	P	P	R	P	0	1	0	0	0	1	0	0	0	0	2	0	0	0	2	3	0	0	0	0	0	9	0	983.54	TCONS_00039457	TCONS_00039457	374	382	yes	yes	2	0.00011895	105.98	1.16	0.366	37	7			1
GSPIDVLHGLIR	GVSDPDAKGSPIDVLH	DVLHGLIRRDGVQIRL	K	G	S	I	R	R	0	1	0	1	0	0	0	2	1	2	2	0	0	0	1	1	0	0	0	1	0	12	0	1275.73	TCONS_00039457	TCONS_00039457	446	457	yes	yes	2;3	5.1941e-05	79.23	1.42	0.494	85	62
GALAHPGRPPPTSAALSLLPPPPPAK	QIRLPPRRGALAHPGR	LPPPPPAKKAKLKAAG	R	G	A	A	K	K	5	1	0	0	0	0	0	2	1	0	4	1	0	0	9	2	1	0	0	0	0	26	1	2509.42	TCONS_00039457	TCONS_00039457	470	495	yes	yes	4	6.4461e-05	47.564	1.25	0.433	3	1
LLLPPLQPER	PAPALEIRLLLPPLQP	LPPLQPERIDPPDPTK	R	L	L	E	R	I	0	1	0	0	0	1	1	0	0	0	4	0	0	0	3	0	0	0	0	0	0	10	0	1174.71	TCONS_00039645	TCONS_00039645	309	318	yes	yes	2	0.029891	44.318	1	0	3
KGPAVICLYK	LIEYDKLRKGPAVICL	PAVICLYKACMDPGPG	R	K	G	Y	K	A	1	0	0	0	1	0	0	1	0	1	1	2	0	0	1	0	0	0	1	1	0	10	1	1147.64	TCONS_00039711	TCONS_00039711	217	226	yes	yes	2	0.031499	50.473	2	0		1	1
QLMPQRSDK	GTAPSPSKQLMPQRSD	LMPQRSDKPYTTFTAW	K	Q	L	D	K	P	0	1	0	1	0	2	0	0	0	0	1	1	1	0	1	1	0	0	0	0	0	9	1	1101.56	TCONS_00039714	TCONS_00039714	30	38	yes	yes	3	0.018029	40.352	1	0	1
LGLPLTPGSCLR	TGCGGAGRLGLPLTPG	LTPGSCLRPPTSGGWV	R	L	G	L	R	P	0	1	0	0	1	0	0	2	0	0	4	0	0	0	2	1	1	0	0	0	0	12	0	1282.71	TCONS_00040110	TCONS_00040110	60	71	yes	yes	3	0.028029	31.478	1	0	1
SLPPVHIVVSDR	LAPDSMLKSLPPVHIV	VHIVVSDRGGRYRRAR	K	S	L	D	R	G	0	1	0	1	0	0	0	0	1	1	1	0	0	0	2	2	0	0	0	3	0	12	0	1317.74	TCONS_00040303	TCONS_00040303	692	703	yes	yes	3	0.079671	17.666	2	0		1			1
LGSGAQDSQDWFSPLK	HQQPQGGKLGSGAQDS	QDWFSPLKQVAGPKGK	K	L	G	L	K	Q	1	0	0	2	0	2	0	2	0	0	2	1	0	1	1	3	0	1	0	0	0	16	0	1734.82	TCONS_00040423	TCONS_00040423	830	845	yes	yes	3	0.034608	32.523	1	0	2
AGVQLLSPTETGLHADPK	AMKAHPQKAGVQLLSP	TGLHADPKPGGPRPGL	K	A	G	P	K	P	2	0	0	1	0	1	1	2	1	0	3	1	0	0	2	1	2	0	0	1	0	18	0	1832.96	TCONS_00040440	TCONS_00040440	403	420	yes	yes	5	0.083182	6.7738	2	0		1
LEYNGTISAHCNLR	YSLALSSRLEYNGTIS	ISAHCNLRFLSLSDSP	R	L	E	L	R	F	1	1	2	0	1	0	1	1	1	1	2	0	0	0	0	1	1	0	1	0	0	14	0	1646.78	TCONS_00040522	TCONS_00040522	234	247	yes	yes	3	0.0070642	39.73	1.81	0.389	19	83	1			1
LPDGCLLQGGHQR	NYTLLRVRLPDGCLLQ	LLQGGHQRCPWRAARV	R	L	P	Q	R	C	0	1	0	1	1	2	0	3	1	0	3	0	0	0	1	0	0	0	0	0	0	13	0	1449.71	TCONS_00040582	TCONS_00040582	340	352	yes	yes	3	0.039067	28.283	1.5	0.5	1	1
SFWLQPHRI	GLVPVWGRSFWLQPHR	FWLQPHRI________	R	S	F	R	I	-	0	1	0	0	0	1	0	0	1	1	1	0	0	1	1	1	0	1	0	0	0	9	1	1182.63	TCONS_00040620	TCONS_00040620	499	507	yes	yes	3	0.020808	35.445	2	0		1
GSFGAMATR	EGVSLAERGSFGAMAT	SFGAMATRSRMTPLQN	R	G	S	T	R	S	2	1	0	0	0	0	0	2	0	0	0	0	1	1	0	1	1	0	0	0	0	9	0	896.417	TCONS_00040623	TCONS_00040623	592	600	yes	yes	2	0.0050304	53.493	1.2	0.4	4	1
APPPPPLAASTPLLHGEFGSYPAR	________________	EFGSYPARGPRFALTL	M	A	P	A	R	G	4	1	0	0	0	0	1	2	1	0	3	0	0	1	7	2	1	0	1	0	0	24	0	2442.27	TCONS_00040933	TCONS_00040933	2	25	yes	yes	3	4.2986e-12	92.886	1.4	0.49	9	6
VELAPWISLR	AGLAQPLRVELAPWIS	LAPWISLRGDDTGVLL	R	V	E	L	R	G	1	1	0	0	0	0	1	0	0	1	2	0	0	0	1	1	0	1	0	1	0	10	0	1182.68	TCONS_00040945	TCONS_00040945	288	297	yes	yes	2	0.0010437	78.342	2	0		8
PQFELDIEPK	SSIKVPGRPQFELDIE	FELDIEPKVFKPPSST	R	P	Q	P	K	V	0	0	0	1	0	1	2	0	0	1	1	1	0	1	2	0	0	0	0	0	0	10	0	1214.62	TCONS_00041015	TCONS_00041015	174	183	yes	yes	2	0.003391	62.463	1.86	0.35	1	6
QPLPLPSLLPQAVPTGGPR	VGTPAPPRQPLPLPSL	AVPTGGPRALGFGPGQ	R	Q	P	P	R	A	1	1	0	0	0	2	0	2	0	0	4	0	0	0	6	1	1	0	0	1	0	19	0	1937.11	TCONS_00041018	TCONS_00041018	125	143	yes	yes	4	0.082805	9.2633	1.67	0.471	2	4	1
MAAIYLSRGK	________________	AIYLSRGKEPICPFEE	-	M	A	G	K	E	2	1	0	0	0	0	0	1	0	1	1	1	1	0	0	1	0	0	1	0	0	10	1	1108.61	TCONS_00041082	TCONS_00041082	1	10	yes	yes	2	0.075731	41.796	2	0		1
IITILDR	QQSLDFVKIITILDRS	KIITILDRSCTVLNVE	K	I	I	D	R	S	0	1	0	1	0	0	0	0	0	3	1	0	0	0	0	0	1	0	0	0	0	7	0	842.523	TCONS_00041167	TCONS_00041167	414	420	yes	yes	2	0.041156	68.915	1.33	0.471	2	1
ASFNHFDKK	QEQMQEFRASFNHFDK	SFNHFDKKQTGSMDSD	R	A	S	K	K	Q	1	0	1	1	0	0	0	0	1	0	0	2	0	2	0	1	0	0	0	0	0	9	1	1092.54	TCONS_00041279	TCONS_00041279	772	780	yes	yes	2	0.0029621	70.675	1	0	1
SHPTWLYELDGDPK	________________	YELDGDPKRKEFLDDL	M	S	H	P	K	R	0	0	0	2	0	0	1	1	1	0	2	1	0	0	2	1	1	1	1	0	0	14	0	1656.78	TCONS_00041476	TCONS_00041476	2	15	yes	yes	2	9.3465e-09	118.16	2	0		2
IHTADKPYK	SILTTHKRIHTADKPY	HTADKPYKCEECGKDF	R	I	H	Y	K	C	1	0	0	1	0	0	0	0	1	1	0	2	0	0	1	0	1	0	1	0	0	9	1	1071.57	TCONS_00041509	TCONS_00041509	562	570	yes	yes	2;3	0.00052472	109.44	1.4	0.49	6	4
VLFELTGLSGSK	LRLGLNDRVLFELTGL	LTGLSGSKNKSVELED	R	V	L	S	K	N	0	0	0	0	0	0	1	2	0	0	3	1	0	1	0	2	1	0	0	1	0	12	0	1249.69	TCONS_00041660	TCONS_00041660	218	229	yes	yes	2	1.1798e-05	114.72	1.5	0.5	30	30	2	2
VTASHPTTR	FFPPLSSRVTASHPTT	TASHPTTREVTARATQ	R	V	T	T	R	E	1	1	0	0	0	0	0	0	1	0	0	0	0	0	1	1	3	0	0	1	0	9	0	968.504	TCONS_00041898	TCONS_00041898	762	770	yes	yes	3	0.076106	14.938	2	0		1
VLALGGR	DCTLVEKRVLALGGRG	RVLALGGRGPGGRPHF	R	V	L	G	R	G	1	1	0	0	0	0	0	2	0	0	2	0	0	0	0	0	0	0	0	1	0	7	0	684.428	TCONS_00041966	TCONS_00041966	402	408	yes	yes	2	0.037016	72.021	1.29	0.455	51	21	1			3
ENVFPGTTTR	ITDFGMCKENVFPGTT	VFPGTTTRTFCGTPDY	K	E	N	T	R	T	0	1	1	0	0	0	1	1	0	0	0	0	0	1	1	0	3	0	0	1	0	10	0	1120.55	TCONS_00041966	TCONS_00041966	504	513	yes	yes	2	0.0051892	63.624	1	0	1
ELLTQPCRR	QKPIEPRRELLTQPCR	LLTQPCRRIPQTWITR	R	E	L	R	R	I	0	2	0	0	1	1	1	0	0	0	2	0	0	0	1	0	1	0	0	0	0	9	1	1171.61	TCONS_00042206	TCONS_00042206	119	127	yes	yes	2	0.066165	42.599	2	0		1
YLMEGSYNK	LFLLSQNRYLMEGSYN	LMEGSYNKVFLAKGNI	R	Y	L	N	K	V	0	0	1	0	0	0	1	1	0	0	1	1	1	0	0	1	0	0	2	0	0	9	0	1103.5	TCONS_00042243	TCONS_00042243	142	150	yes	yes	3	0.0012918	60.436	1.33	0.471	16	8
IVNTSGGPEFASSVR	________________	PEFASSVRRPHLTSDA	M	I	V	V	R	R	1	1	1	0	0	0	1	2	0	1	0	0	0	1	1	3	1	0	0	2	0	15	0	1519.76	TCONS_00042312	TCONS_00042312	2	16	yes	yes	2	1.4146e-12	129.01	1	0	21
NVMVEPHR	KRGNQSGKNVMVEPHR	NVMVEPHRHEGVFICR	K	N	V	H	R	H	0	1	1	0	0	0	1	0	1	0	0	0	1	0	1	0	0	0	0	2	0	8	0	980.486	TCONS_00042398	TCONS_00042398	28	35	yes	yes	2;3	0.0014807	99.442	1.79	0.407	60	227	2	2	3	2
DYVTGGACPSK	AGAAVLLKDYVTGGAC	TGGACPSKATIPGKTV	K	D	Y	S	K	A	1	0	0	1	1	0	0	2	0	0	0	1	0	0	1	1	1	0	1	1	0	11	0	1153.51	TCONS_00042436	TCONS_00042436	23	33	yes	yes	2	0.0028356	62.338	2	0		13
TVIVTGANTGIGK	SKATIPGKTVIVTGAN	GANTGIGKQTALELAR	K	T	V	G	K	Q	1	0	1	0	0	0	0	3	0	2	0	1	0	0	0	0	3	0	0	2	0	13	0	1229.7	TCONS_00042436	TCONS_00042436	40	52	yes	yes	2	8.9687e-08	120.87	1.81	0.393	26	110	1	1	1	1
QTALELAR	GANTGIGKQTALELAR	QTALELARRGGNIILA	K	Q	T	A	R	R	2	1	0	0	0	1	1	0	0	0	2	0	0	0	0	0	1	0	0	0	0	8	0	900.503	TCONS_00042436	TCONS_00042436	53	60	yes	yes	2	0.017602	62.104	2	0		11		1
RGGNIILACR	QTALELARRGGNIILA	GNIILACRDMEKCEAA	R	R	G	C	R	D	1	2	1	0	1	0	0	2	0	2	1	0	0	0	0	0	0	0	0	0	0	10	1	1128.62	TCONS_00042436	TCONS_00042436	61	70	yes	yes	2;3	4.087e-08	145.84	2	0		12	1
GGNIILACR	TALELARRGGNIILAC	GNIILACRDMEKCEAA	R	G	G	C	R	D	1	1	1	0	1	0	0	2	0	2	1	0	0	0	0	0	0	0	0	0	0	9	0	972.517	TCONS_00042436	TCONS_00042436	62	70	yes	yes	2	0.00061729	88.294	2	0		26	1	1		1
GETLNHHVNAR	EAAAKDIRGETLNHHV	LNHHVNARHLDLASLK	R	G	E	A	R	H	1	1	2	0	0	0	1	1	2	0	1	0	0	0	0	0	1	0	0	1	0	11	0	1246.62	TCONS_00042436	TCONS_00042436	84	94	yes	yes	2;3	2.4336e-13	175.97	1.87	0.332	23	159	1		3	3
HLDLASLK	LNHHVNARHLDLASLK	HLDLASLKSIREFAAK	R	H	L	L	K	S	1	0	0	1	0	0	0	0	1	0	3	1	0	0	0	1	0	0	0	0	0	8	0	895.513	TCONS_00042436	TCONS_00042436	95	102	yes	yes	1;2	0.0027854	127.68	1.94	0.245	8	117	2	1	1	2
VDILINNAGVMR	KIIEEEERVDILINNA	INNAGVMRCPHWTTED	R	V	D	M	R	C	1	1	2	1	0	0	0	1	0	2	1	0	1	0	0	0	0	0	0	2	0	12	0	1313.71	TCONS_00042436	TCONS_00042436	118	129	yes	yes	2	1.0384e-05	103.91	2	0		31	1		1
SLELHPQK	PVDSCLPRSLELHPQK	SLELHPQKMDPKRQHI	R	S	L	Q	K	M	0	0	0	0	0	1	1	0	1	0	2	1	0	0	1	1	0	0	0	0	0	8	0	950.519	TCONS_00042518	TCONS_00042518	394	401	yes	yes	2	0.044205	46.813	1	0	2				1
VVLANGK	HVCVNIIKVVLANGKN	KVVLANGKNSYSPKEW	K	V	V	G	K	N	1	0	1	0	0	0	0	1	0	0	1	1	0	0	0	0	0	0	0	2	0	7	0	699.428	TCONS_00042718	TCONS_00042718	203	209	yes	yes	2	0.050335	62.978	1.1	0.3	18	2	1		1
KDDSFIRPVTFWIVGDFDSPSGR	NSMNYLTKKDDSFIRP	DFDSPSGRQLLYDAIK	K	K	D	G	R	Q	0	2	0	4	0	0	0	2	0	2	0	1	0	3	2	3	1	1	0	2	0	23	2	2640.3	TCONS_00042863	TCONS_00042863	745	767	yes	yes	3;4	6.6454e-46	145.25	1.06	0.229	17	1
PGAFPVSISSETNLSK	EVEELQGRPGAFPVSI	SSETNLSKEMESVMKD	R	P	G	S	K	E	1	0	1	0	0	0	1	1	0	1	1	1	0	1	2	4	1	0	0	1	0	16	0	1632.84	TCONS_00042953	TCONS_00042953	1149	1164	yes	yes	2	2.1036e-17	127.29	1	0	8
LSHVLSERR	________________	SHVLSERRLLRLRPVC	R	L	S	R	R	L	0	2	0	0	0	0	1	0	1	0	2	0	0	0	0	2	0	0	0	1	0	9	1	1095.61	TCONS_00043061	TCONS_00043061	3	11	yes	yes	3	0.058044	34.387	1.17	0.373	5	1
LRPVCTMLR	LSERRLLRLRPVCTML	RPVCTMLRTSVLRLLG	R	L	R	L	R	T	0	2	0	0	1	0	0	0	0	0	2	0	1	0	1	0	1	0	0	1	0	9	1	1144.62	TCONS_00043061	TCONS_00043061	15	23	yes	yes	3	0.055583	30.564	1	0	1
MISLSDLAK	________________	ISLSDLAKALMKAVKE	-	M	I	A	K	A	1	0	0	1	0	0	0	0	0	1	2	1	1	0	0	2	0	0	0	0	0	9	0	976.526	TCONS_00043422	TCONS_00043422	1	9	yes	yes	2	0.054238	40.724	1	0	1
ISLSDLAK	________________	ISLSDLAKALMKAVKE	M	I	S	A	K	A	1	0	0	1	0	0	0	0	0	1	2	1	0	0	0	2	0	0	0	0	0	8	0	845.486	TCONS_00043422	TCONS_00043422	2	9	yes	yes	2	0.034849	43.083	2	0		3
FLPDVSASSPEEPHSDSEGAGSGAR	LLDLWQPRFLPDVSAS	EGAGSGARPHLLSVPE	R	F	L	A	R	P	3	1	0	2	0	0	3	3	1	0	1	0	0	1	3	6	0	0	0	1	0	25	0	2485.1	TCONS_00044211	TCONS_00044211	107	131	yes	yes	3	3.3134e-21	110.26	1.23	0.421	20	6
PHLLSVPELCR	EGAGSGARPHLLSVPE	LSVPELCRYLAESWLT	R	P	H	C	R	Y	0	1	0	0	1	0	1	0	1	0	3	0	0	0	2	1	0	0	0	1	0	11	0	1319.7	TCONS_00044211	TCONS_00044211	132	142	yes	yes	3	0.0004839	68.626	1.59	0.492	25	36			1
AYDIFLNAK	YNLLKLYRAYDIFLNA	YDIFLNAKEQNIVFNA	R	A	Y	A	K	E	2	0	1	1	0	0	0	0	0	1	1	1	0	1	0	0	0	0	1	0	0	9	0	1053.55	TCONS_00044326	TCONS_00044326	967	975	yes	yes	2	0.053139	43.635	1	0	1
LLIVSDFR	QRIVCKPKLLIVSDFR	LLIVSDFRDARVVKDM	K	L	L	F	R	D	0	1	0	1	0	0	0	0	0	1	2	0	0	1	0	1	0	0	0	1	0	8	0	961.56	TCONS_00044355	TCONS_00044355	26	33	yes	yes	3	0.076727	20.52	2	0		1
WLFVATVMMHFVSIK	MHLAERDRWLFVATVM	MMHFVSIKSGFPGLCV	R	W	L	I	K	S	1	0	0	0	0	0	0	0	1	1	1	1	2	2	0	1	1	1	0	3	0	15	0	1807.95	TCONS_00044552	TCONS_00044552	9	23	yes	yes	2	0.0082822	40.941	2	0		1
IIEVQINEDTGTAR	PYNRIDSRIIEVQINE	NEDTGTARAIQRKPNP	R	I	I	A	R	A	1	1	1	1	0	1	2	1	0	3	0	0	0	0	0	0	2	0	0	1	0	14	0	1557.8	TCONS_00044980	TCONS_00044980	830	843	yes	yes	3	0.052929	23.934	1	0	1
QGSLYHEMEPPPPK	KPPQALAKQGSLYHEM	EMEPPPPKFKTKPQ__	K	Q	G	P	K	F	0	0	0	0	0	1	2	1	1	0	1	1	1	0	4	1	0	0	1	0	0	14	0	1608.76	TCONS_00045248	TCONS_00045248	446	459	yes	yes	4	0.086335	5.7149	1	0	1
LTQWDWFLQQTK	EEKARGVRLTQWDWFL	DWFLQQTKSFTVDIRA	R	L	T	T	K	S	0	0	0	1	0	3	0	0	0	0	2	1	0	1	0	0	2	2	0	0	0	12	0	1592.8	TCONS_00045353	TCONS_00045353	729	740	yes	yes	3	0.033369	30.004	1	0	1
ITQVSAPPAV	QDLENQLRITQVSAPP	QVSAPPAV________	R	I	T	A	V	-	2	0	0	0	0	1	0	0	0	1	0	0	0	0	2	1	1	0	0	2	0	10	0	981.549	TCONS_00045599	TCONS_00045599	196	205	yes	yes	2	0.032089	46.462	2	0		1
SSLADSDHLQDWLK	AHCCSLVKSSLADSDH	DHLQDWLKKLTLLIPE	K	S	S	L	K	K	1	0	0	3	0	1	0	0	1	0	3	1	0	0	0	3	0	1	0	0	0	14	0	1613.77	TCONS_00045794	TCONS_00045794	47	60	yes	yes	2;3	2.6414e-06	104.55	1	0	13
KLTLLIPETAVR	DHLQDWLKKLTLLIPE	LIPETAVRHESCSGLY	K	K	L	V	R	H	1	1	0	0	0	0	1	0	0	1	3	1	0	0	1	0	2	0	0	1	0	12	1	1352.84	TCONS_00045794	TCONS_00045794	61	72	yes	yes	3	7.9135e-05	77.157	1	0	10
LTLLIPETAVR	HLQDWLKKLTLLIPET	LIPETAVRHESCSGLY	K	L	T	V	R	H	1	1	0	0	0	0	1	0	0	1	3	0	0	0	1	0	2	0	0	1	0	11	0	1224.74	TCONS_00045794	TCONS_00045794	62	72	yes	yes	2	5.9903e-05	113.22	1.02	0.142	95	2	1		1	2
LSLSGLDGGDSINR	ESCSGLYKLSLSGLDG	DGGDSINRSFLLLAAS	K	L	S	N	R	S	0	1	1	2	0	0	0	3	0	1	3	0	0	0	0	3	0	0	0	0	0	14	0	1402.71	TCONS_00045794	TCONS_00045794	82	95	yes	yes	2	2.144e-12	141.54	1.01	0.107	86	1			1	1
SFLLLAASTLLK	DGGDSINRSFLLLAAS	LAASTLLKFLPDAQAL	R	S	F	L	K	F	2	0	0	0	0	0	0	0	0	0	5	1	0	1	0	2	1	0	0	0	0	12	0	1275.78	TCONS_00045794	TCONS_00045794	96	107	yes	yes	2	1.0191e-05	110.31	1.06	0.237	157	10			1	1
FLPDAQALKPIR	LAASTLLKFLPDAQAL	AQALKPIRTTLLDLDA	K	F	L	I	R	T	2	1	0	1	0	1	0	0	0	1	2	1	0	1	2	0	0	0	0	0	0	12	1	1367.79	TCONS_00045794	TCONS_00045794	108	119	yes	yes	2;3	4.3976e-06	108.7	1.04	0.205	87	4	2	1		1
EILDHQDGNVEDDGLTGLLR	LADCIRSREILDHQDG	DGLTGLLRLATSVVKH	R	E	I	L	R	L	0	1	1	4	0	1	2	3	1	1	4	0	0	0	0	0	1	0	0	1	0	20	0	2208.07	TCONS_00045794	TCONS_00045794	140	159	yes	yes	2;3	9.0513e-30	137.23	1	0	11
DIFNLLFLLPSLK	REGQEFLRDIFNLLFL	LFLLPSLKDRQQPKCK	R	D	I	L	K	D	0	0	1	1	0	0	0	0	0	1	5	1	0	2	1	1	0	0	0	0	0	13	0	1531.9	TCONS_00045794	TCONS_00045794	183	195	yes	yes	2	5.415e-23	169.04	1	0	37				1
QQPKCKSHSSR	LLPSLKDRQQPKCKSH	KCKSHSSRAAAYDLLV	R	Q	Q	S	R	A	0	1	0	0	1	2	0	0	1	0	0	2	0	0	1	3	0	0	0	0	0	11	2	1341.66	TCONS_00045794	TCONS_00045794	198	208	yes	yes	4	0.04246	35.71	2	0		1
AAAYDLLVEMVK	KCKSHSSRAAAYDLLV	DLLVEMVKGSVENYRL	R	A	A	V	K	G	3	0	0	1	0	0	1	0	0	0	2	1	1	0	0	0	0	0	1	2	0	12	0	1321.7	TCONS_00045794	TCONS_00045794	209	220	yes	yes	2	0.0004566	74.392	1	0	49		1	1
TTLLELQK	YSEDMKHKTTLLELQK	TTLLELQKMFTYLMES	K	T	T	Q	K	M	0	0	0	0	0	1	1	0	0	0	3	1	0	0	0	0	2	0	0	0	0	8	0	944.554	TCONS_00045794	TCONS_00045794	302	309	yes	yes	2	0.00531	99.305	1.04	0.186	27	1	1			1
DMTEFFTDLITK	PLNTGEQKDMTEFFTD	FFTDLITKIEEMSPEL	K	D	M	T	K	I	0	0	0	2	0	0	1	0	0	1	1	1	1	2	0	0	3	0	0	0	0	12	0	1459.69	TCONS_00045794	TCONS_00045794	345	356	yes	yes	2	1.7605e-09	114.72	1.03	0.182	28	1	1	1
IEEMSPELK	FFTDLITKIEEMSPEL	EEMSPELKNTVKSLFG	K	I	E	L	K	N	0	0	0	0	0	0	3	0	0	1	1	1	1	0	1	1	0	0	0	0	0	9	0	1074.53	TCONS_00045794	TCONS_00045794	357	365	yes	yes	2	0.0027978	80.688	1	0	7
NIYESLDEVTIK	RCQVADMKNIYESLDE	SLDEVTIKDTLEGDNM	K	N	I	I	K	D	0	0	1	1	0	0	2	0	0	2	1	1	0	0	0	1	1	0	1	1	0	12	0	1422.72	TCONS_00045794	TCONS_00045794	407	418	yes	yes	2	0.0063413	53.448	1	0	5
ILSFNTMR	ACFKKLPRILSFNTMR	ILSFNTMRYTFNMVTM	R	I	L	M	R	Y	0	1	1	0	0	0	0	0	0	1	1	0	1	1	0	1	1	0	0	0	0	8	0	980.511	TCONS_00045794	TCONS_00045794	450	457	yes	yes	2	0.016044	77.318	1.44	0.497	5	4		1
VNTHFSFPLR	MVTMMKEKVNTHFSFP	THFSFPLRLDMTPYTE	K	V	N	L	R	L	0	1	1	0	0	0	0	0	1	0	1	0	0	2	1	1	1	0	0	1	0	10	0	1216.64	TCONS_00045794	TCONS_00045794	470	479	yes	yes	2;3	0.00012106	88.596	1.01	0.112	78	1			1	1
LDMTPYTEDFLMGK	THFSFPLRLDMTPYTE	TEDFLMGKSERKEGFK	R	L	D	G	K	S	0	0	0	2	0	0	1	1	0	0	2	1	2	1	1	0	2	0	1	0	0	14	0	1659.75	TCONS_00045794	TCONS_00045794	480	493	yes	yes	2	3.1764e-05	84.753	1.12	0.331	14	2	1	1
DIVNPHAYK	GHYYSFIRDIVNPHAY	IVNPHAYKNNKWYLFN	R	D	I	Y	K	N	1	0	1	1	0	0	0	0	1	1	0	1	0	0	1	0	0	0	1	1	0	9	0	1055.54	TCONS_00045794	TCONS_00045794	538	546	yes	yes	2;3	0.0012464	78.516	1	0	4
FMDFSFEK	TYDSVTDKFMDFSFEK	FMDFSFEKTHSAYMLF	K	F	M	E	K	T	0	0	0	1	0	0	1	0	0	0	0	1	1	3	0	1	0	0	0	0	0	8	0	1049.45	TCONS_00045794	TCONS_00045794	587	594	yes	yes	2	0.0061188	87.639	1.06	0.229	17	1
LSVIQNSAVWAILNEQR	LNPISAFRLSVIQNSA	WAILNEQRVFSGWWQK	R	L	S	Q	R	V	2	1	2	0	0	2	1	0	0	2	2	0	0	0	0	2	0	1	0	2	0	17	0	1940.05	TCONS_00045865	TCONS_00045865	513	529	yes	yes	3	0.066268	18.58	2	0		1
KQQLAQLQK	LTRLYNIKKQQLAQLQ	QQLAQLQKEKSEILKN	K	K	Q	Q	K	E	1	0	0	0	0	4	0	0	0	0	2	2	0	0	0	0	0	0	0	0	0	9	1	1083.64	TCONS_00045927	TCONS_00045927	36	44	yes	yes	2	0.0013029	82.279	2	0		8
SLLSLFR	LILMNQRRSLLSLFRR	RSLLSLFRRD______	R	S	L	F	R	R	0	1	0	0	0	0	0	0	0	0	3	0	0	1	0	2	0	0	0	0	0	7	0	834.496	TCONS_00046190	TCONS_00046190	605	611	yes	yes	2	0.00015548	146.94	1.23	0.422	33	10
LAEHLADSR	LGARVLTRLAEHLADS	AEHLADSRHLWSPFGL	R	L	A	S	R	H	2	1	0	1	0	0	1	0	1	0	2	0	0	0	0	1	0	0	0	0	0	9	0	1010.51	TCONS_00046369	TCONS_00046369	508	516	yes	yes	2	0.017895	49.418	1.67	0.471	1	2
IDTLNSDGYTPEPDKPR	TLTHPQRRIDTLNSDG	TPEPDKPRPMPMDTSV	R	I	D	P	R	P	0	1	1	3	0	0	1	1	0	1	1	1	0	0	3	1	2	0	1	0	0	17	1	1916.91	TCONS_00046588	TCONS_00046588	284	300	yes	yes	3	0.0021444	45.916	1	0	1
IEGFETLCLR	LNHYRIGKIEGFETLC	GFETLCLRQNLIKCIE	K	I	E	L	R	Q	0	1	0	0	1	0	2	1	0	1	2	0	0	1	0	0	1	0	0	0	0	10	0	1236.62	TCONS_00046783	TCONS_00046783	91	100	yes	yes	2	0.00098353	80.102	2	0		6
MVVVWSTGEESLR	QCRMLLKRMVVVWSTG	STGEESLRVLAFLVLS	R	M	V	L	R	V	0	1	0	0	0	0	2	1	0	0	1	0	1	0	0	2	1	1	0	3	0	13	0	1491.74	TCONS_00046937	TCONS_00046937	146	158	yes	yes	2	9.6456e-09	131.69	1.03	0.171	97	3	1			1
GLAPFYR	QTLRKAMKGLAPFYRC	KGLAPFYRCETETQRG	K	G	L	Y	R	C	1	1	0	0	0	0	0	1	0	0	1	0	0	1	1	0	0	0	1	0	0	7	0	822.439	TCONS_00047091	TCONS_00047091	31	37	yes	yes	2	0.019046	91.584	1.75	0.433	1	3
PAVRIDLTALAK	KEVFRPLKPAVRIDLT	IDLTALAKELRAVEDV	K	P	A	A	K	E	3	1	0	1	0	0	0	0	0	1	2	1	0	0	1	0	1	0	0	1	0	12	1	1266.77	TCONS_00047108	TCONS_00047108	249	260	yes	yes	3	0.016954	36.32	2	0		1			1
IDLTALAK	RPLKPAVRIDLTALAK	IDLTALAKELRAVEDV	R	I	D	A	K	E	2	0	0	1	0	0	0	0	0	1	2	1	0	0	0	0	1	0	0	0	0	8	0	843.507	TCONS_00047108	TCONS_00047108	253	260	yes	yes	2	0.017697	61.962	2	0		14			1
LGPFFTQVH	RREGGDQRLGPFFTQV	GPFFTQVH________	R	L	G	V	H	-	0	0	0	0	0	1	0	1	1	0	1	0	0	2	1	0	1	0	0	1	0	9	0	1044.54	TCONS_00047156	TCONS_00047156	373	381	yes	yes	2	0.0015964	74.92	1.7	0.46	7	16
DWSQITAVSHK	KAELGNSRDWSQITAV	QITAVSHKPQSGRVQC	R	D	W	H	K	P	1	0	0	1	0	1	0	0	1	1	0	1	0	0	0	2	1	1	0	1	0	11	0	1270.63	TCONS_00047201	TCONS_00047201	737	747	yes	yes	2	0.013346	50.194	1.08	0.276	11	1
LLGPSETSSLR	AQASRMQRLLGPSETS	PSETSSLRNSQSENSS	R	L	L	L	R	N	0	1	0	0	0	0	1	1	0	0	3	0	0	0	1	3	1	0	0	0	0	11	0	1158.62	TCONS_00047234	TCONS_00047234	657	667	yes	yes	2	0.0001104	96.229	1.12	0.322	15	2
VPFDLQNNLK	FAHTSGERVPFDLQNN	FDLQNNLKNLTPGEQI	R	V	P	L	K	N	0	0	2	1	0	1	0	0	0	0	2	1	0	1	1	0	0	0	0	1	0	10	0	1186.63	TCONS_00047234	TCONS_00047234	773	782	yes	yes	2	1.4448e-05	117.28	1.86	0.345	9	56		1	1
NLTPGEQIDKNPS	FDLQNNLKNLTPGEQI	EQIDKNPS________	K	N	L	P	S	-	0	0	2	1	0	1	1	1	0	1	1	1	0	0	2	1	1	0	0	0	0	13	1	1411.69	TCONS_00047234	TCONS_00047234	783	795	yes	yes	2	0.038928	48.277	1	0	1
TISALAIAPLWK	VDEQQKVRTISALAIA	LAIAPLWKGIRQHRGK	R	T	I	W	K	G	3	0	0	0	0	0	0	0	0	2	2	1	0	0	1	1	1	1	0	0	0	12	0	1282.76	TCONS_00047376	TCONS_00047376	703	714	yes	yes	3	0.061681	22.329	1	0	1
SLVDIISR	DSARAGQRSLVDIISR	SLVDIISRSGEKIPVS	R	S	L	S	R	S	0	1	0	1	0	0	0	0	0	2	1	0	0	0	0	2	0	0	0	1	0	8	0	901.523	TCONS_00047427	TCONS_00047427	13	20	yes	yes	3	0.052591	40.067	1.25	0.433	3	1
AAGGESALAPSVFK	RDEVRRKKAAGGESAL	ALAPSVFKQAKDKVSD	K	A	A	F	K	Q	4	0	0	0	0	0	1	2	0	0	1	1	0	1	1	2	0	0	0	1	0	14	0	1303.68	TCONS_00047638	TCONS_00047638	1463	1476	yes	yes	2	0.041986	37.541	1	0	1
AQLLGQR	________________	MAQLLGQRLMKKDLKE	M	A	Q	Q	R	L	1	1	0	0	0	2	0	1	0	0	2	0	0	0	0	0	0	0	0	0	0	7	0	784.456	TCONS_00047817	TCONS_00047817	2	8	yes	yes	2	0.017053	94.163	1.49	0.5	18	17			1
LCDNAGFDATNILNK	MIVRRAIKLCDNAGFD	DATNILNKLRARHAQG	K	L	C	N	K	L	2	0	3	2	1	0	0	1	0	1	2	1	0	1	0	0	1	0	0	0	0	15	0	1664.78	TCONS_00047939	TCONS_00047939	402	416	yes	yes	2	0.00020149	71.545	1	0	3
AVLLAGR	RETSFLQRAVLLAGRR	RAVLLAGRRKSLHT__	R	A	V	G	R	R	2	1	0	0	0	0	0	1	0	0	2	0	0	0	0	0	0	0	0	1	0	7	0	698.444	TCONS_00047955	TCONS_00047955	401	407	yes	yes	2	0.029151	79.454	1.15	0.353	35	6				1
HLAPHMPLK	VRSLPFLKHLAPHMPL	LAPHMPLKTDMQSTES	K	H	L	L	K	T	1	0	0	0	0	0	0	0	2	0	2	1	1	0	2	0	0	0	0	0	0	9	0	1042.57	TCONS_00048615	TCONS_00048615	1445	1453	yes	yes	2	0.05072	41.429	1	0	1
ASVFAATGLPGSSPSSVFR	AEGAAPYRASVFAATG	SSPSSVFRLEYEDARK	R	A	S	F	R	L	3	1	0	0	0	0	0	2	0	0	1	0	0	2	2	5	1	0	0	2	0	19	0	1836.94	TCONS_00048615	TCONS_00048615	1490	1508	yes	yes	2	0.0013254	50.02	1.67	0.471	1	2
LTFNSQDEALWLISHLTR	NVAPEVWKLTFNSQDE	WLISHLTRL_______	K	L	T	T	R	L	1	1	1	1	0	1	1	0	1	1	4	0	0	1	0	2	2	1	0	0	0	18	0	2143.11	TCONS_00048615	TCONS_00048615	1854	1871	yes	yes	3	8.3129e-08	83.393	1.11	0.314	16	2	1		1	1
SSTDSLPGELR	ERKERLMRSSTDSLPG	DSLPGELRGRAEARFP	R	S	S	L	R	G	0	1	0	1	0	0	1	1	0	0	2	0	0	0	1	3	1	0	0	0	0	11	0	1160.57	TCONS_00048724	TCONS_00048724	377	387	yes	yes	2	0.013742	48.568	2	0		1
MLVLLVK	________________	________________	-	M	L	V	K	E	0	0	0	0	0	0	0	0	0	0	3	1	1	0	0	0	0	0	0	2	0	7	0	814.535	TCONS_00048854	TCONS_00048854	1	7	yes	yes	2	0.04936	48.761	1.2	0.4	4	1
PVPLCSGTALSQCPR	RRGCRHRRPVPLCSGT	TALSQCPRFPRRLHAA	R	P	V	P	R	F	1	1	0	0	2	1	0	1	0	0	2	0	0	0	3	2	1	0	0	1	0	15	0	1641.8	TCONS_00049038	TCONS_00049038	30	44	yes	yes	3	0.073536	17.629	1	0	1
LGSIDGNNQLVIK	VNFTDICKLGSIDGNN	GNNQLVIKGRFQQKQI	K	L	G	I	K	G	0	0	2	1	0	1	0	2	0	2	2	1	0	0	0	1	0	0	0	1	0	13	0	1369.76	TCONS_00049057	TCONS_00049057	228	240	yes	yes	4	0.069602	17.117	1	0	1
VLFSNIEDILEVHK	GLTEENVKVLFSNIED	EDILEVHKDFLAALEY	K	V	L	H	K	D	0	0	1	1	0	0	2	0	1	2	2	1	0	1	0	1	0	0	0	2	0	14	0	1654.89	TCONS_00049131	TCONS_00049131	26	39	yes	yes	3	5.1361e-09	115.12	1	0	12
AFLLSCMLLGGR	LNKIPTVRAFLLSCML	SCMLLGGRKTTDIPLE	R	A	F	G	R	K	1	1	0	0	1	0	0	2	0	0	4	0	1	1	0	1	0	0	0	0	0	12	0	1336.7	TCONS_00049131	TCONS_00049131	98	109	yes	yes	2	0.014613	48.568	1	0	1
PEQETTPRHK	PTKIKELKPEQETTPR	QETTPRHKQEFLDKPE	K	P	E	H	K	Q	0	1	0	0	0	1	2	0	1	0	0	1	0	0	2	0	2	0	0	0	0	10	1	1221.61	TCONS_00049246	TCONS_00049246	422	431	yes	yes	2	0.0022426	90.263	1	0	1
DLNSLENLNLSLWMLFLMLPATEEK	SSKTVKGKDLNSLENL	MLPATEEKKSLKRTFQ	K	D	L	E	K	K	1	0	3	1	0	0	3	0	0	0	8	1	2	1	1	2	1	1	0	0	0	25	0	2933.49	TCONS_00049677	TCONS_00049677	10	34	yes	yes	2	0.021438	32.146	1	0	1
LEDPSAPQPLGK	DRASEGPRLEDPSAPQ	SAPQPLGKCPPGLVMA	R	L	E	G	K	C	1	0	0	1	0	1	1	1	0	0	2	1	0	0	3	1	0	0	0	0	0	12	0	1250.65	TCONS_00049909	TCONS_00049909	13	24	yes	yes	2	0.029605	42.843	1	0	1
LDSSPTADPDLGPGRPLPR	DMLRSKGRLDSSPTAD	GPGRPLPRQPVHADHQ	R	L	D	P	R	Q	1	2	0	3	0	0	0	2	0	0	3	0	0	0	5	2	1	0	0	0	0	19	1	1960	TCONS_00050046	TCONS_00050046	171	189	yes	yes	3	3.7716e-16	105.9	1	0	5
KPVCGVCR	LQECLKPKKPVCGVCR	KPVCGVCRSALAPGVR	K	K	P	C	R	S	0	1	0	0	2	0	0	1	0	0	0	1	0	0	1	0	0	0	0	2	0	8	1	974.479	TCONS_00050088	TCONS_00050088	61	68	yes	yes	2;3	0.00096965	97.798	1.96	0.187	2	53
SALAPGVR	KPVCGVCRSALAPGVR	SALAPGVRAVELERQI	R	S	A	V	R	A	2	1	0	0	0	0	0	1	0	0	1	0	0	0	1	1	0	0	0	1	0	8	0	769.445	TCONS_00050088	TCONS_00050088	69	76	yes	yes	2	0.0093831	77.058	1.92	0.274	4	45
QIESTETSCHGCR	VRAVELERQIESTETS	ETSCHGCRKNFFLSKI	R	Q	I	C	R	K	0	1	0	0	2	1	2	1	1	1	0	0	0	0	0	2	2	0	0	0	0	13	0	1563.64	TCONS_00050088	TCONS_00050088	83	95	yes	yes	2;3	1.6101e-07	94.122	2	0		18
KNFFLSK	ETSCHGCRKNFFLSKI	RKNFFLSKIRSHVATC	R	K	N	S	K	I	0	0	1	0	0	0	0	0	0	0	1	2	0	2	0	1	0	0	0	0	0	7	1	882.496	TCONS_00050088	TCONS_00050088	96	102	yes	yes	2	0.001736	155	2	0		16
YQNYIMEGVK	SHVATCSKYQNYIMEG	NYIMEGVKATIKDASL	K	Y	Q	V	K	A	0	0	1	0	0	1	1	1	0	1	0	1	1	0	0	0	0	0	2	1	0	10	0	1243.59	TCONS_00050088	TCONS_00050088	113	122	yes	yes	2	1.7716e-07	112.13	1.9	0.301	11	98
IMSTHVAGLGLDK	PSPPPSSRIMSTHVAG	VAGLGLDKMKLGNPQS	R	I	M	D	K	M	1	0	0	1	0	0	0	2	1	1	2	1	1	0	0	1	1	0	0	1	0	13	0	1340.71	TCONS_00050125	TCONS_00050125	23	35	yes	yes	2;3	1.2244e-05	87.184	1.5	0.5	191	189	2	3	3	4
LGTAEIEDAIVSTGR	VINISGHRLGTAEIED	DAIVSTGRPPCSTRKC	R	L	G	G	R	P	2	1	0	1	0	0	2	2	0	2	1	0	0	0	0	1	2	0	0	1	0	15	0	1530.79	TCONS_00050406	TCONS_00050406	93	107	yes	yes	2	0.035406	36.292	2	0		1
SPRSPQTADTSPR	GALEREARSPRSPQTA	QTADTSPRPRAPACAP	R	S	P	P	R	P	1	2	0	1	0	1	0	0	0	0	0	0	0	0	3	3	2	0	0	0	0	13	1	1398.69	TCONS_00050666	TCONS_00050666	77	89	yes	yes	3	0.079225	24.5	2	0		1		1
IENIIYLAYVSPNEIIR	GLLRIGCKIENIIYLA	VSPNEIIRPLKILAME	K	I	E	I	R	P	1	1	2	0	0	0	2	0	0	5	1	0	0	0	1	1	0	0	2	1	0	17	0	2019.1	TCONS_00050795	TCONS_00050795	158	174	yes	yes	3	0.060834	19.669	1	0	1
MWSGCGAAAAELR	________________	GAAAAELRDCGSRRIS	-	M	W	L	R	D	4	1	0	0	1	0	1	2	0	0	1	0	1	0	0	1	0	1	0	0	0	13	0	1378.61	TCONS_00050905	TCONS_00050905	1	13	yes	yes	3	0.084628	15.941	2	0		1	1
RGDESQFLLQAPGSTELEELTVQVAR	AMVLLHVKRGDESQFL	ELTVQVARVYNGRLKV	K	R	G	A	R	V	2	2	0	1	0	3	4	2	0	0	4	0	0	1	1	2	2	0	0	2	0	26	1	2872.46	TCONS_00050905	TCONS_00050905	205	230	yes	yes	3	6.4035e-52	142.65	2	0		65
RLEENDDDAYLNSPWADNTALK	HRRQEELKRLEENDDD	WADNTALKRHFHGVKD	K	R	L	L	K	R	3	1	3	4	0	0	2	0	0	0	3	1	0	0	1	1	1	1	1	0	0	22	1	2549.17	TCONS_00050905	TCONS_00050905	452	473	yes	yes	3	2.8733e-34	138.82	2	0		29
LEENDDDAYLNSPWADNTALK	RRQEELKRLEENDDDA	WADNTALKRHFHGVKD	R	L	E	L	K	R	3	0	3	4	0	0	2	0	0	0	3	1	0	0	1	1	1	1	1	0	0	21	0	2393.07	TCONS_00050905	TCONS_00050905	453	473	yes	yes	2	3.6885e-10	117.48	2	0		3
TIGTDSALHR	________________	GTDSALHRIMEVIDAI	M	T	I	H	R	I	1	1	0	1	0	0	0	1	1	1	1	0	0	0	0	1	2	0	0	0	0	10	0	1069.55	TCONS_00051134	TCONS_00051134	2	11	yes	yes	2	0.041894	41.689	1	0	1
SFENNWNIYK	QKAMDDKRSFENNWNI	ENNWNIYKLLAHQKPP	R	S	F	Y	K	L	0	0	3	0	0	0	1	0	0	1	0	1	0	1	0	1	0	1	1	0	0	10	0	1313.6	TCONS_00051189	TCONS_00051189	367	376	yes	yes	2	0.0036121	61.593	1.5	0.5	1	1
LIFTGTPSPK	________________	FTGTPSPKSEKSTNLH	K	L	I	P	K	S	0	0	0	0	0	0	0	1	0	1	1	1	0	1	2	1	2	0	0	0	0	10	0	1059.6	TCONS_00051304	TCONS_00051304	5	14	yes	yes	3	0.080607	18.168	1	0	1
DASSLKPAPVPAEPFDNTTYK	YSPCGDWKDASSLKPA	PFDNTTYKNLQHHDYS	K	D	A	Y	K	N	3	0	1	2	0	0	1	0	0	0	1	2	0	1	4	2	2	0	1	1	0	21	1	2247.11	TCONS_00051496	TCONS_00051496	438	458	yes	yes	2;3	1.3981e-08	96.016	1.5	0.5	1	1
NLEALALDLMEPEQAVDLTYNEGSGSKR	PVLQQHFRNLEALALD	NEGSGSKRPKVEYSEE	R	N	L	K	R	P	3	1	2	2	0	1	4	2	0	0	5	1	1	0	1	2	1	0	1	1	0	28	1	3062.49	TCONS_00051803	TCONS_00051803	489	516	yes	yes	3	0.042682	18.608	1.67	0.471	1	2
DLISDSNPMVLMK	QGFLDTLKDLISDSNP	SNPMVLMKFMEMLSKD	K	D	L	M	K	F	0	0	1	2	0	0	0	0	0	1	2	1	2	0	1	2	0	0	0	1	0	13	0	1461.72	TCONS_00051941	TCONS_00051941	167	179	yes	yes	3	0.081943	16.662	2	0		1
TDIFGVEETAIGSMAR	LKQLAERRTDIFGVEE	TAIGSMARTQQAAQAN	R	T	D	A	R	T	2	1	0	1	0	0	2	2	0	2	0	0	1	1	0	1	2	0	0	1	0	16	0	1695.81	TCONS_00052208	TCONS_00052208	474	489	yes	yes	2	0.01633	41.838	1.5	0.5	1	1
PALHLHSSQR	PRPRRPQRPALHLHSS	LHLHSSQRQ_______	R	P	A	Q	R	Q	1	1	0	0	0	1	0	0	2	0	2	0	0	0	1	2	0	0	0	0	0	10	0	1144.61	TCONS_00052209	TCONS_00052209	642	651	yes	yes	2	0.027789	48.091	1	0	2
VQSIVDQGAMDR	GEGGAGARVQSIVDQG	VDQGAMDRRSMGETES	R	V	Q	D	R	R	1	1	0	2	0	2	0	1	0	1	0	0	1	0	0	1	0	0	0	2	0	12	0	1317.63	TCONS_00052383	TCONS_00052383	27	38	yes	yes	2	0.0030107	58.172	1	0	3			1
ESELELPVPGAGGDGADPGLSK	AAARGMKRESELELPV	GADPGLSKRPRTEEAA	R	E	S	S	K	R	2	0	0	2	0	0	3	5	0	0	3	1	0	0	3	2	0	0	0	1	0	22	0	2094.01	TCONS_00052389	TCONS_00052389	25	46	yes	yes	2	8.0085e-20	113.51	1.38	0.484	50	30			1	1
TVIMPPSALDQLSR	________________	SALDQLSRLNITYPML	M	T	V	S	R	L	1	1	0	1	0	1	0	0	0	1	2	0	1	0	2	2	1	0	0	1	0	14	0	1526.81	TCONS_00052497	TCONS_00052497	2	15	yes	yes	2	0.0046635	43.761	1	0	1
TEVHGEGLR	LSTAPEARTEVHGEGL	EVHGEGLRTEGLFRRS	R	T	E	L	R	T	0	1	0	0	0	0	2	2	1	0	1	0	0	0	0	0	1	0	0	1	0	9	0	996.499	TCONS_00052625	TCONS_00052625	252	260	yes	yes	2	0.056095	40.352	2	0		3
IIPLTVWNDWAIIK	KQANREGKIIPLTVWN	WNDWAIIKATLEPFQT	K	I	I	I	K	A	1	0	1	1	0	0	0	0	0	4	1	1	0	0	1	0	1	2	0	1	0	14	0	1680.96	TCONS_00052754	TCONS_00052754	72	85	yes	yes	2	1.1071e-05	90.689	1.67	0.471	2	4
ATLEPFQTGEDIVSVSDAPK	WNDWAIIKATLEPFQT	VSVSDAPKSCVTDCEE	K	A	T	P	K	S	2	0	0	2	0	1	2	1	0	1	1	1	0	1	2	2	2	0	0	2	0	20	0	2103.04	TCONS_00052754	TCONS_00052754	86	105	yes	yes	2	2.2441e-29	133.24	1	0	3
LGEGGPESLGPSEPKPR	IIYPESSKLGEGGPES	GPSEPKPRSPSTPPPV	K	L	G	P	R	S	0	1	0	0	0	0	3	4	0	0	2	1	0	0	4	2	0	0	0	0	0	17	1	1705.86	TCONS_00052754	TCONS_00052754	159	175	yes	yes	3	2.3425e-06	80.545	1	0	4
TQPLVVYQYR	QYQPVENKTQPLVVYQ	PLVVYQYRLPTELQYR	K	T	Q	Y	R	L	0	1	0	0	0	2	0	0	0	0	1	0	0	0	1	0	1	0	2	2	0	10	0	1265.68	TCONS_00052754	TCONS_00052754	233	242	yes	yes	2	0.024194	45.565	1	0	1
SGQGGALHAVIDEAR	RLNPTASRSGQGGALH	HAVIDEARKQGDLEAW	R	S	G	A	R	K	3	1	0	1	0	1	1	3	1	1	1	0	0	0	0	1	0	0	0	1	0	15	0	1479.74	TCONS_00052754	TCONS_00052754	306	320	yes	yes	2	0.00075295	64.298	1	0	1
LTPYDWEILAK	DSIAHGNRLTPYDWEI	YDWEILAKSSLSSSQY	R	L	T	A	K	S	1	0	0	1	0	0	1	0	0	1	2	1	0	0	1	0	1	1	1	0	0	11	0	1347.71	TCONS_00052754	TCONS_00052754	393	403	yes	yes	2	0.00060828	75.819	2	0		2
IWIVGEYAER	________________	IVGEYAERIDNADELL	M	I	W	E	R	I	1	1	0	0	0	0	2	1	0	2	0	0	0	0	0	0	0	1	1	1	0	10	0	1234.63	TCONS_00053144	TCONS_00053144	2	11	yes	yes	2;3	0.0010188	79.07	1.15	0.357	17	3	1
ADWGLSR	PRLYPGPRADWGLSRP	RADWGLSRPCDPTEAA	R	A	D	S	R	P	1	1	0	1	0	0	0	1	0	0	1	0	0	0	0	1	0	1	0	0	0	7	0	803.393	TCONS_00053144	TCONS_00053144	435	441	yes	yes	2	0.070256	54.525	1.5	0.5	1	1				1
GLEILSAFVDR	________________	ILSAFVDRLSTRFKSY	M	G	L	D	R	L	1	1	0	1	0	0	1	1	0	1	2	0	0	1	0	1	0	0	0	1	0	11	0	1218.66	TCONS_00054246	TCONS_00054246	2	12	yes	yes	2	0.00025723	86.898	1.88	0.329	10	71	1	1	3	1
TLEHLPIPTK	KLQEEIIKTLEHLPIP	EHLPIPTKNMLEESKV	K	T	L	T	K	N	0	0	0	0	0	0	1	0	1	1	2	1	0	0	2	0	2	0	0	0	0	10	0	1147.66	TCONS_00054287	TCONS_00054287	1581	1590	yes	yes	3	0.0015878	55.718	1	0	11
LSTEADTDTPK	NTPDPSTKLSTEADTD	EADTDTPKKLMFRRLK	K	L	S	P	K	K	1	0	0	2	0	0	1	0	0	0	1	1	0	0	1	1	3	0	0	0	0	11	0	1176.55	TCONS_00054287	TCONS_00054287	1642	1652	yes	yes	2	0.0054876	57.175	1	0	2
PIWAGHGLWWLLYSLR	SQCALKTRPIWAGHGL	WWLLYSLRLPGFGRSW	R	P	I	L	R	L	1	1	0	0	0	0	0	2	1	1	4	0	0	0	1	1	0	3	1	0	0	16	0	1967.06	TCONS_00054353	TCONS_00054353	1353	1368	yes	yes	4	0.079919	13.063	1	0	10
WNLALSPR	QAVCDRIRWNLALSPR	WNLALSPRLECSGTIS	R	W	N	P	R	L	1	1	1	0	0	0	0	0	0	0	2	0	0	0	1	1	0	1	0	0	0	8	0	955.524	TCONS_00054362	TCONS_00054362	629	636	yes	yes	3	0.05592	27.254	1.33	0.471	2	1
FSTTQPPQESVDR	RDKQGEYRFSTTQPPQ	PPQESVDRWGKCCLPW	R	F	S	D	R	W	0	1	0	1	0	2	1	0	0	0	0	0	0	1	2	2	2	0	0	1	0	13	0	1490.7	TCONS_00054741	TCONS_00054741	1184	1196	yes	yes	2	0.00029748	79.886	1	0	5
MALCLYLACLIGDAWK	________________	CLIGDAWKELTIVAGA	-	M	A	W	K	E	3	0	0	1	2	0	0	1	0	1	4	1	1	0	0	0	0	1	1	0	0	16	0	1896.93	TCONS_00054880	TCONS_00054880	1	16	yes	yes	3	0.02947	28.146	1	0	10
VPPELLGGSPPWK	STRPKPARVPPELLGG	LGGSPPWKTLDHRLGH	R	V	P	W	K	T	0	0	0	0	0	0	1	2	0	0	2	1	0	0	4	1	0	1	0	1	0	13	0	1375.75	TCONS_00055141	TCONS_00055141	698	710	yes	yes	2	0.0013886	60.345	1.25	0.433	6	2
LVAENFVSESLR	LVNSSAARLVAENFVS	NFVSESLRIPLYPSEE	R	L	V	L	R	I	1	1	1	0	0	0	2	0	0	0	2	0	0	1	0	2	0	0	0	2	0	12	0	1362.71	TCONS_00055141	TCONS_00055141	844	855	yes	yes	2;3	0.024811	43.761	2	0		4
IPLYPSEEAPK	NFVSESLRIPLYPSEE	YPSEEAPKTAISSQSK	R	I	P	P	K	T	1	0	0	0	0	0	2	0	0	1	1	1	0	0	3	1	0	0	1	0	0	11	0	1242.65	TCONS_00055141	TCONS_00055141	856	866	yes	yes	2	0.00039219	81.525	1.26	0.438	20	7
SQSVGPLNLK	HLKTPVDKSQSVGPLN	SVGPLNLKGPLAEVSA	K	S	Q	L	K	G	0	0	1	0	0	1	0	1	0	0	2	1	0	0	1	2	0	0	0	1	0	10	0	1041.58	TCONS_00055141	TCONS_00055141	916	925	yes	yes	2	0.0053906	57.888	1	0	1
GPLAEVSAYNVETPLDIR	SVGPLNLKGPLAEVSA	VETPLDIRLKEGCSPF	K	G	P	I	R	L	2	1	1	1	0	0	2	1	0	1	2	0	0	0	2	1	1	0	1	2	0	18	0	1943	TCONS_00055141	TCONS_00055141	926	943	yes	yes	2	4.379e-70	216.19	1	0	19
EIPNLVPTLIASNPLECNLK	VSKPTAAKEIPNLVPT	NPLECNLKEGNNESKM	K	E	I	L	K	E	1	0	3	0	1	0	2	0	0	2	4	1	0	0	3	1	1	0	0	1	0	20	0	2234.2	TCONS_00055141	TCONS_00055141	968	987	yes	yes	3	0.001332	39.515	1	0	6
SELPFLLDSQK	DSGKVKAKSELPFLLD	PFLLDSQKDGRAVLIP	K	S	E	Q	K	D	0	0	0	1	0	1	1	0	0	0	3	1	0	1	1	2	0	0	0	0	0	11	0	1275.67	TCONS_00055141	TCONS_00055141	1082	1092	yes	yes	2	0.0023566	64.64	1.25	0.433	6	2
ADLTEAVVMGEPK	SSKQPGTKADLTEAVV	AVVMGEPKEMTQPKVA	K	A	D	P	K	E	2	0	0	1	0	0	2	1	0	0	1	1	1	0	1	0	1	0	0	2	0	13	0	1358.68	TCONS_00055141	TCONS_00055141	1131	1143	yes	yes	2	0.001266	64.313	1	0	1
EIGFTFPK	GSIPHKSKEIGFTFPK	EIGFTFPKMHDSSFSH	K	E	I	P	K	M	0	0	0	0	0	0	1	1	0	1	0	1	0	2	1	0	1	0	0	0	0	8	0	937.491	TCONS_00055141	TCONS_00055141	1259	1266	yes	yes	2	0.063784	43.734	1	0	1
SSPLEVLESAACEK	TPSELINKSSPLEVLE	LESAACEKLPTPTPQV	K	S	S	E	K	L	2	0	0	0	1	0	3	0	0	0	2	1	0	0	1	3	0	0	0	1	0	14	0	1518.72	TCONS_00055141	TCONS_00055141	1429	1442	yes	yes	2	0.0023611	57.288	1	0	4
LPTPTPQVVK	LESAACEKLPTPTPQV	TPTPQVVKEGDSFPDT	K	L	P	V	K	E	0	0	0	0	0	1	0	0	0	0	1	1	0	0	3	0	2	0	0	2	0	10	0	1078.64	TCONS_00055141	TCONS_00055141	1443	1452	yes	yes	2	0.0033726	62.536	1	0	5
GHLLPGVPVEDQSLPGEAR	EKVTELAKGHLLPGVP	QSLPGEARALEGYADR	K	G	H	A	R	A	1	1	0	1	0	1	2	3	1	0	3	0	0	0	3	1	0	0	0	2	0	19	0	1970.02	TCONS_00055141	TCONS_00055141	1573	1591	yes	yes	2;3	3.9194e-07	83.758	1	0	11
GNFPAHPVNEEK	ALEGYADRGNFPAHPV	AHPVNEEKETKEGSVA	R	G	N	E	K	E	1	0	2	0	0	0	2	1	1	0	0	1	0	1	2	0	0	0	0	1	0	12	0	1337.64	TCONS_00055141	TCONS_00055141	1600	1611	yes	yes	2	0.0016373	65.234	1	0	1
LSFCEDQNAQDR	LLEDKAQKLSFCEDQN	EDQNAQDRNSKGSDSL	K	L	S	D	R	N	1	1	1	2	1	2	1	0	0	0	1	0	0	1	0	1	0	0	0	0	0	12	0	1481.62	TCONS_00055141	TCONS_00055141	1633	1644	yes	yes	2	4.6306e-13	123.95	1	0	1
ITELESVSLPTPEIQSDFLHSK	KEISLACKITELESVS	QSDFLHSKVEAPPSEV	K	I	T	S	K	V	0	0	0	1	0	1	3	0	1	2	3	1	0	1	2	4	2	0	0	1	0	22	0	2469.26	TCONS_00055141	TCONS_00055141	1679	1700	yes	yes	3	1.527e-10	87.062	1	0	2
LSLEFHEIR	GLTFQEARLSLEFHEI	SLEFHEIRTLSVHFLE	R	L	S	I	R	T	0	1	0	0	0	0	2	0	1	1	2	0	0	1	0	1	0	0	0	0	0	9	0	1142.61	TCONS_00055155	TCONS_00055155	102	110	yes	yes	3	0.055716	37.727	1.25	0.433	6	2
FLPHPGPLQQQPTEPGR	PAPTTGGRFLPHPGPL	QQPTEPGRGGQGESTV	R	F	L	G	R	G	0	1	0	0	0	3	1	2	1	0	2	0	0	1	5	0	1	0	0	0	0	17	0	1897.98	TCONS_00055384	TCONS_00055384	952	968	yes	yes	3	0.052954	21.247	2	0		6
LTIQKETLHK	HSKRLKVKLTIQKETL	IQKETLHKKTFYYLEQ	K	L	T	H	K	K	0	0	0	0	0	1	1	0	1	1	2	2	0	0	0	0	2	0	0	0	0	10	1	1209.71	TCONS_00055474	TCONS_00055474	114	123	yes	yes	2	0.017575	61.161	1	0	3
LSSSSSALLHK	HFLNFNKKLSSSSSAL	SSSALLHKDTSQGDTI	K	L	S	H	K	D	1	0	0	0	0	0	0	0	1	0	3	1	0	0	0	5	0	0	0	0	0	11	0	1128.61	TCONS_00055654	TCONS_00055654	1016	1026	yes	yes	2	0.039796	41.399	1	0	1
VAHLDIKPENLLIDLR	LQYLHNCRVAHLDIKP	ENLLIDLRIPVPRVKL	R	V	A	L	R	I	1	1	1	2	0	0	1	0	1	2	4	1	0	0	1	0	0	0	0	1	0	16	1	1858.07	TCONS_00055819	TCONS_00055819	1069	1084	yes	yes	3;4	1.4729e-17	123.02	1.19	0.394	21	5
IAEMETQK	________________	IAEMETQKEKIHEDTK	R	I	A	Q	K	E	1	0	0	0	0	1	2	0	0	1	0	1	1	0	0	0	1	0	0	0	0	8	0	948.459	TCONS_00055854	TCONS_00055854	5	12	yes	yes	2	0.0018476	101.43	1.06	0.233	49	3
SNILSNEMK	DTKEINEKSNILSNEM	NILSNEMKAKNKDVKD	K	S	N	M	K	A	0	0	2	0	0	0	1	0	0	1	1	1	1	0	0	2	0	0	0	0	0	9	0	1034.51	TCONS_00055854	TCONS_00055854	26	34	yes	yes	2	0.00010864	110.53	1	0	46					1
EKELMGFSK	LQKEKESREKELMGFS	KELMGFSKSVNEARSK	R	E	K	S	K	S	0	0	0	0	0	0	2	1	0	0	1	2	1	1	0	1	0	0	0	0	0	9	1	1067.53	TCONS_00055854	TCONS_00055854	153	161	yes	yes	2;3	0.0022107	91.658	1	0	20
GRCVETIVSAIK	LIEFFDRKGRCVETIV	ETIVSAIKENFQFKKD	K	G	R	I	K	E	1	1	0	0	1	0	1	1	0	2	0	1	0	0	0	1	1	0	0	2	0	12	1	1331.72	TCONS_00056308	TCONS_00056308	279	290	yes	yes	4	0.070486	19.099	2	0		3
VGLHTACSWGLPR	YSSEDYIKVGLHTACS	ACSWGLPRSIF_____	K	V	G	P	R	S	1	1	0	0	1	0	0	2	1	0	2	0	0	0	1	1	1	1	0	1	0	13	0	1452.73	TCONS_00056435	TCONS_00056435	164	176	yes	yes	4	0.083133	12.796	1	0	2
GVAIGCHAEGIR	LQDVLDLRGVAIGCHA	GCHAEGIRVPRPLTRS	R	G	V	I	R	V	2	1	0	0	1	0	1	3	1	2	0	0	0	0	0	0	0	0	0	1	0	12	0	1238.62	TCONS_00056438	TCONS_00056438	948	959	yes	yes	2;4	0.043161	38.875	1	0	2
ILLSWLPK	________________	ILLSWLPKCWNYRMRL	M	I	L	P	K	C	0	0	0	0	0	0	0	0	0	1	3	1	0	0	1	1	0	1	0	0	0	8	0	968.606	TCONS_00056820	TCONS_00056820	2	9	yes	yes	2	0.010865	54.157	1.38	0.487	8	5
IGVVDDEAK	TSISEKARIGVVDDEA	GVVDDEAKAPDLMQIM	R	I	G	A	K	A	1	0	0	2	0	0	1	1	0	1	0	1	0	0	0	0	0	0	0	2	0	9	0	944.481	TCONS_00056865	TCONS_00056865	188	196	yes	yes	2;3	0.066217	36.447	1.5	0.5	1	1
YCHRHLLPR	QVSTNDDRYCHRHLLP	CHRHLLPRGLVNLEGS	R	Y	C	P	R	G	0	2	0	0	1	0	0	0	2	0	2	0	0	0	1	0	0	0	1	0	0	9	1	1250.65	TCONS_00056968	TCONS_00056968	141	149	yes	yes	3	0.063437	29.162	2	0		1
GLLSPLK	SGSLGFPRGLLSPLK_	RGLLSPLK________	R	G	L	L	K	-	0	0	0	0	0	0	0	1	0	0	3	1	0	0	1	1	0	0	0	0	0	7	0	726.464	TCONS_00057212	TCONS_00057212	664	670	yes	yes	2	0.054386	60.358	1	0	1
DLEATSAAFLEVFPVLAAK	GEKKVTYKDLEATSAA	VFPVLAAKHCIMQANA	K	D	L	A	K	H	5	0	0	1	0	0	2	0	0	0	3	1	0	2	1	1	1	0	0	2	0	19	0	1991.06	TCONS_00057248	TCONS_00057248	265	283	yes	yes	2;3	2.1301e-35	148.36	1	0	6
DFISNLLK	DEISDDAKDFISNLLK	DFISNLLKKDMKNRLD	K	D	F	L	K	K	0	0	1	1	0	0	0	0	0	1	2	1	0	1	0	1	0	0	0	0	0	8	0	948.528	TCONS_00057452	TCONS_00057452	772	779	yes	yes	1;2	1.0495e-18	175.38	1.16	0.368	26	5
SVDLHPTEPWMLASLYNGSVCVWNHETQTLVK	TARSDRVKSVDLHPTE	HETQTLVKTFEVCDLP	K	S	V	V	K	T	1	0	2	1	1	1	2	1	2	0	4	1	1	0	2	3	3	2	1	4	0	32	0	3710.79	TCONS_00057463	TCONS_00057463	20	51	yes	yes	3;4	2.7937e-155	223.53	1	0	36
YLLTLEQPPNLLR	ARAKLLQKYLLTLEQP	EQPPNLLRMFFDALYD	K	Y	L	L	R	M	0	1	1	0	0	1	1	0	0	0	5	0	0	0	2	0	1	0	1	0	0	13	0	1568.89	TCONS_00057625	TCONS_00057625	1474	1486	yes	yes	3	0.058797	22.885	1	0	1
ALVIAQELLSSEK	HKVEGQSRALVIAQEL	QELLSSEKAYVEMLQH	R	A	L	E	K	A	2	0	0	0	0	1	2	0	0	1	3	1	0	0	0	2	0	0	0	1	0	13	0	1399.79	TCONS_00057783	TCONS_00057783	936	948	yes	yes	2	7.5913e-08	111.31	1.14	0.35	6	1
VADVFLAR	SNWESQQKVADVFLAR	VADVFLAREQGFDHHA	K	V	A	A	R	E	2	1	0	1	0	0	0	0	0	0	1	0	0	1	0	0	0	0	0	2	0	8	0	889.502	TCONS_00057783	TCONS_00057783	1019	1026	yes	yes	2	0.019957	57.047	1	0	2
GQGDLLQPGR	VHIEHSVRGQGDLLQP	GDLLQPGREFLKEGTL	R	G	Q	G	R	E	0	1	0	1	0	2	0	3	0	0	2	0	0	0	1	0	0	0	0	0	0	10	0	1039.54	TCONS_00057783	TCONS_00057783	1146	1155	yes	yes	2	0.014346	48.284	1	0	2
DASWGLEYCTLILGPGK	________________	TLILGPGKIRPRDTQA	R	D	A	G	K	I	1	0	0	1	1	0	1	3	0	1	3	1	0	0	1	1	1	1	1	0	0	17	0	1878.92	TCONS_00058198	TCONS_00058198	4	20	yes	yes	3	0.058935	20.049	2	0		1
VQLATSIGNPPVSLLQQCTNILSQGDK	TQKEQLLRVQLATSIG	NILSQGDKIDRRGSKI	R	V	Q	D	K	I	1	0	2	1	1	4	0	2	0	2	4	1	0	0	2	3	2	0	0	2	0	27	0	2880.5	TCONS_00058432	TCONS_00058432	461	487	yes	yes	2;3	1.6128e-105	195.39	1	0	38
RFIHGIGR	TSYGCFWRRFIHGIGR	RFIHGIGRSGDISAVQ	R	R	F	G	R	S	0	2	0	0	0	0	0	2	1	2	0	0	0	1	0	0	0	0	0	0	0	8	1	954.551	TCONS_00058726	TCONS_00058726	11	18	yes	yes	3	0.067036	38.792	2	0		1
MPTPSCPSWRPPCSR	STGGWLLRMPTPSCPS	SWRPPCSRPSRTWHGN	R	M	P	S	R	P	0	2	0	0	2	0	0	0	0	0	0	0	1	0	5	3	1	1	0	0	0	15	1	1814.8	TCONS_00059312	TCONS_00059312	144	158	yes	yes	4	0.045208	23.934	1.83	0.373	1	5
LHPASTPGPAWGWLLRR	FHPASPRRLHPASTPG	AWGWLLRRRRWAALLV	R	L	H	R	R	R	2	2	0	0	0	0	0	2	1	0	3	0	0	0	3	1	1	2	0	0	0	17	1	1914.04	TCONS_00059423	TCONS_00059423	66	82	yes	yes	2;3;4	0.010568	45.614	1.17	0.373	30	6
DLLQTLTEEELHTLER	HTLLRKIRDLLQTLTE	EELHTLERNLCISQDV	R	D	L	E	R	N	0	1	0	1	0	1	4	0	1	0	5	0	0	0	0	0	3	0	0	0	0	16	0	1938.99	TCONS_00059531	TCONS_00059531	105	120	yes	yes	3	7.6907e-26	162.29	1	0	16
MPQLEFK	________________	________________	-	M	P	F	K	L	0	0	0	0	0	1	1	0	0	0	1	1	1	1	1	0	0	0	0	0	0	7	0	891.452	TCONS_00059570	TCONS_00059570	1	7	yes	yes	1	0.011321	70.912	2	0		12			1
AFWLSVHGPR	NFIGVAEKAFWLSVHG	WLSVHGPRAAEEELVE	K	A	F	P	R	A	1	1	0	0	0	0	0	1	1	0	1	0	0	1	1	1	0	1	0	1	0	10	0	1168.61	TCONS_00059872	TCONS_00059872	282	291	yes	yes	3	0.0034601	56.013	1	0	3
FYSYGLEK	YGLECLFRFYSYGLEK	FYSYGLEKKFRREIFQ	R	F	Y	E	K	K	0	0	0	0	0	0	1	1	0	0	1	1	0	1	0	1	0	0	2	0	0	8	0	1005.48	TCONS_00059960	TCONS_00059960	767	774	yes	yes	2	0.027617	54.436	1	0	2
LISAGLPPLK	________________	SAGLPPLKASHSAHST	M	L	I	L	K	A	1	0	0	0	0	0	0	1	0	1	3	1	0	0	2	1	0	0	0	0	0	10	0	1007.64	TCONS_00060219	TCONS_00060219	2	11	yes	yes	2	0.0074786	55.649	1	0	18				1	1
AWEAPPLTEGLGTLK	DPAGEESRAWEAPPLT	TEGLGTLKLGVQAPPA	R	A	W	L	K	L	2	0	0	0	0	0	2	2	0	0	3	1	0	0	2	0	2	1	0	0	0	15	0	1581.84	TCONS_00060365	TCONS_00060365	124	138	yes	yes	2	0.00097873	60.631	1	0	1
LGQASGPSAVR	ALHPALSRLGQASGPS	ASGPSAVRASTLTKPL	R	L	G	V	R	A	2	1	0	0	0	1	0	2	0	0	1	0	0	0	1	2	0	0	0	1	0	11	0	1041.56	TCONS_00060365	TCONS_00060365	154	164	yes	yes	2;3	0.026735	44.614	1.5	0.5	1	1
SEVADFEPER	REKELQKRSEVADFEP	VADFEPERVVAAPQRP	R	S	E	E	R	V	1	1	0	1	0	0	3	0	0	0	0	0	0	1	1	1	0	0	0	1	0	10	0	1177.53	TCONS_00060369	TCONS_00060369	489	498	yes	yes	2	0.0033479	62.633	1.14	0.35	6	1
QCDDLGSLQPPPPGFTPFACLSLPSSWDYR	________________	LPSSWDYRRPPPHPGK	M	Q	C	Y	R	R	1	1	0	3	2	2	0	2	0	0	4	0	0	2	6	4	1	1	1	0	0	30	0	3407.56	TCONS_00060376	TCONS_00060376	2	31	yes	yes	5	0.086914	1.8082	2	0		1
LDTSLALSPR	MTKQHQTRLDTSLALS	TSLALSPRLEHSGAI_	R	L	D	P	R	L	1	1	0	1	0	0	0	0	0	0	3	0	0	0	1	2	1	0	0	0	0	10	0	1071.59	TCONS_00060518	TCONS_00060518	351	360	yes	yes	3	0.038147	29.743	1	0	2
TYGIGYTLAPSGTVDNFSDSGHSEISSR	NKNNNAPRTYGIGYTL	GHSEISSRSSIVSNSS	R	T	Y	S	R	S	1	1	1	2	0	0	1	4	1	2	1	0	0	1	1	6	3	0	2	1	0	28	0	2917.34	TCONS_00060638	TCONS_00060638	1204	1231	yes	yes	3	3.0142e-31	125	1	0	1
ANRDPDAGIDEAQVEQDAQALFQAGELK	KGAGTNEKANRDPDAG	LFQAGELKWGTDEEKF	K	A	N	L	K	W	6	1	1	4	0	4	3	2	0	1	2	1	0	1	1	0	0	0	0	1	0	28	1	2998.43	TCONS_00060718	TCONS_00060718	109	136	yes	yes	3	7.4465e-55	141.78	2	0		4
GGSGVGLR	MPGPAPGRGGSGVGLR	GGSGVGLRGLSSLQAP	R	G	G	L	R	G	0	1	0	0	0	0	0	4	0	0	1	0	0	0	0	1	0	0	0	1	0	8	0	701.382	TCONS_00060832	TCONS_00060832	9	16	yes	yes	2	0.032146	51.787	2	0		5
SIISMFDR	PFNPVTVRSIISMFDR	SIISMFDRENKAGVNF	R	S	I	D	R	E	0	1	0	1	0	0	0	0	0	2	0	0	1	1	0	2	0	0	0	0	0	8	0	967.48	TCONS_00060832	TCONS_00060832	99	106	yes	yes	1;2	0.0021922	182.68	1.86	0.351	46	273	4	1	6	3
KLEESASFESLSPSSR	APSPTLRRKLEESASF	ESLSPSSRPASPTRSQ	R	K	L	S	R	P	1	1	0	0	0	0	3	0	0	0	2	1	0	1	1	6	0	0	0	0	0	16	1	1752.85	TCONS_00061045	TCONS_00061045	2473	2488	yes	yes	4	0.069352	15.844	1	0	1
VTPFNYNPSPRK	PSGTVAARVTPFNYNP	NYNPSPRKSSADSTSA	R	V	T	R	K	S	0	1	2	0	0	0	0	0	0	0	0	1	0	1	3	1	1	0	1	1	0	12	1	1418.73	TCONS_00061045	TCONS_00061045	2799	2810	yes	yes	4	0.072477	16.773	2	0		2	1
ITENELWRAK	________________	ENELWRAKYIYDSAFH	M	I	T	A	K	Y	1	1	1	0	0	0	2	0	0	1	1	1	0	0	0	0	1	1	0	0	0	10	1	1258.67	TCONS_00061262	TCONS_00061262	2	11	yes	yes	2	0.061722	56.632	1.5	0.5	1	1
ENTQWLR	________________	KENTQWLRNLAVTAPI	K	E	N	L	R	N	0	1	1	0	0	1	1	0	0	0	1	0	0	0	0	0	1	1	0	0	0	7	0	945.467	TCONS_00061304	TCONS_00061304	5	11	yes	yes	3	0.047678	44.611	2	0		4
NYDIGAALDTIQWQDK	LTRLLQTKNYDIGAAL	DTIQWQDKLRPFRGCG	K	N	Y	D	K	L	2	0	1	3	0	2	0	1	0	2	1	1	0	0	0	0	1	1	1	0	0	16	0	1849.88	TCONS_00061316	TCONS_00061316	421	436	yes	yes	2	0.0077985	48.216	2	0		1
PPVAPAGEWAAPWR	QAVTLPLRPPVAPAGE	GEWAAPWRGHCTEGAR	R	P	P	W	R	G	4	1	0	0	0	0	1	1	0	0	0	0	0	0	4	0	0	2	0	1	0	14	0	1503.76	TCONS_00061331	TCONS_00061331	409	422	yes	yes	3	0.087645	14.791	1	0	1
PEPDVYIK	TERDSEEKPEPDVYIK	PEPDVYIKKEPEEKRE	K	P	E	I	K	K	0	0	0	1	0	0	1	0	0	1	0	1	0	0	2	0	0	0	1	1	0	8	0	959.496	TCONS_00061511	TCONS_00061511	1392	1399	yes	yes	2	0.010093	83.206	2	0		7
TVSLGGFEITPPVVLR	NEHQLSLRTVSLGGFE	ITPPVVLRLKCGSGPV	R	T	V	L	R	L	0	1	0	0	0	0	1	2	0	1	2	0	0	1	2	1	2	0	0	3	0	16	0	1683.96	TCONS_00062009	TCONS_00062009	40	55	yes	yes	2	0.00094518	58.98	2	0		1
FVVTPAAGGAGPGAK	________________	GGAGPGAKEGDSQRPT	R	F	V	A	K	E	4	0	0	0	0	0	0	4	0	0	0	1	0	1	2	0	1	0	0	2	0	15	0	1298.7	TCONS_00062058	TCONS_00062058	5	19	yes	yes	2	8.0843e-05	78.814	1	0	3
TVLMLADQLFLIDFGLAK	CSRRFTMKTVLMLADQ	LIDFGLAKKYRDNRTR	K	T	V	A	K	K	2	0	0	2	0	1	0	1	0	1	5	1	1	2	0	0	1	0	0	1	0	18	0	2007.11	TCONS_00062267	TCONS_00062267	112	129	yes	yes	3	0.063121	18.58	2	0		1
EDAQEIADTPSGDK	GENLDQAREDAQEIAD	ADTPSGDKTSLETRFM	R	E	D	D	K	T	2	0	0	3	0	1	2	1	0	1	0	1	0	0	1	1	1	0	0	0	0	14	0	1474.64	TCONS_00062284	TCONS_00062284	521	534	yes	yes	2	3.2494e-29	183.96	1.2	0.403	35	9
EDAQEIADTPSGDKTSLETR	GENLDQAREDAQEIAD	DKTSLETRFMTILCTR	R	E	D	T	R	F	2	1	0	3	0	1	3	1	0	1	1	1	0	0	1	2	3	0	0	0	0	20	1	2162	TCONS_00062284	TCONS_00062284	521	540	yes	yes	3	1.1402e-40	162.42	1	0	7
FHLNDLACHSVLPLLLTTSHHNALR	KSRYCGHRFHLNDLAC	TSHHNALRTPDVDNPE	R	F	H	L	R	T	2	1	2	1	1	0	0	0	4	0	7	0	0	1	1	2	2	0	0	1	0	25	0	2878.5	TCONS_00062424	TCONS_00062424	638	662	yes	yes	5	0.065293	14.663	1	0	1
VDPVGPLSFSGGVSELAR	YSELILWRVDPVGPLS	GGVSELARINSLHVSA	R	V	D	A	R	I	1	1	0	1	0	0	1	3	0	0	2	0	0	1	2	3	0	0	0	3	0	18	0	1785.93	TCONS_00062424	TCONS_00062424	710	727	yes	yes	2	1.285e-14	115.57	1.03	0.174	31	1
PVAEALR	________________	MPVAEALRALWRSSRE	M	P	V	L	R	A	2	1	0	0	0	0	1	0	0	0	1	0	0	0	1	0	0	0	0	1	0	7	0	754.434	TCONS_00062496	TCONS_00062496	2	8	yes	yes	2	0.030639	51.572	1	0	6
QDTVSEPVTPASLAALQSDVQPVGHDYVEEKK	AVQIPEVKQDTVSEPV	HDYVEEKKVNPDLQVE	K	Q	D	K	K	V	3	0	0	3	0	3	3	1	1	0	2	2	0	0	3	3	2	0	1	5	0	32	1	3436.7	TCONS_00062789	TCONS_00062789	542	573	yes	yes	3	1.7051e-10	54.466	1	0	16
ATQVEPLLPGGATLLQAEEHGGLVR	________________	EEHGGLVRKKPPPAPE	M	A	T	V	R	K	3	1	0	0	0	2	3	4	1	0	5	0	0	0	2	0	2	0	0	2	0	25	0	2555.37	TCONS_00063291	TCONS_00063291	2	26	yes	yes	2;3	2.2527e-139	232.44	1.1	0.306	282	33	2		2	2
KKPPPAPEGK	EEHGGLVRKKPPPAPE	PPPAPEGKGEPGPNDV	R	K	K	G	K	G	1	0	0	0	0	0	1	1	0	0	0	3	0	0	4	0	0	0	0	0	0	10	2	1047.61	TCONS_00063291	TCONS_00063291	27	36	yes	yes	2;3	0.0021769	72.2	1.06	0.235	48	3				1
GEPGPNDVR	PPPAPEGKGEPGPNDV	EPGPNDVRGGEPDGSA	K	G	E	V	R	G	0	1	1	1	0	0	1	2	0	0	0	0	0	0	2	0	0	0	0	1	0	9	0	939.441	TCONS_00063291	TCONS_00063291	37	45	yes	yes	2	0.018198	49.16	1	0	7
DFVEAPPPK	GAAGAGRRDFVEAPPP	FVEAPPPKVNPWTKNA	R	D	F	P	K	V	1	0	0	1	0	0	1	0	0	0	0	1	0	1	3	0	0	0	0	1	0	9	0	998.507	TCONS_00063291	TCONS_00063291	115	123	yes	yes	2	0.0015679	74.464	1.06	0.237	63	4	1	1
NALPPVLTTVNGQSPPEHSAPAK	PKVNPWTKNALPPVLT	PEHSAPAKVVRAAVPK	K	N	A	A	K	V	3	0	2	0	0	1	1	1	1	0	2	1	0	0	5	2	2	0	0	2	0	23	0	2324.21	TCONS_00063291	TCONS_00063291	130	152	yes	yes	3	8.9614e-08	79.029	1	0	14
ITGMQEHIK	FRICIGMKITGMQEHI	TGMQEHIKTKSKEANN	K	I	T	I	K	T	0	0	0	0	0	1	1	1	1	2	0	1	1	0	0	0	1	0	0	0	0	9	0	1055.54	TCONS_00063983	TCONS_00063983	89	97	yes	yes	2;3	0.00074464	71.379	1.77	0.421	3	10
MASFAASQLR	________________	SFAASQLRRIMKKVSM	-	M	A	L	R	R	3	1	0	0	0	1	0	0	0	0	1	0	1	1	0	2	0	0	0	0	0	10	0	1080.54	TCONS_00064453	TCONS_00064453	1	10	yes	yes	3	0.051981	26.063	2	0		2
TFSQEVVQR	SSPQPSPRTFSQEVVQ	FSQEVVQRGDYYKRHS	R	T	F	Q	R	G	0	1	0	0	0	2	1	0	0	0	0	0	0	1	0	1	1	0	0	2	0	9	0	1092.56	TCONS_00064458	TCONS_00064458	1316	1324	yes	yes	3	0.038818	42.599	1	0	1
VNEQNALEIK	HQGPSHTRVNEQNALE	EQNALEIKELKKYGPF	R	V	N	I	K	E	1	0	2	0	0	1	2	0	0	1	1	1	0	0	0	0	0	0	0	1	0	10	0	1156.61	TCONS_00064576	TCONS_00064576	142	151	yes	yes	2	0.00092214	84.882	1.44	0.497	10	8			2	1
YGPFDPYINAK	LEIKELKKYGPFDPYI	FDPYINAKNNDNETAL	K	Y	G	A	K	N	1	0	1	1	0	0	0	1	0	1	0	1	0	1	2	0	0	0	2	0	0	11	0	1283.62	TCONS_00064576	TCONS_00064576	156	166	yes	yes	2	0.0052805	59.265	1.26	0.438	20	7		1
MTPGPAVLATK	KNDGTRPKMTPGPAVL	GPAVLATKAAAGTKKY	K	M	T	T	K	A	2	0	0	0	0	0	0	1	0	0	1	1	1	0	2	0	2	0	0	1	0	11	0	1084.6	TCONS_00064729	TCONS_00064729	1053	1063	yes	yes	2	0.00074007	72.34	1.08	0.276	11	1
LPEEGSGSNICCSAASASDIQANR	GRCPSGTKLPEEGSGS	ASDIQANRVWSGPPAN	K	L	P	N	R	V	4	1	2	1	2	1	2	2	0	2	1	0	0	0	1	5	0	0	0	0	0	24	0	2493.09	TCONS_00065414	TCONS_00065414	75	98	yes	yes	3	0.00071974	40.197	1	0	12				1
SGLAATTFHWK	________________	AATTFHWKKCRLDLPG	M	S	G	W	K	K	2	0	0	0	0	0	0	1	1	0	1	1	0	1	0	1	2	1	0	0	0	11	0	1217.62	TCONS_00065981	TCONS_00065981	2	12	yes	yes	2	0.0032434	57.164	1	0	11
LPDEHNDVQKK	VALQACKRLPDEHNDV	EHNDVQKKTFTKWINA	R	L	P	K	K	T	0	0	1	2	0	1	1	0	1	0	1	2	0	0	1	0	0	0	0	1	0	11	1	1321.66	TCONS_00065981	TCONS_00065981	30	40	yes	yes	3	0.0075966	43.297	2	0		11
DSCDELIPEYLNFIR	________________	PEYLNFIRGVVDSEDL	M	D	S	I	R	G	0	1	1	2	1	0	2	0	0	2	2	0	0	1	1	1	0	0	1	0	0	15	0	1882.88	TCONS_00066486	TCONS_00066486	2	16	yes	yes	2	7.7341e-05	89.624	1	0	4
GDNEELHLPYVSVYFLPK	FCDSHFPRGDNEELHL	VSVYFLPKVSVLVMCH	R	G	D	P	K	V	0	0	1	1	0	0	2	1	1	0	3	1	0	1	2	1	0	0	2	2	0	18	0	2119.06	TCONS_00066669	TCONS_00066669	124	141	yes	yes	3	0.029532	30.945	2	0		1
LEEEEIAKNK	FAGDSLKRLEEEEIAK	EEEIAKNKQYDMHTEV	R	L	E	N	K	Q	1	0	1	0	0	0	4	0	0	1	1	2	0	0	0	0	0	0	0	0	0	10	1	1201.62	TCONS_00066718	TCONS_00066718	1544	1553	yes	yes	3	0.016167	39.848	1.4	0.49	3	2
FLLAPVATGINSHNDR	________________	GINSHNDRGRGIQGTI	M	F	L	D	R	G	2	1	2	1	0	0	0	1	1	1	2	0	0	1	1	1	1	0	0	1	0	16	0	1723.9	TCONS_00066991	TCONS_00066991	2	17	yes	yes	4	0.084361	8.3417	1	0	8
LPGTRGGYER	HTAPDMLRLPGTRGGY	GTRGGYERASSNQNIR	R	L	P	E	R	A	0	2	0	0	0	0	1	3	0	0	1	0	0	0	1	0	1	0	1	0	0	10	1	1104.57	TCONS_00067190	TCONS_00067190	17	26	yes	yes	3	0.057113	29.767	1	0	1
LQEEVLLQQENQGLYF	LDYGIQQKLQEEVLLQ	QENQGLYF________	K	L	Q	Y	F	-	0	0	1	0	0	4	3	1	0	0	4	0	0	1	0	0	0	0	1	1	0	16	0	1949.97	TCONS_00067474	TCONS_00067474	728	743	yes	yes	2;3	7.6517e-06	85.837	1.02	0.131	56	1	1
ATALGFK	________________	MATALGFKLQGNSKGL	M	A	T	F	K	L	2	0	0	0	0	0	0	1	0	0	1	1	0	1	0	0	1	0	0	0	0	7	0	706.401	TCONS_00067703	TCONS_00067703	2	8	yes	yes	1	0.03208	88.734	2	0		3
LQLLLLHTR	DNKKEKIRLQLLLLHT	QLLLLHTRYNKIKAIP	R	L	Q	T	R	Y	0	1	0	0	0	1	0	0	1	0	5	0	0	0	0	0	1	0	0	0	0	9	0	1105.7	TCONS_00067853	TCONS_00067853	33	41	yes	yes	2;3	1.8659e-05	150.27	1.14	0.343	139	22			3	2
MGQLASGIR	AIPIQQRKMGQLASGI	GQLASGIRSSLLPTDY	K	M	G	I	R	S	1	1	0	0	0	1	0	2	0	1	1	0	1	0	0	1	0	0	0	0	0	9	0	931.491	TCONS_00067853	TCONS_00067853	55	63	yes	yes	2	0.0022587	70.028	1.07	0.258	13	1
SSLLPTDYLVEINK	GQLASGIRSSLLPTDY	DYLVEINKILLCMDDV	R	S	S	N	K	I	0	0	1	1	0	0	1	0	0	1	3	1	0	0	1	2	1	0	1	1	0	14	0	1590.85	TCONS_00067853	TCONS_00067853	64	77	yes	yes	2	3.7421e-07	94.09	1.03	0.168	67	2			1	1
NIKDQLDK	SFQEDSLKNIKDQLDK	NIKDQLDKLGEQIAVI	K	N	I	D	K	L	0	0	1	2	0	1	0	0	0	1	1	2	0	0	0	0	0	0	0	0	0	8	1	972.524	TCONS_00067853	TCONS_00067853	111	118	yes	yes	2	0.0021054	138.08	1	0	28
LGEQIAVIHEK	NIKDQLDKLGEQIAVI	QIAVIHEKQPDVILEA	K	L	G	E	K	Q	1	0	0	0	0	1	2	1	1	2	1	1	0	0	0	0	0	0	0	1	0	11	0	1235.69	TCONS_00067853	TCONS_00067853	119	129	yes	yes	2;3	0.00020398	89.189	1.03	0.179	88	3	1			2
QPDVILEASGPEAIQIR	QIAVIHEKQPDVILEA	GPEAIQIRDTLTQLNA	K	Q	P	I	R	D	2	1	0	1	0	2	2	1	0	3	1	0	0	0	2	1	0	0	0	1	0	17	0	1834.98	TCONS_00067853	TCONS_00067853	130	146	yes	yes	2;3	7.4498e-50	187.78	1.01	0.116	72	1	1	1	1
DTLTQLNAK	GPEAIQIRDTLTQLNA	TLTQLNAKWDRINRMY	R	D	T	A	K	W	1	0	1	1	0	1	0	0	0	0	2	1	0	0	0	0	2	0	0	0	0	9	0	1002.53	TCONS_00067853	TCONS_00067853	147	155	yes	yes	2	0.00011103	109.48	1.07	0.258	13	1	1
IHQQELEVGISSHQPSFAALNR	SLDLEKARIHQQELEV	PSFAALNRTGDGIVQK	R	I	H	N	R	T	2	1	1	0	0	3	2	1	2	2	2	0	0	1	1	3	0	0	0	1	0	22	0	2460.25	TCONS_00067853	TCONS_00067853	215	236	yes	yes	3;4	7.1882e-70	189.57	1.02	0.13	57	1		2	1
TGDGIVQK	PSFAALNRTGDGIVQK	TGDGIVQKLSQADGSF	R	T	G	Q	K	L	0	0	0	1	0	1	0	2	0	1	0	1	0	0	0	0	1	0	0	1	0	8	0	816.434	TCONS_00067853	TCONS_00067853	237	244	yes	yes	2	0.007618	81.642	1	0	4
LSQADGSFLK	TGDGIVQKLSQADGSF	QADGSFLKEKLAGLNQ	K	L	S	L	K	E	1	0	0	1	0	1	0	1	0	0	2	1	0	1	0	2	0	0	0	0	0	10	0	1064.55	TCONS_00067853	TCONS_00067853	245	254	yes	yes	2	1.1586e-05	119.53	1.1	0.295	47	5				2
WDAIVAEVK	KLAGLNQRWDAIVAEV	DAIVAEVKDRQPRLKG	R	W	D	V	K	D	2	0	0	1	0	0	1	0	0	1	0	1	0	0	0	0	0	1	0	2	0	9	0	1029.55	TCONS_00067853	TCONS_00067853	264	272	yes	yes	2	0.019226	48.284	1	0	14					1
HQLDEIICWLTK	SKQVMKYRHQLDEIIC	EIICWLTKAEHAMQKR	R	H	Q	T	K	A	0	0	0	1	1	1	1	0	1	2	2	1	0	0	0	0	1	1	0	0	0	12	0	1554.79	TCONS_00067853	TCONS_00067853	290	301	yes	yes	2;3	2.8703e-10	145.43	1.04	0.194	49	2
GIGTVPVGR	KLKAERERGIGTVPVG	IGTVPVGRVETGVLKP	R	G	I	G	R	V	0	1	0	0	0	0	0	3	0	1	0	0	0	0	1	0	1	0	0	2	0	9	0	854.497	TCONS_00068185	TCONS_00068185	70	78	yes	yes	2	0.00017752	89.355	1.59	0.492	55	78		1		1
KSEMESVLAQLDNYGQQELADLFVNYNVK	DKKCSVEKKSEMESVL	LFVNYNVKSPITGNDL	K	K	S	V	K	S	2	0	3	2	0	3	3	1	0	0	4	2	1	1	0	2	0	0	2	3	0	29	1	3344.62	TCONS_00068320	TCONS_00068320	236	264	yes	yes	3;4	0	306	1.29	0.455	298	123		1
SEMESVLAQLDNYGQQELADLFVNYNVK	KKCSVEKKSEMESVLA	LFVNYNVKSPITGNDL	K	S	E	V	K	S	2	0	3	2	0	3	3	1	0	0	4	1	1	1	0	2	0	0	2	3	0	28	0	3216.53	TCONS_00068320	TCONS_00068320	237	264	yes	yes	2;3;4	3.4269e-294	342.55	1.25	0.431	101	33
SPITGNDLSPPVSFNLMFK	LFVNYNVKSPITGNDL	VSFNLMFKTFIGPGGN	K	S	P	F	K	T	0	0	2	1	0	0	0	1	0	1	2	1	1	2	3	3	1	0	0	1	0	19	0	2063.04	TCONS_00068320	TCONS_00068320	265	283	yes	yes	2;3	2.4058e-173	301.77	1.4	0.49	587	391	6	6	6	7
TFIGPGGNMPGYLR	VSFNLMFKTFIGPGGN	GNMPGYLRPETAQGIF	K	T	F	L	R	P	0	1	1	0	0	0	0	4	0	1	1	0	1	1	2	0	1	0	1	0	0	14	0	1478.73	TCONS_00068320	TCONS_00068320	284	297	yes	yes	2	0.00060712	66.989	1	0	8
TFIGPGGNMPGYLRPETAQGIFLNFK	VSFNLMFKTFIGPGGN	QGIFLNFKRLLEFNQG	K	T	F	F	K	R	1	1	2	0	0	1	1	5	0	2	2	1	1	3	3	0	2	0	1	0	0	26	1	2824.44	TCONS_00068320	TCONS_00068320	284	309	yes	yes	2;3;4	4.9503e-236	318.93	1.31	0.462	534	238	3	3	5	9
PETAQGIFLNFK	GNMPGYLRPETAQGIF	QGIFLNFKRLLEFNQG	R	P	E	F	K	R	1	0	1	0	0	1	1	1	0	1	1	1	0	2	1	0	1	0	0	0	0	12	0	1363.71	TCONS_00068320	TCONS_00068320	298	309	yes	yes	2	1.2167e-05	97.594	1.25	0.433	3	1
RLLEFNQGK	QGIFLNFKRLLEFNQG	LLEFNQGKLPFAAAQI	K	R	L	G	K	L	0	1	1	0	0	1	1	1	0	0	2	1	0	1	0	0	0	0	0	0	0	9	1	1103.61	TCONS_00068320	TCONS_00068320	310	318	yes	yes	2;3	0.00012885	142.92	1.27	0.442	33	12	1	1	1	1
LLEFNQGK	GIFLNFKRLLEFNQGK	LLEFNQGKLPFAAAQI	R	L	L	G	K	L	0	0	1	0	0	1	1	1	0	0	2	1	0	1	0	0	0	0	0	0	0	8	0	947.508	TCONS_00068320	TCONS_00068320	311	318	yes	yes	2;3	0.0024813	135.84	1.46	0.499	172	148	2	2	2	2
LPFAAAQIGNSFR	LLEFNQGKLPFAAAQI	AQIGNSFRNEISPRSG	K	L	P	F	R	N	3	1	1	0	0	1	0	1	0	1	1	0	0	2	1	1	0	0	0	0	0	13	0	1390.74	TCONS_00068320	TCONS_00068320	319	331	yes	yes	2;3	2.9445e-29	186.58	1.3	0.458	296	127	2	2	4	3
EFTMAEIEHFVDPSEK	RSGLIRVREFTMAEIE	HFVDPSEKDHPKFQNV	R	E	F	E	K	D	1	0	0	1	0	0	4	0	1	1	0	1	1	2	1	1	1	0	0	1	0	16	0	1907.86	TCONS_00068320	TCONS_00068320	345	360	yes	yes	2;3	2.1368e-134	290.53	1.1	0.298	219	24	3	3	3	3
EFTMAEIEHFVDPSEKDHPK	RSGLIRVREFTMAEIE	PSEKDHPKFQNVADLH	R	E	F	P	K	F	1	0	0	2	0	0	4	0	2	1	0	2	1	2	2	1	1	0	0	1	0	20	1	2385.09	TCONS_00068320	TCONS_00068320	345	364	yes	yes	2;3;4;5	2.0259e-155	272.48	1.21	0.407	458	121	4	3	6	6
FQNVADLHLYLYSAK	PSEKDHPKFQNVADLH	HLYLYSAKAQVSGQSA	K	F	Q	A	K	A	2	0	1	1	0	1	0	0	1	0	3	1	0	1	0	1	0	0	2	1	0	15	0	1780.91	TCONS_00068320	TCONS_00068320	365	379	yes	yes	2;3	2.2059e-26	171.78	1.49	0.5	322	313	4	6	5	3
AQVSGQSAR	HLYLYSAKAQVSGQSA	QVSGQSARKMRLGDAV	K	A	Q	A	R	K	2	1	0	0	0	2	0	1	0	0	0	0	0	0	0	2	0	0	0	1	0	9	0	902.457	TCONS_00068320	TCONS_00068320	380	388	yes	yes	2	0.0019868	80.755	1.28	0.447	21	8			1	1
LGDAVEQGVINNTVLGYFIGR	GQSARKMRLGDAVEQG	VLGYFIGRIYLYLTKV	R	L	G	G	R	I	1	1	2	1	0	1	1	4	0	2	2	0	0	1	0	0	1	0	1	3	0	21	0	2234.17	TCONS_00068320	TCONS_00068320	392	412	yes	yes	2;3	5.5003e-187	301.77	1.46	0.498	365	312	5	5	6	5
IYLYLTK	VLGYFIGRIYLYLTKV	RIYLYLTKVGISPDKL	R	I	Y	T	K	V	0	0	0	0	0	0	0	0	0	1	2	1	0	0	0	0	1	0	2	0	0	7	0	912.532	TCONS_00068320	TCONS_00068320	413	419	yes	yes	2	0.0056441	132.09	1.43	0.495	171	129	1	2	2	2
VGISPDK	RIYLYLTKVGISPDKL	KVGISPDKLRFRQHME	K	V	G	D	K	L	0	0	0	1	0	0	0	1	0	1	0	1	0	0	1	1	0	0	0	1	0	7	0	714.391	TCONS_00068320	TCONS_00068320	420	426	yes	yes	2	0.019014	91.626	1.24	0.426	115	36	1	1	2	1
VGISPDKLR	RIYLYLTKVGISPDKL	GISPDKLRFRQHMENE	K	V	G	L	R	F	0	1	0	1	0	0	0	1	0	1	1	1	0	0	1	1	0	0	0	1	0	9	1	983.576	TCONS_00068320	TCONS_00068320	420	428	yes	yes	2;3	0.0017587	72.325	1.2	0.4	64	16		1	1
TSYGWIEIVGCADR	DCWDAESKTSYGWIEI	EIVGCADRSCYDLSCH	K	T	S	D	R	S	1	1	0	1	1	0	1	2	0	2	0	0	0	0	0	1	1	1	1	1	0	14	0	1625.75	TCONS_00068320	TCONS_00068320	451	464	yes	yes	2	1.0545e-12	146.59	1.19	0.394	97	23	1	1	1
SCYDLSCHAR	EIVGCADRSCYDLSCH	YDLSCHARATKVPLVA	R	S	C	A	R	A	1	1	0	1	2	0	0	0	1	0	1	0	0	0	0	2	0	0	1	0	0	10	0	1267.51	TCONS_00068320	TCONS_00068320	465	474	yes	yes	2;3	6.0062e-20	177.06	1.26	0.436	259	89	4	4	2	2
VPLVAEK	SCHARATKVPLVAEKP	KVPLVAEKPLKEPISF	K	V	P	E	K	P	1	0	0	0	0	0	1	0	0	0	1	1	0	0	1	0	0	0	0	2	0	7	0	754.459	TCONS_00068320	TCONS_00068320	478	484	yes	yes	2	0.033663	75.189	1.37	0.483	66	39			2
VPLVAEKPLK	SCHARATKVPLVAEKP	LVAEKPLKEPISFLVT	K	V	P	L	K	E	1	0	0	0	0	0	1	0	0	0	2	2	0	0	2	0	0	0	0	2	0	10	1	1092.69	TCONS_00068320	TCONS_00068320	478	487	yes	yes	2;3	1.5954e-05	125.97	1.26	0.441	204	73	2	3	2	1
KPSNSFYNHMHITK	DGEDSLERKPSNSFYN	YNHMHITKLLPPKGLR	R	K	P	T	K	L	0	0	2	0	0	0	0	0	2	1	0	2	1	1	1	2	1	0	1	0	0	14	1	1702.83	TCONS_00068513	TCONS_00068513	919	932	yes	yes	3	0.030519	30.998	1	0	1
KIQFADQK	TEAPRTVKKIQFADQK	KIQFADQKQEFNKRPT	K	K	I	Q	K	Q	1	0	0	1	0	2	0	0	0	1	0	2	0	1	0	0	0	0	0	0	0	8	1	976.534	TCONS_00068661	TCONS_00068661	151	158	yes	yes	2	0.0067757	94.309	1	0	5
VPAQPAAEFSLTPGGYRSVGR	________________	GGYRSVGRSRRCSRGS	R	V	P	G	R	S	3	2	0	0	0	1	1	3	0	0	1	0	0	1	3	2	1	0	1	2	0	21	1	2159.11	TCONS_00068744	TCONS_00068744	6	26	yes	yes	3	0.014237	30.945	2	0		3
CLIDSLGVGCVSQHQAQIR	RPDEWLGRCLIDSLGV	SQHQAQIRNLTVLTPE	R	C	L	I	R	N	1	1	0	1	2	3	0	2	1	2	2	0	0	0	0	2	0	0	0	2	0	19	0	2140.05	TCONS_00068767	TCONS_00068767	262	280	yes	yes	4	0.055396	17.895	1	0	2
LEETFPAYLQEAFFGK	RYRKRKNKLEETFPAY	LQEAFFGKDLLDTSRQ	K	L	E	G	K	D	2	0	0	0	0	1	3	1	0	0	2	1	0	3	1	0	1	0	1	0	0	16	0	1888.92	TCONS_00069331	TCONS_00069331	1355	1370	yes	yes	2	0.019309	38.376	1	0	1
ISLDNLSEDGAQLLYK	LDTSRQSKISLDNLSE	DGAQLLYKTNMNTGFL	K	I	S	Y	K	T	1	0	1	2	0	1	1	1	0	1	4	1	0	0	0	2	0	0	1	0	0	16	0	1777.91	TCONS_00069331	TCONS_00069331	1381	1396	yes	yes	2	7.2795e-09	103.13	1.11	0.314	8	1			1
IPELGGK	AILGKLYKIPELGGKD	KIPELGGKDVEDLFTA	K	I	P	G	K	D	0	0	0	0	0	0	1	2	0	1	1	1	0	0	1	0	0	0	0	0	0	7	0	712.412	TCONS_00069331	TCONS_00069331	1477	1483	yes	yes	2	0.01656	94.777	1.12	0.325	88	12			2
PLLTPAPLDSGPGPFK	RIPDSYARPLLTPAPL	DSGPGPFKTPMQPPPS	R	P	L	F	K	T	1	0	0	1	0	0	0	2	0	0	3	1	0	1	5	1	1	0	0	0	0	16	0	1605.88	TCONS_00069331	TCONS_00069331	1994	2009	yes	yes	2	0.00026202	72.898	1	0	9
SPGPGAGLR	RHAPAARRSPGPGAGL	PGPGAGLRPPGKIELH	R	S	P	L	R	P	1	1	0	0	0	0	0	3	0	0	1	0	0	0	2	1	0	0	0	0	0	9	0	810.435	TCONS_00069620	TCONS_00069620	103	111	yes	yes	2	0.044888	42.599	2	0		3
DVSKMTVSINK	________________	KMTVSINKAINTQEVA	M	D	V	N	K	A	0	0	1	1	0	0	0	0	0	1	0	2	1	0	0	2	1	0	0	2	0	11	1	1220.64	TCONS_00069673	TCONS_00069673	2	12	yes	yes	2	0.0047273	50.452	1	0	4
RPPRAPAPR	GSPSSGKRRPPRAPAP	PPRAPAPRPQRSAGDP	R	R	P	P	R	P	2	3	0	0	0	0	0	0	0	0	0	0	0	0	4	0	0	0	0	0	0	9	2	1016.6	TCONS_00070326	TCONS_00070326	46	54	yes	yes	3	0.00061092	84.498	1.76	0.427	6	19			1	1
SPASAESLLR	CRLDGGGKSPASAESL	ASAESLLRAFLKDADP	K	S	P	L	R	A	2	1	0	0	0	0	1	0	0	0	2	0	0	0	1	3	0	0	0	0	0	10	0	1029.55	TCONS_00070388	TCONS_00070388	538	547	yes	yes	2	0.022201	46.001	1	0	3
AIETALDCLK	________________	ETALDCLKSANTEPYY	K	A	I	L	K	S	2	0	0	1	1	0	1	0	0	1	2	1	0	0	0	0	1	0	0	0	0	10	0	1132.58	TCONS_00070537	TCONS_00070537	4	13	yes	yes	2	0.0012093	73.499	1	0	27
SANTEPYYR	ETALDCLKSANTEPYY	ANTEPYYRRQAWEVIK	K	S	A	Y	R	R	1	1	1	0	0	0	1	0	0	0	0	0	0	0	1	1	1	0	2	0	0	9	0	1099.49	TCONS_00070537	TCONS_00070537	14	22	yes	yes	2	0.013804	57.032	1	0	2
HALYQLLAHPNFTEK	MMSLEDNKHALYQLLA	AHPNFTEKTIPNVIIS	K	H	A	E	K	T	2	0	1	0	0	1	1	0	2	0	3	1	0	1	1	0	1	0	1	0	0	15	0	1780.93	TCONS_00070537	TCONS_00070537	44	58	yes	yes	3	1.2222e-26	167.37	1	0	22					1
TIPNVIISHR	AHPNFTEKTIPNVIIS	PNVIISHRYKAQDTPA	K	T	I	H	R	Y	0	1	1	0	0	0	0	0	1	3	0	0	0	0	1	1	1	0	0	1	0	10	0	1148.67	TCONS_00070537	TCONS_00070537	59	68	yes	yes	2;3	0.00076151	61.815	1.03	0.181	57	2				1
KTFEQALTGAFMSAVIK	KAQDTPARKTFEQALT	AFMSAVIKDLRPSALP	R	K	T	I	K	D	3	0	0	0	0	1	1	1	0	1	1	2	1	2	0	1	2	0	0	1	0	17	1	1840.98	TCONS_00070537	TCONS_00070537	78	94	yes	yes	3	0.0042453	41.524	1	0	1					1
TFEQALTGAFMSAVIK	AQDTPARKTFEQALTG	AFMSAVIKDLRPSALP	K	T	F	I	K	D	3	0	0	0	0	1	1	1	0	1	1	1	1	2	0	1	2	0	0	1	0	16	0	1712.88	TCONS_00070537	TCONS_00070537	79	94	yes	yes	2;3	6.1814e-18	135.09	1.01	0.0924	115	1	1	1	1	1
DLRPSALPFVASLIR	AFMSAVIKDLRPSALP	PFVASLIRHYTMVAVA	K	D	L	I	R	H	2	2	0	1	0	0	0	0	0	1	3	0	0	1	2	2	0	0	0	1	0	15	1	1653.96	TCONS_00070537	TCONS_00070537	95	109	yes	yes	2;3	3.1805e-11	121.32	1.01	0.112	156	2			2	2
ACQLPLFSYIVER	IILGSKERACQLPLFS	LFSYIVERLCACCYEQ	R	A	C	E	R	L	1	1	0	0	1	1	1	0	0	1	2	0	0	1	1	1	0	0	1	1	0	13	0	1594.82	TCONS_00070537	TCONS_00070537	194	206	yes	yes	2	0.00030678	71.879	1	0	20			1		1
LGGVVSIK	YEQAWYAKLGGVVSIK	LGGVVSIKFLMERLPL	K	L	G	I	K	F	0	0	0	0	0	0	0	2	0	1	1	1	0	0	0	1	0	0	0	2	0	8	0	771.485	TCONS_00070537	TCONS_00070537	220	227	yes	yes	2	0.0081866	80.165	1	0	19					1
LPLTWVLQNQQTFLK	SIKFLMERLPLTWVLQ	QNQQTFLKALLFVMMD	R	L	P	L	K	A	0	0	1	0	0	3	0	0	0	0	4	1	0	1	1	0	2	1	0	1	0	15	0	1828.02	TCONS_00070537	TCONS_00070537	233	247	yes	yes	2;3	1.2997e-83	258.91	1.02	0.126	184	3	1	1	1	1
TTLEQLLMR	NGAVAMAKTTLEQLLM	TLEQLLMRCATPLKDE	K	T	T	M	R	C	0	1	0	0	0	1	1	0	0	0	3	0	1	0	0	0	2	0	0	0	0	9	0	1103.6	TCONS_00070537	TCONS_00070537	270	278	yes	yes	2	8.4538e-05	141.48	1.02	0.146	90	2	1			1
AEEIVAAQEK	TPLKDEERAEEIVAAQ	EIVAAQEKSFHHVTHD	R	A	E	E	K	S	3	0	0	0	0	1	3	0	0	1	0	1	0	0	0	0	0	0	0	1	0	10	0	1086.56	TCONS_00070537	TCONS_00070537	289	298	yes	yes	2	1.6102e-05	115.57	1.02	0.143	47	1			1	2
SFHHVTHDLVR	EIVAAQEKSFHHVTHD	HVTHDLVREVTSPNST	K	S	F	V	R	E	0	1	0	1	0	0	0	0	3	0	1	0	0	1	0	1	1	0	0	2	0	11	0	1346.68	TCONS_00070537	TCONS_00070537	299	309	yes	yes	2;3;4	4.1319e-10	142.08	1.01	0.107	86	1	2	1	1	1
EVTSPNSTVR	HVTHDLVREVTSPNST	TSPNSTVRKQAMHSLQ	R	E	V	V	R	K	0	1	1	0	0	0	1	0	0	0	0	0	0	0	1	2	2	0	0	2	0	10	0	1088.55	TCONS_00070537	TCONS_00070537	310	319	yes	yes	2	0.010725	52.167	1	0	8
SVTVIMEPHK	VLAQVTGKSVTVIMEP	TVIMEPHKEVLQDMVP	K	S	V	H	K	E	0	0	0	0	0	0	1	0	1	1	0	1	1	0	1	1	1	0	0	2	0	10	0	1139.6	TCONS_00070537	TCONS_00070537	336	345	yes	yes	2	0.0030959	64.82	1	0	6
LFTMDLNVVEHK	FCTTLQPRLFTMDLNV	DLNVVEHKVFYTELLN	R	L	F	H	K	V	0	0	1	1	0	0	1	0	1	0	2	1	1	1	0	0	1	0	0	2	0	12	0	1444.74	TCONS_00070537	TCONS_00070537	384	395	yes	yes	2;3	2.3609e-06	117.86	1.02	0.151	84	2	1		1	2
VFYTELLNLCEAEDSALTK	DLNVVEHKVFYTELLN	AEDSALTKLPCYKSLP	K	V	F	T	K	L	2	0	1	1	1	0	3	0	0	0	4	1	0	1	0	1	2	0	1	1	0	19	0	2215.07	TCONS_00070537	TCONS_00070537	396	414	yes	yes	2;3	1.4639e-89	229.4	1	0	21					1
SLPSLVPLR	LTKLPCYKSLPSLVPL	LPSLVPLRIAALNALA	K	S	L	L	R	I	0	1	0	0	0	0	0	0	0	0	3	0	0	0	2	2	0	0	0	1	0	9	0	980.602	TCONS_00070537	TCONS_00070537	420	428	yes	yes	2	0.00010544	111.95	1.02	0.143	140	3	1	1	1	1
IAALNALAACNYLPQSR	LPSLVPLRIAALNALA	CNYLPQSREKIIAALF	R	I	A	S	R	E	5	1	2	0	1	1	0	0	0	1	3	0	0	0	1	1	0	0	1	0	0	17	0	1844.96	TCONS_00070537	TCONS_00070537	429	445	yes	yes	2;3	3.9364e-34	174.18	1.55	0.498	165	198	3	4	3	6
IIAALFK	YLPQSREKIIAALFKA	KIIAALFKALNSTNSE	K	I	I	F	K	A	2	0	0	0	0	0	0	0	0	2	1	1	0	1	0	0	0	0	0	0	0	7	0	774.5	TCONS_00070537	TCONS_00070537	448	454	yes	yes	2	0.029151	79.454	1.03	0.18	87	3	1		2
ALNSTNSELQEAGEACMR	KIIAALFKALNSTNSE	EAGEACMRKFLEGATI	K	A	L	M	R	K	3	1	2	0	1	1	3	1	0	0	2	0	1	0	0	2	1	0	0	0	0	18	0	1979.87	TCONS_00070537	TCONS_00070537	455	472	yes	yes	2	4.4175e-43	191.35	1	0	18
ITAGLDPVGR	EQLRNQIRITAGLDPV	AGLDPVGRIQMRTRRT	R	I	T	G	R	I	1	1	0	1	0	0	0	2	0	1	1	0	0	0	1	0	1	0	0	1	0	10	0	997.556	TCONS_00070558	TCONS_00070558	20	29	yes	yes	2	0.0029053	64.374	1.6	0.49	4	6
VEAAGAAEDDPLR	________________	AAEDDPLRRTGRPFGG	M	V	E	L	R	R	4	1	0	2	0	0	2	1	0	0	1	0	0	0	1	0	0	0	0	1	0	13	0	1312.63	TCONS_00070654	TCONS_00070654	2	14	yes	yes	2	0.029152	42.031	1.25	0.433	3	1
VTESITVQTMMNTLRDK	GKYWAAEKVTESITVQ	MMNTLRDKASGVCIDS	K	V	T	D	K	A	0	1	1	1	0	1	1	0	0	1	1	1	2	0	0	1	4	0	0	2	0	17	1	1965.99	TCONS_00070740	TCONS_00070740	180	196	yes	yes	3	0.023201	39.629	1.29	0.452	5	2
LSAASGYSDVTDSK	DCIICMEKLSAASGYS	YSDVTDSKAIGPLAVG	K	L	S	S	K	A	2	0	0	2	0	0	0	1	0	0	1	1	0	0	0	4	1	0	1	1	0	14	0	1399.65	TCONS_00071044	TCONS_00071044	281	294	yes	yes	2	8.5849e-09	106.42	1.43	0.495	8	6				1
QGTAFNVSMPAYLNLQGSVR	PGILHKWKQGTAFNVS	LNLQGSVRKAPHSPSR	K	Q	G	V	R	K	2	1	2	0	0	2	0	2	0	0	2	0	1	1	1	2	1	0	1	2	0	20	0	2152.07	TCONS_00071139	TCONS_00071139	10	29	yes	yes	4	0.079481	11.426	1.12	0.331	7	1
LISELLR	PNAQETNKLISELLRE	KLISELLREQWIRAKY	K	L	I	L	R	E	0	1	0	0	0	0	1	0	0	1	3	0	0	0	0	1	0	0	0	0	0	7	0	842.523	TCONS_00071183	TCONS_00071183	13	19	yes	yes	2	0.027201	85.357	1.46	0.499	15	13			1
TEPAAEAEAASGPSESPSPPAAEELPGSHAEPPVPAQGEAPGEQAR	AGPESEVRTEPAAEAE	EAPGEQARDERSDSRA	R	T	E	A	R	D	11	1	0	0	0	2	9	4	1	0	1	0	0	0	10	5	1	0	0	1	0	46	0	4457.05	TCONS_00071411	TCONS_00071411	20	65	yes	yes	3;4	6.4419e-86	140.6	1	0	53				1
AQAVSEDAGGNEGR	RDERSDSRAQAVSEDA	DAGGNEGRAAEAEPRA	R	A	Q	G	R	A	3	1	1	1	0	1	2	3	0	0	0	0	0	0	0	1	0	0	0	1	0	14	0	1359.6	TCONS_00071411	TCONS_00071411	73	86	yes	yes	2	4.2431e-09	127.36	1.24	0.426	144	45	1		1	1
DRPQEADGIDSVIVVDNVPQVGPDR	ELLGDVLKDRPQEADG	VPQVGPDRLEKLKNVI	K	D	R	D	R	L	1	2	1	5	0	2	1	2	0	2	0	0	0	0	3	1	0	0	0	5	0	25	1	2689.33	TCONS_00071411	TCONS_00071411	127	151	yes	yes	2;3	1.2803e-90	191.92	1.04	0.198	141	6	1		1	2
ITNDFYPEEDGK	KIFSKFGKITNDFYPE	FYPEEDGKTKGYIFLE	K	I	T	G	K	T	0	0	1	2	0	0	2	1	0	1	0	1	0	1	1	0	1	0	1	0	0	12	0	1426.63	TCONS_00071411	TCONS_00071411	169	180	yes	yes	2	3.4601e-15	155.88	1.36	0.481	174	99	2	2	2	3
ITNDFYPEEDGKTK	KIFSKFGKITNDFYPE	PEEDGKTKGYIFLEYA	K	I	T	T	K	G	0	0	1	2	0	0	2	1	0	1	0	2	0	1	1	0	2	0	1	0	0	14	1	1655.77	TCONS_00071411	TCONS_00071411	169	182	yes	yes	2;3	7.0866e-10	120.75	1	0	114		1		1
GYIFLEYASPAHAVDAVK	PEEDGKTKGYIFLEYA	AHAVDAVKNADGYKLD	K	G	Y	V	K	N	4	0	0	1	0	0	1	1	1	1	1	1	0	1	1	1	0	0	2	2	0	18	0	1949.99	TCONS_00071411	TCONS_00071411	183	200	yes	yes	2;3	4.9212e-53	192.24	1.31	0.462	335	150	1	3	2	3
NADGYKLDK	AHAVDAVKNADGYKLD	ADGYKLDKQHTFRVNL	K	N	A	D	K	Q	1	0	1	2	0	0	0	1	0	0	1	2	0	0	0	0	0	0	1	0	0	9	1	1022.5	TCONS_00071411	TCONS_00071411	201	209	yes	yes	2;3	0.0028727	88.495	1	0	11
VNLFTDFDK	LDKQHTFRVNLFTDFD	NLFTDFDKYMTISDEW	R	V	N	D	K	Y	0	0	1	2	0	0	0	0	0	0	1	1	0	2	0	0	1	0	0	1	0	9	0	1097.54	TCONS_00071411	TCONS_00071411	215	223	yes	yes	1;2	1.382e-07	213.53	1.44	0.496	187	145	2	2	3	2
YMTISDEWDIPEK	NLFTDFDKYMTISDEW	DEWDIPEKQPFKDLGN	K	Y	M	E	K	Q	0	0	0	2	0	0	2	0	0	2	0	1	1	0	1	1	1	1	1	0	0	13	0	1625.73	TCONS_00071411	TCONS_00071411	224	236	yes	yes	2;3	4.325e-09	136.24	1.23	0.422	379	114	4	3	4	3
YMTISDEWDIPEKQPFK	NLFTDFDKYMTISDEW	IPEKQPFKDLGNLRYW	K	Y	M	F	K	D	0	0	0	2	0	1	2	0	0	2	0	2	1	1	2	1	1	1	1	0	0	17	1	2126	TCONS_00071411	TCONS_00071411	224	240	yes	yes	2;3	1.0941e-49	194.58	1.1	0.295	122	13				2
GLSAVPLR	RVYCSLAKGLSAVPLR	GLSAVPLRTYADQPID	K	G	L	L	R	T	1	1	0	0	0	0	0	1	0	0	2	0	0	0	1	1	0	0	0	1	0	8	0	811.492	TCONS_00071477	TCONS_00071477	14	21	yes	yes	2	0.027465	47.849	1.94	0.229	1	17
NETLGGTCLNVGCIPSK	FKTVCIEKNETLGGTC	NVGCIPSKALLNNSHY	K	N	E	S	K	A	0	0	2	0	2	0	1	3	0	1	2	1	0	0	1	1	2	0	0	1	0	17	0	1818.86	TCONS_00071477	TCONS_00071477	61	77	yes	yes	2;3	1.2718e-108	269.85	1.6	0.49	144	216	3	1	1	2
LLCCDILDVLDK	QMIETELKLLCCDILD	DILDVLDKNLIPAANT	K	L	L	D	K	N	0	0	0	3	2	0	0	0	0	1	4	1	0	0	0	0	0	0	0	1	0	12	0	1475.74	TCONS_00071938	TCONS_00071938	63	74	yes	yes	2;3	4.6306e-13	142.76	1.66	0.475	131	249	3	6	2	3
AQLSQALEELGGQK	KRVLLLTKAQLSQALE	LEELGGQKQRADMLEM	K	A	Q	Q	K	Q	2	0	0	0	0	3	2	2	0	0	3	1	0	0	0	1	0	0	0	0	0	14	0	1470.77	TCONS_00072033	TCONS_00072033	407	420	yes	yes	2	0.0012659	59.227	1	0	10
ALQPPDRGVACR	LPQLAHPRALQPPDRG	PDRGVACRLGGIAGAT	R	A	L	C	R	L	2	2	0	1	1	1	0	1	0	0	1	0	0	0	2	0	0	0	0	1	0	12	1	1338.68	TCONS_00072034	TCONS_00072034	647	658	yes	yes	3	0.012773	39.785	1	0	5
IETEHGTSILQSVK	SIEGDNCKIETEHGTS	TSILQSVKGQKLHVQT	K	I	E	V	K	G	0	0	0	0	0	1	2	1	1	2	1	1	0	0	0	2	2	0	0	1	0	14	0	1540.81	TCONS_00072332	TCONS_00072332	174	187	yes	yes	2;3	0.00059753	67.102	1.33	0.471	2	1
SGPDPAADAATSFLR	________________	DAATSFLRAARSGNLD	R	S	G	L	R	A	4	1	0	2	0	0	0	1	0	0	1	0	0	1	2	2	1	0	0	0	0	15	0	1474.71	TCONS_00073697	TCONS_00073697	8	22	yes	yes	2	2.6341e-05	77.746	1	0	3
ITEGRYELR	QFPQSSSRITEGRYEL	TEGRYELRIRYLPKGF	R	I	T	L	R	I	0	2	0	0	0	0	2	1	0	1	1	0	0	0	0	0	1	0	1	0	0	9	1	1135.6	TCONS_00073801	TCONS_00073801	38	46	yes	yes	3	0.045747	32.32	2	0		1
LVFSAGR	SVQEASGKLVFSAGRR	KLVFSAGRREHLRRGP	K	L	V	G	R	R	1	1	0	0	0	0	0	1	0	0	1	0	0	1	0	1	0	0	0	1	0	7	0	748.423	TCONS_00073947	TCONS_00073947	12	18	yes	yes	2	0.070256	54.525	1	0	5
AIQNEISSLK	________________	QNEISSLKDERDRVQK	R	A	I	L	K	D	1	0	1	0	0	1	1	0	0	2	1	1	0	0	0	2	0	0	0	0	0	10	0	1101.6	TCONS_00074161	TCONS_00074161	6	15	yes	yes	2;3	0.0028245	67.214	1	0	3
AIQNEISSLKDER	________________	ISSLKDERDRVQKKTF	R	A	I	E	R	D	1	1	1	1	0	1	2	0	0	2	1	1	0	0	0	2	0	0	0	0	0	13	1	1501.77	TCONS_00074161	TCONS_00074161	6	18	yes	yes	2;3	1.9533e-11	148.62	1.22	0.414	32	9
YGDILHR	WQMDKGRRYGDILHRM	RYGDILHRMKDLCRYM	R	Y	G	H	R	M	0	1	0	1	0	0	0	1	1	1	1	0	0	0	0	0	0	0	1	0	0	7	0	872.45	TCONS_00074193	TCONS_00074193	280	286	yes	yes	2	0.031909	76.847	1.79	0.41	18	66	3	2	2	2
ILENPQFCR	HLVDGVKRILENPQFC	LENPQFCRLLARLKSN	R	I	L	C	R	L	0	1	1	0	1	1	1	0	0	1	1	0	0	1	1	0	0	0	0	0	0	9	0	1175.58	TCONS_00074194	TCONS_00074194	314	322	yes	yes	2	0.015633	51.346	1	0	1
LVEAPNVGVWISS	LCLLLFKRLVEAPNVG	NVGVWISS________	R	L	V	S	S	-	1	0	1	0	0	0	1	1	0	1	1	0	0	0	1	2	0	1	0	3	0	13	0	1369.72	TCONS_00074231	TCONS_00074231	559	571	yes	yes	3	0.041249	27.681	1	0	2
VVELLHK	________________	MVVELLHKEIILETTT	M	V	V	H	K	E	0	0	0	0	0	0	1	0	1	0	2	1	0	0	0	0	0	0	0	2	0	7	0	836.512	TCONS_00075114	TCONS_00075114	2	8	yes	yes	2	0.024675	84.244	1.85	0.353	8	47	1		1
SPGIISQASAPR	PEVWADSRSPGIISQA	ISQASAPRTTGTPRTS	R	S	P	P	R	T	2	1	0	0	0	1	0	1	0	2	0	0	0	0	2	3	0	0	0	0	0	12	0	1182.64	TCONS_00075447	TCONS_00075447	105	116	yes	yes	2	0.00045019	74.537	2	0		5
VFAMSPEEFGK	LSAEDFSRVFAMSPEE	MSPEEFGKLALWKRNE	R	V	F	G	K	L	1	0	0	0	0	0	2	1	0	0	0	1	1	2	1	1	0	0	0	1	0	11	0	1240.58	TCONS_00075447	TCONS_00075447	374	384	yes	yes	2	0.0053166	59.198	2	0		9
DLFGPALSVK	DMDDERLKDLFGPALS	FGPALSVKVMTDESGK	K	D	L	V	K	V	1	0	0	1	0	0	0	1	0	0	2	1	0	1	1	1	0	0	0	1	0	10	0	1045.58	TCONS_00075566	TCONS_00075566	52	61	yes	yes	2	0.054748	38.875	1.43	0.495	4	3
QNLLQAAGNVGQASGELLQQIGESDTDPHFQICASR	QPASAEPRQNLLQAAG	HFQICASRGAGVRSPP	R	Q	N	S	R	G	4	1	2	2	1	6	2	4	1	2	4	0	0	1	1	3	1	0	0	1	0	36	0	3851.85	TCONS_00076361	TCONS_00076361	635	670	yes	yes	3;4	6.5602e-289	296.43	1.03	0.16	184	5	1	1	2	2
SPPDSPTDALMQLAK	ASRGAGVRSPPDSPTD	DALMQLAKAVASAAAA	R	S	P	A	K	A	2	0	0	2	0	1	0	0	0	0	2	1	1	0	3	2	1	0	0	0	0	15	0	1569.77	TCONS_00076361	TCONS_00076361	676	690	yes	yes	2;3	1.1617e-44	198.85	1.07	0.261	215	17	1	2	3	2
LLEEEIEFLYNENTVR	ISSTLQVKLLEEEIEF	LYNENTVRESPNITDR	K	L	L	V	R	E	0	1	2	0	0	0	5	0	0	1	3	0	0	1	0	0	1	0	1	1	0	16	0	2009.99	TCONS_00076436	TCONS_00076436	26	41	yes	yes	3	0.032085	27.263	1	0	6
LFLNETQTQGK	GLRSRKLKLFLNETQT	NETQTQGKEIVDQITE	K	L	F	G	K	E	0	0	1	0	0	2	1	1	0	0	2	1	0	1	0	0	2	0	0	0	0	11	0	1277.66	TCONS_00076440	TCONS_00076440	1227	1237	yes	yes	2	0.054844	37.696	1	0	1			1
AAAAASASQDELNQLER	________________	DELNQLERVFLRLGHA	M	A	A	E	R	V	6	1	1	1	0	2	2	0	0	0	2	0	0	0	0	2	0	0	0	0	0	17	0	1743.84	TCONS_00076500	TCONS_00076500	2	18	yes	yes	2	4.276e-109	270.97	1.27	0.442	124	45	1	2	1	2
SLCPANPTCIYK	FVREVLEKSLCPANPT	ANPTCIYKYGDESSNS	K	S	L	Y	K	Y	1	0	1	0	2	0	0	0	0	1	1	1	0	0	2	1	1	0	1	0	0	12	0	1422.66	TCONS_00076809	TCONS_00076809	456	467	yes	yes	3	0.072049	19.641	1	0	1
YILDPNDHSAVYR	PYIKFSFRYILDPNDH	NDHSAVYRCLECYIDY	R	Y	I	Y	R	C	1	1	1	2	0	0	0	0	1	1	1	0	0	0	1	1	0	0	2	1	0	13	0	1561.75	TCONS_00076823	TCONS_00076823	614	626	yes	yes	2;3;4	6.6001e-08	111.31	1.12	0.331	7	1
IDINGIIVFGTR	________________	GIIVFGTRILDEEVFE	M	I	D	T	R	I	0	1	1	1	0	0	0	2	0	4	0	0	0	1	0	0	1	0	0	1	0	12	0	1316.75	TCONS_00076964	TCONS_00076964	2	13	yes	yes	4	0.085079	12.631	1	0	2
KFGGIDILVNNASAISLTNTLDTPTK	AAVEKAIKKFGGIDIL	NTLDTPTKRLDLMMNV	K	K	F	T	K	R	2	0	3	2	0	0	0	2	0	3	3	2	0	1	1	2	4	0	0	1	0	26	1	2702.45	TCONS_00077323	TCONS_00077323	91	116	yes	yes	3	5.4341e-53	150.73	1.93	0.255	3	40	1		1	1
FGGIDILVNNASAISLTNTLDTPTK	AVEKAIKKFGGIDILV	NTLDTPTKRLDLMMNV	K	F	G	T	K	R	2	0	3	2	0	0	0	2	0	3	3	1	0	1	1	2	4	0	0	1	0	25	0	2574.35	TCONS_00077323	TCONS_00077323	92	116	yes	yes	3	7.6964e-42	137.38	2	0		22
FGGIDILVNNASAISLTNTLDTPTKR	AVEKAIKKFGGIDILV	TLDTPTKRLDLMMNVN	K	F	G	K	R	L	2	1	3	2	0	0	0	2	0	3	3	1	0	1	1	2	4	0	0	1	0	26	1	2730.46	TCONS_00077323	TCONS_00077323	92	117	yes	yes	3	2.5904e-52	147.91	2	0		13
RLDLMMNVNTR	NTLDTPTKRLDLMMNV	LMMNVNTRGTYLASKA	K	R	L	T	R	G	0	2	2	1	0	0	0	0	0	0	2	0	2	0	0	0	1	0	0	1	0	11	1	1361.69	TCONS_00077323	TCONS_00077323	117	127	yes	yes	2;3	0.0002861	89.613	1.95	0.227	3	52
LDLMMNVNTR	TLDTPTKRLDLMMNVN	LMMNVNTRGTYLASKA	R	L	D	T	R	G	0	1	2	1	0	0	0	0	0	0	2	0	2	0	0	0	1	0	0	1	0	10	0	1205.59	TCONS_00077323	TCONS_00077323	118	127	yes	yes	2	1.6102e-05	115.57	1.92	0.265	8	97	1	1		2
QSVSCDECIPLPR	EEKEQAAKQSVSCDEC	DECIPLPRAGHCAPSE	K	Q	S	P	R	A	0	1	0	1	2	1	1	0	0	1	1	0	0	0	2	2	0	0	0	1	0	13	0	1559.71	TCONS_00077369	TCONS_00077369	137	149	yes	yes	2	0.00079629	67.234	1.8	0.4	1	4
HHAMGFCISGLK	STSSLSIKHHAMGFCI	GFCISGLKVVGESLSP	K	H	H	L	K	V	1	0	0	0	1	0	0	2	2	1	1	1	1	1	0	1	0	0	0	0	0	12	0	1356.64	TCONS_00077783	TCONS_00077783	388	399	yes	yes	2	0.049524	37.18	1	0	1
MYFMKLR	________________	________________	-	M	Y	L	R	S	0	1	0	0	0	0	0	0	0	0	1	1	2	1	0	0	0	0	1	0	0	7	1	987.503	TCONS_00077866	TCONS_00077866	1	7	yes	yes	1	0.048374	46.351	1.5	0.5	1	1
PAIIALR	________________	MPAIIALRKVKEDVDK	M	P	A	L	R	K	2	1	0	0	0	0	0	0	0	2	1	0	0	0	1	0	0	0	0	0	0	7	0	752.491	TCONS_00078041	TCONS_00078041	2	8	yes	yes	2	2.6857e-16	191.24	2	0		25
VMTSLPINDPLQTVYQLMSGR	MDSRTHARVMTSLPIN	VYQLMSGRMPAASTCC	R	V	M	G	R	M	0	1	1	1	0	2	0	1	0	1	3	0	2	0	2	2	2	0	1	2	0	21	0	2362.2	TCONS_00078115	TCONS_00078115	1661	1681	yes	yes	2;3	8.739e-19	108.25	1.5	0.5	1	1
VQGLEYGIR	QQVERQIKVQGLEYGI	QGLEYGIRMEPSRSSV	K	V	Q	I	R	M	0	1	0	0	0	1	1	2	0	1	1	0	0	0	0	0	0	0	1	1	0	9	0	1033.56	TCONS_00078121	TCONS_00078121	1652	1660	yes	yes	3	0.05864	24.776	1	0	14					1
AEAELHKER	________________	EAELHKERLQAIAEKR	M	A	E	E	R	L	2	1	0	0	0	0	3	0	1	0	1	1	0	0	0	0	0	0	0	0	0	9	1	1081.55	TCONS_00078410	TCONS_00078410	2	10	yes	yes	3	0.022494	51.346	2	0		16
TAICDIPPR	DWFPDNVKTAICDIPP	AICDIPPRGLKMSASF	K	T	A	P	R	G	1	1	0	1	1	0	0	0	0	2	0	0	0	0	2	0	1	0	0	0	0	9	0	1041.53	TCONS_00078467	TCONS_00078467	205	213	yes	yes	2	0.0066726	58.981	1.83	0.373	2	10	1
MVAPMSVYACLGNDAAAIR	________________	GNDAAAIRDAFLTRLQ	-	M	V	I	R	D	5	1	1	1	1	0	0	1	0	1	1	0	2	0	1	1	0	0	1	2	0	19	0	2008.95	TCONS_00078598	TCONS_00078598	1	19	yes	yes	4	0.087161	5.3908	2	0		1		1
FLRTDVR	RILQTAGRFLRTDVRA	RFLRTDVRAGAGPQPG	R	F	L	V	R	A	0	2	0	1	0	0	0	0	0	0	1	0	0	1	0	0	1	0	0	1	0	7	1	905.508	TCONS_00078608	TCONS_00078608	546	552	yes	yes	3	0.017266	60.788	1	0	16
AQFDADELR	LHKAIMVKAQFDADEL	QFDADELRAAMKGLGT	K	A	Q	L	R	A	2	1	0	2	0	1	1	0	0	0	1	0	0	1	0	0	0	0	0	0	0	9	0	1063.49	TCONS_00078755	TCONS_00078755	59	67	yes	yes	2	0.014186	52.579	2	0		4
ELSDSCEGAFGGGR	GSDVTSGKELSDSCEG	EGAFGGGRLEGRAARK	K	E	L	G	R	L	1	1	0	1	1	0	2	4	0	0	1	0	0	1	0	2	0	0	0	0	0	14	0	1440.59	TCONS_00078765	TCONS_00078765	230	243	yes	yes	2	0.0012642	59.248	1	0	2
LLVLGPR	LSDHCPNRLLVLGPRV	RLLVLGPRVADSLVLD	R	L	L	P	R	V	0	1	0	0	0	0	0	1	0	0	3	0	0	0	1	0	0	0	0	1	0	7	0	766.507	TCONS_00078798	TCONS_00078798	2044	2050	yes	yes	2	0.029637	78.994	1	0	4
DSVYDPGLKPLTISYDPATCLHVWNNGYSFLVEFEDSTDK	SPINIRWRDSVYDPGL	EFEDSTDKSAALSALE	R	D	S	D	K	S	1	0	2	5	1	0	2	2	1	1	4	2	0	2	3	4	3	1	3	3	0	40	1	4592.14	TCONS_00079180	TCONS_00079180	52	91	yes	yes	4	5.9903e-12	50.464	2	0		1
VLPACLPAHPHLK	EKWMLEEKVLPACLPA	LPAHPHLKCPCGCGVC	K	V	L	L	K	C	2	0	0	0	1	0	0	0	2	0	3	1	0	0	3	0	0	0	0	1	0	13	0	1451.81	TCONS_00079554	TCONS_00079554	729	741	yes	yes	2	0.046919	37.18	1	0	3
MIDPDFADKPK	________________	PDFADKPKLPENYTDE	-	M	I	P	K	L	1	0	0	3	0	0	0	0	0	1	0	2	1	1	2	0	0	0	0	0	0	11	1	1275.62	TCONS_00080049	TCONS_00080049	1	11	yes	yes	2	0.00095787	70.685	1	0	19
PASLDEGAMAGAR	NPAYFEGKPASLDEGA	EGAMAGARSHRLERGL	K	P	A	A	R	S	4	1	0	1	0	0	1	2	0	0	1	0	1	0	1	1	0	0	0	0	0	13	0	1244.58	TCONS_00080293	TCONS_00080293	173	185	yes	yes	2	0.00037845	55.196	1	0	1
GIQYLIER	LFNKKPEKGIQYLIER	GIQYLIERGFLSDTPV	K	G	I	E	R	G	0	1	0	0	0	1	1	1	0	2	1	0	0	0	0	0	0	0	1	0	0	8	0	990.55	TCONS_00080293	TCONS_00080293	534	541	yes	yes	2;3	0.0052511	91.318	1.33	0.471	4	2
GFLSDTPVGVAHFILER	GIQYLIERGFLSDTPV	VAHFILERKGLSRQMI	R	G	F	E	R	K	1	1	0	1	0	0	1	2	1	1	2	0	0	2	1	1	1	0	0	2	0	17	0	1856.98	TCONS_00080293	TCONS_00080293	542	558	yes	yes	2;3	9.6303e-23	141.86	1.21	0.407	49	13			1	1
EICSLFGEAPQNLSSSR	IPALKQIREICSLFGE	PQNLSSSRFSQTQRSP	R	E	I	S	R	F	1	1	1	0	1	1	2	1	0	1	2	0	0	1	1	4	0	0	0	0	0	17	0	1893.89	TCONS_00080365	TCONS_00080365	575	591	yes	yes	2	2.8755e-33	171.78	1.01	0.0945	110	1
VQDFFSFAVDR	FAKPKLQRVQDFFSFA	FFSFAVDRLTSVDSNL	R	V	Q	D	R	L	1	1	0	2	0	1	0	0	0	0	0	0	0	3	0	1	0	0	0	2	0	11	0	1329.64	TCONS_00080405	TCONS_00080405	1096	1106	yes	yes	2	5.8842e-05	107.09	1	0	21					1
MPVIPALWEAEAGGSRGQEIETILSNK	________________	IETILSNKFAASGGAH	-	M	P	N	K	F	3	1	1	0	0	1	4	3	0	3	2	1	1	0	2	2	1	1	0	1	0	27	1	2895.48	TCONS_00080680	TCONS_00080680	1	27	yes	yes	3	0.074409	17.097	1	0	1
SISVEGSSLLIGASNSLVADHLQR	LSGELQPRSISVEGSS	LVADHLQRCGYEYSLS	R	S	I	Q	R	C	2	1	1	1	0	1	1	2	1	2	4	0	0	0	0	6	0	0	0	2	0	24	0	2452.29	TCONS_00080731	TCONS_00080731	55	78	yes	yes	3	8.2892e-05	52.654	1	0	4
TVLGLHQSGGLVER	RVVLWQERTVLGLHQS	QSGGLVERVGCWTG__	R	T	V	E	R	V	0	1	0	0	0	1	1	3	1	0	3	0	0	0	0	1	1	0	0	2	0	14	0	1464.8	TCONS_00080762	TCONS_00080762	422	435	yes	yes	4	0.08357	10.425	1	0	1					1
IHLAYER	GGCTFADKIHLAYERG	KIHLAYERGASGAVIF	K	I	H	E	R	G	1	1	0	0	0	0	1	0	1	1	1	0	0	0	0	0	0	0	1	0	0	7	0	900.482	TCONS_00080793	TCONS_00080793	132	138	yes	yes	3	0.007901	72.138	1.2	0.4	4	1
GASGAVIFNFPGTR	KIHLAYERGASGAVIF	IFNFPGTRNEVIPMSH	R	G	A	T	R	N	2	1	1	0	0	0	0	3	0	1	0	0	0	2	1	1	1	0	0	1	0	14	0	1392.71	TCONS_00080793	TCONS_00080793	139	152	yes	yes	2	6.7966e-09	113.37	1	0	23
NEVIPMSHPGAVDIVAIMIGNLK	IFNFPGTRNEVIPMSH	AIMIGNLKGTKILQSI	R	N	E	L	K	G	2	0	2	1	0	0	1	2	1	4	1	1	2	0	2	1	0	0	0	3	0	23	0	2417.28	TCONS_00080793	TCONS_00080793	153	175	yes	yes	3	0.00010885	49.662	1	0	3
RPDLYALAMGYSGQLK	ICQEEKEKRPDLYALA	MGYSGQLKSRKSYMIP	K	R	P	L	K	S	2	1	0	1	0	1	0	2	0	0	3	1	1	0	1	1	0	0	2	0	0	16	1	1781.91	TCONS_00081247	TCONS_00081247	1205	1220	yes	yes	2;3	1.4068e-05	82.709	1	0	14		1
VPVLSWIHPESQATITR	AAFRAKGRVPVLSWIH	ESQATITRCSQPLVGP	R	V	P	T	R	C	1	1	0	0	0	1	1	0	1	2	1	0	0	0	2	2	2	1	0	2	0	17	0	1933.04	TCONS_00081375	TCONS_00081375	194	210	yes	yes	2;3	4.8935e-21	137.61	1.15	0.36	94	17				1
YLQTIMDANAQSHK	KRCKEDEKYLQTIMDA	DANAQSHKLIIFDARQ	K	Y	L	H	K	L	2	0	1	1	0	2	0	0	1	1	1	1	1	0	0	1	1	0	1	0	0	14	0	1618.78	TCONS_00081375	TCONS_00081375	229	242	yes	yes	2;3	1.16e-47	186.16	1.07	0.262	25	2
LIIFDAR	DANAQSHKLIIFDARQ	KLIIFDARQNSVADTN	K	L	I	A	R	Q	1	1	0	1	0	0	0	0	0	2	1	0	0	1	0	0	0	0	0	0	0	7	0	846.496	TCONS_00081375	TCONS_00081375	243	249	yes	yes	2	0.016974	94.262	1.28	0.448	73	28			1	2
GGGYESESAYPNAELVFLEIHNIHVMR	VADTNKTKGGGYESES	IHNIHVMRESLRKLKE	K	G	G	M	R	E	2	1	2	0	0	0	4	3	2	2	2	0	1	1	1	2	0	0	2	2	0	27	0	3031.45	TCONS_00081375	TCONS_00081375	261	287	yes	yes	4	4.0291e-34	126.27	1.03	0.18	29	1
EIVYPSIDEAR	RESLRKLKEIVYPSID	YPSIDEARWLSNVDGT	K	E	I	A	R	W	1	1	0	1	0	0	2	0	0	2	0	0	0	0	1	1	0	0	1	1	0	11	0	1290.65	TCONS_00081375	TCONS_00081375	295	305	yes	yes	2	6.8736e-05	102.05	1.07	0.262	25	2
WLSNVDGTHWLEYIR	YPSIDEARWLSNVDGT	THWLEYIRMLLAGAVR	R	W	L	I	R	M	0	1	1	1	0	0	1	1	1	1	2	0	0	0	0	1	1	2	1	1	0	15	0	1887.93	TCONS_00081375	TCONS_00081375	306	320	yes	yes	2;3	7.398e-26	165.24	1.24	0.428	119	38			2	2
IADKIESGK	MLLAGAVRIADKIESG	ADKIESGKTSVVVHCS	R	I	A	G	K	T	1	0	0	1	0	0	1	1	0	2	0	2	0	0	0	1	0	0	0	0	0	9	1	959.529	TCONS_00081375	TCONS_00081375	329	337	yes	yes	2;3	0.0026397	89.609	1	0	15
TAQLTSLAMLMLDSYYR	HCSDGWDRTAQLTSLA	LMLDSYYRTIKGFETL	R	T	A	Y	R	T	2	1	0	1	0	1	0	0	0	0	4	0	2	0	0	2	2	0	2	0	0	17	0	1975.97	TCONS_00081375	TCONS_00081375	351	367	yes	yes	2;3	9.233e-23	142.26	1.06	0.234	65	4
GFETLVEK	DSYYRTIKGFETLVEK	GFETLVEKEWISFGHR	K	G	F	E	K	E	0	0	0	0	0	0	2	1	0	0	1	1	0	1	0	0	1	0	0	1	0	8	0	921.481	TCONS_00081375	TCONS_00081375	371	378	yes	yes	1;2	0.00033333	144.38	1.28	0.449	36	14		1	1
DLSMSEEDQMMR	PIMGGVVRDLSMSEED	SEEDQMMRAIAMSLGQ	R	D	L	M	R	A	0	1	0	2	0	1	2	0	0	0	1	0	3	0	0	2	0	0	0	0	0	12	0	1470.58	TCONS_00081444	TCONS_00081444	22	33	yes	yes	2	3.6558e-15	155.48	1.02	0.141	145	3	1	1
AIAMSLGQDIPMDQR	SEEDQMMRAIAMSLGQ	QDIPMDQRAESPEEVA	R	A	I	Q	R	A	2	1	0	2	0	2	0	1	0	2	1	0	2	0	1	1	0	0	0	0	0	15	0	1644.8	TCONS_00081444	TCONS_00081444	34	48	yes	yes	2;3	2.5826e-34	183.06	1.03	0.174	217	7		1		1
AESPEEVACR	QDIPMDQRAESPEEVA	SPEEVACRKEEEERKA	R	A	E	C	R	K	2	1	0	0	1	0	3	0	0	0	0	0	0	0	1	1	0	0	0	1	0	10	0	1146.5	TCONS_00081444	TCONS_00081444	49	58	yes	yes	2	1.5289e-05	116.52	1.03	0.183	111	4			1	1
FQDADPLEQDELHTFTDTMLPGCFHLLDELPDTVYR	EEAKCLEKFQDADPLE	ELPDTVYRVCDLIMTA	K	F	Q	Y	R	V	1	1	0	6	1	2	3	1	2	0	6	0	1	3	3	0	4	0	1	1	0	36	0	4277.96	TCONS_00081444	TCONS_00081444	81	116	yes	yes	3;4	7.4646e-163	216.21	1.04	0.199	163	7		1	1
VCDLIMTAIK	ELPDTVYRVCDLIMTA	DLIMTAIKRNGADYRD	R	V	C	I	K	R	1	0	0	1	1	0	0	0	0	2	1	1	1	0	0	0	1	0	0	1	0	10	0	1162.61	TCONS_00081444	TCONS_00081444	117	126	yes	yes	1;2	0.00048642	90.05	1.04	0.207	85	4		1	1
QVVNQVWEAADVLIK	DYRDMILKQVVNQVWE	EAADVLIKAALPLTTS	K	Q	V	I	K	A	2	0	1	1	0	2	1	0	0	1	1	1	0	0	0	0	0	1	0	4	0	15	0	1710.93	TCONS_00081444	TCONS_00081444	139	153	yes	yes	2;3	2.1653e-33	174.21	1	0	38			1
AALPLTTSDTK	EAADVLIKAALPLTTS	PLTTSDTKTVSEWISQ	K	A	A	T	K	T	2	0	0	1	0	0	0	0	0	0	2	1	0	0	1	1	3	0	0	0	0	11	0	1116.6	TCONS_00081444	TCONS_00081444	154	164	yes	yes	2	6.5102e-05	103.08	1.09	0.29	108	11		2	1	1
TVSEWISQMATLPQASNLATR	PLTTSDTKTVSEWISQ	QASNLATRILLLTLLF	K	T	V	T	R	I	3	1	1	0	0	2	1	0	0	1	2	0	1	0	1	3	3	1	0	1	0	21	0	2303.16	TCONS_00081444	TCONS_00081444	165	185	yes	yes	2;3	2.0392e-120	247.66	1.07	0.251	165	12	1	1
LLEVVQPCLQAAK	GILNVLIKLLEVVQPC	QPCLQAAKEQKEVQTP	K	L	L	A	K	E	2	0	0	0	1	2	1	0	0	0	3	1	0	0	1	0	0	0	0	2	0	13	0	1467.81	TCONS_00081444	TCONS_00081444	216	228	yes	yes	2;3	1.3571e-11	142.1	1.06	0.229	153	9	1	1		1
WITPVLLLIDFYEK	QKEVQTPKWITPVLLL	LLIDFYEKTAISSKRR	K	W	I	E	K	T	0	0	0	1	0	0	1	0	0	2	3	1	0	1	1	0	1	1	1	1	0	14	0	1748.98	TCONS_00081444	TCONS_00081444	238	251	yes	yes	2	1.6204e-07	100.56	1.09	0.287	20	2
YLQSNSNNWR	KRRAQMTKYLQSNSNN	QSNSNNWRWFDDRSGR	K	Y	L	W	R	W	0	1	3	0	0	1	0	0	0	0	1	0	0	0	0	2	0	1	1	0	0	10	0	1280.59	TCONS_00081444	TCONS_00081444	265	274	yes	yes	2	3.154e-10	137.95	1.05	0.212	81	4
WCSYSASNNSTIDSAWK	WFDDRSGRWCSYSASN	STIDSAWKSGETSVRF	R	W	C	W	K	S	2	0	2	1	1	0	0	0	0	1	0	1	0	0	0	5	1	2	1	0	0	17	0	1975.84	TCONS_00081444	TCONS_00081444	283	299	yes	yes	2	7.9094e-33	166.92	1	0	60
RPVMLTLLR	VNEETGNRRPVMLTLL	PVMLTLLRVPRLNKNS	R	R	P	L	R	V	0	2	0	0	0	0	0	0	0	0	3	0	1	0	1	0	1	0	0	1	0	9	1	1097.67	TCONS_00081444	TCONS_00081444	332	340	yes	yes	2;3	2.4067e-05	126.29	1.05	0.214	238	12		1	2	2
PVMLTLLR	NEETGNRRPVMLTLLR	PVMLTLLRVPRLNKNS	R	P	V	L	R	V	0	1	0	0	0	0	0	0	0	0	3	0	1	0	1	0	1	0	0	1	0	8	0	941.573	TCONS_00081444	TCONS_00081444	333	340	yes	yes	2	0.019849	58.981	1	0	4
TLEESKEMDIK	SNGQELEKTLEESKEM	ESKEMDIKRKENKGND	K	T	L	I	K	R	0	0	0	1	0	0	3	0	0	1	1	2	1	0	0	1	1	0	0	0	0	11	1	1321.64	TCONS_00081444	TCONS_00081444	359	369	yes	yes	2	0.0010465	110.08	1	0	8
GNDTPLALESTNTEK	DIKRKENKGNDTPLAL	LESTNTEKETSLEETK	K	G	N	E	K	E	1	0	2	1	0	0	2	1	0	0	2	1	0	0	1	1	3	0	0	0	0	15	0	1588.76	TCONS_00081444	TCONS_00081444	375	389	yes	yes	2	1.3559e-19	152.17	1.06	0.231	150	9	1			1
GNDTPLALESTNTEKETSLEETK	DIKRKENKGNDTPLAL	ETSLEETKIGEILIQG	K	G	N	T	K	I	1	0	2	1	0	0	5	1	0	0	3	2	0	0	1	2	5	0	0	0	0	23	1	2506.19	TCONS_00081444	TCONS_00081444	375	397	yes	yes	3	3.6156e-46	143.29	1.02	0.154	40	1
ACVSMLGVPVDPDTLHATLR	DMVTVLIRACVSMLGV	DTLHATLRLCLRLTRD	R	A	C	L	R	L	2	1	0	2	1	0	0	1	1	0	3	0	1	0	2	1	2	0	0	3	0	20	0	2151.08	TCONS_00081444	TCONS_00081444	417	436	yes	yes	2;3;4	2.954e-23	126.43	1.03	0.181	227	8	1	1	3	1
YAMMFAELK	LRLTRDHKYAMMFAEL	AMMFAELKSTRMILNL	K	Y	A	L	K	S	2	0	0	0	0	0	1	0	0	0	1	1	2	1	0	0	0	0	1	0	0	9	0	1102.52	TCONS_00081444	TCONS_00081444	447	455	yes	yes	2	0.00070933	72.325	1.03	0.162	108	3	1		1	1
HIIEDPCTLR	PLVTLLLRHIIEDPCT	IEDPCTLRHTMEKVVR	R	H	I	L	R	H	0	1	0	1	1	0	1	0	1	2	1	0	0	0	1	0	1	0	0	0	0	10	0	1252.62	TCONS_00081444	TCONS_00081444	482	491	yes	yes	2;3	2.0637e-05	110.31	1.11	0.312	122	15	1	1	1	1
SAATSGAGSTTSGVVSGSLGSR	HTMEKVVRSAATSGAG	VSGSLGSREINYILRV	R	S	A	S	R	E	3	1	0	0	0	0	0	5	0	0	1	0	0	0	0	7	3	0	0	2	0	22	0	1895.92	TCONS_00081444	TCONS_00081444	500	521	yes	yes	2;3	5.4428e-144	267.93	1.05	0.215	236	12	1	1	2	2
EINYILR	VSGSLGSREINYILRV	REINYILRVLGPAACR	R	E	I	L	R	V	0	1	1	0	0	0	1	0	0	2	1	0	0	0	0	0	0	0	1	0	0	7	0	919.513	TCONS_00081444	TCONS_00081444	522	528	yes	yes	2	0.009932	103.02	1	0	14
VLGPAACR	REINYILRVLGPAACR	VLGPAACRNPDIFTEV	R	V	L	C	R	N	2	1	0	0	1	0	0	1	0	0	1	0	0	0	1	0	0	0	0	1	0	8	0	842.443	TCONS_00081444	TCONS_00081444	529	536	yes	yes	2	0.0031404	104.45	1.04	0.201	91	4			1	1
NPDIFTEVANCCIR	VLGPAACRNPDIFTEV	EVANCCIRIALPAPRG	R	N	P	I	R	I	1	1	2	1	2	0	1	0	0	2	0	0	0	1	1	0	1	0	0	1	0	14	0	1707.77	TCONS_00081444	TCONS_00081444	537	550	yes	yes	2;3	1.9585e-47	231.06	1.11	0.317	78	10	1	1
IALPAPR	EVANCCIRIALPAPRG	RIALPAPRGSGTASDD	R	I	A	P	R	G	2	1	0	0	0	0	0	0	0	1	1	0	0	0	2	0	0	0	0	0	0	7	0	736.46	TCONS_00081444	TCONS_00081444	551	557	yes	yes	2	0.0064603	126.68	1.09	0.292	144	15	1		1
GSGTASDDEFENLR	RIALPAPRGSGTASDD	DDEFENLRIKGPNAVQ	R	G	S	L	R	I	1	1	1	2	0	0	2	2	0	0	1	0	0	1	0	2	1	0	0	0	0	14	0	1496.64	TCONS_00081444	TCONS_00081444	558	571	yes	yes	2	1.4068e-33	203.29	1.03	0.158	114	3			1
IKGPNAVQLVK	DDEFENLRIKGPNAVQ	PNAVQLVKTTPLKPSP	R	I	K	V	K	T	1	0	1	0	0	1	0	1	0	1	1	2	0	0	1	0	0	0	0	2	0	11	1	1165.72	TCONS_00081444	TCONS_00081444	572	582	yes	yes	2;3	2.7252e-05	120.06	1.03	0.179	146	5	1	1		1
GPNAVQLVK	EFENLRIKGPNAVQLV	PNAVQLVKTTPLKPSP	K	G	P	V	K	T	1	0	1	0	0	1	0	1	0	0	1	1	0	0	1	0	0	0	0	2	0	9	0	924.539	TCONS_00081444	TCONS_00081444	574	582	yes	yes	2	9.6977e-05	145.16	1.05	0.223	36	2	1
TTPLKPSPLPVIPDTIK	PNAVQLVKTTPLKPSP	PVIPDTIKEVIYDMLN	K	T	T	I	K	E	0	0	0	1	0	0	0	0	0	2	2	2	0	0	5	1	3	0	0	1	0	17	1	1816.07	TCONS_00081444	TCONS_00081444	583	599	yes	yes	2;3	4.0103e-32	166.36	1.1	0.298	292	32			2	1
EVIYDMLNALAAYHAPEEADK	PVIPDTIKEVIYDMLN	HAPEEADKSDPKPGVM	K	E	V	D	K	S	5	0	1	2	0	0	3	0	1	1	2	1	1	0	1	0	0	0	2	1	0	21	0	2362.12	TCONS_00081444	TCONS_00081444	600	620	yes	yes	2;3;4	8.6659e-92	219.3	1.05	0.221	55	3
SDPKPGVMTQEVGQLLQDMGDDVYQQYR	HAPEEADKSDPKPGVM	DDVYQQYRSLTRQSSD	K	S	D	Y	R	S	0	1	0	4	0	5	1	3	0	0	2	1	2	0	2	1	1	0	2	3	0	28	1	3196.48	TCONS_00081444	TCONS_00081444	621	648	yes	yes	3	1.253e-16	90.899	1	0	17
PGVMTQEVGQLLQDMGDDVYQQYR	EADKSDPKPGVMTQEV	DDVYQQYRSLTRQSSD	K	P	G	Y	R	S	0	1	0	3	0	5	1	3	0	0	2	0	2	0	1	0	1	0	2	3	0	24	0	2769.27	TCONS_00081444	TCONS_00081444	625	648	yes	yes	3	1.5388e-80	193.76	1	0	25			1
GSKPLMPTSTILR	EEGKQKGKGSKPLMPT	MPTSTILRLLAELVRS	K	G	S	L	R	L	0	1	0	0	0	0	0	1	0	1	2	1	1	0	2	2	2	0	0	0	0	13	1	1399.79	TCONS_00081444	TCONS_00081444	717	729	yes	yes	2;3	0.00016167	72.815	1.06	0.237	63	4	1	1
PLMPTSTILR	KQKGKGSKPLMPTSTI	MPTSTILRLLAELVRS	K	P	L	L	R	L	0	1	0	0	0	0	0	0	0	1	2	0	1	0	2	1	2	0	0	0	0	10	0	1127.64	TCONS_00081444	TCONS_00081444	720	729	yes	yes	2	0.00023171	96.143	1.04	0.2	69	3			1	1
EDCSVLAFVLDHLLPHTQNAEDK	VGQSELIKEDCSVLAF	HTQNAEDKDTPALARL	K	E	D	D	K	D	2	0	1	3	1	1	2	0	2	0	4	1	0	1	1	1	1	0	0	2	0	23	0	2650.27	TCONS_00081444	TCONS_00081444	760	782	yes	yes	3;4	2.6542e-46	142.45	1.09	0.289	109	11
EDCSVLAFVLDHLLPHTQNAEDKDTPALAR	VGQSELIKEDCSVLAF	KDTPALARLFLASLAA	K	E	D	A	R	L	4	1	1	4	1	1	2	0	2	0	5	1	0	1	2	1	2	0	0	2	0	30	1	3374.66	TCONS_00081444	TCONS_00081444	760	789	yes	yes	3;4;5	1.5787e-198	264.85	1.19	0.396	257	62	1	2	1	1
LFLASLAAAGSGTDAQVALVNEVK	KDTPALARLFLASLAA	VALVNEVKAALGRALA	R	L	F	V	K	A	6	0	1	1	0	1	1	2	0	0	4	1	0	1	0	2	1	0	0	3	0	24	0	2344.26	TCONS_00081444	TCONS_00081444	790	813	yes	yes	2;3	1.6099e-89	199.6	1.07	0.247	200	14	1	1	3	1
ALAMAESTEK	EVKAALGRALAMAEST	AMAESTEKHARLQAVM	R	A	L	E	K	H	3	0	0	0	0	0	2	0	0	0	1	1	1	0	0	1	1	0	0	0	0	10	0	1049.51	TCONS_00081444	TCONS_00081444	819	828	yes	yes	2	0.00048984	82.914	1.07	0.26	102	8	1	1	1	1
LQAVMCIISTIMESCPSTSSFYSSATAK	ESTEKHARLQAVMCII	FYSSATAKTQHNGMNN	R	L	Q	A	K	T	3	0	0	0	2	1	1	0	0	3	1	1	2	1	1	7	3	0	1	1	0	28	0	3069.42	TCONS_00081444	TCONS_00081444	832	859	yes	yes	3	5.4419e-20	103.12	1	0	9
TQHNGMNNIIR	FYSSATAKTQHNGMNN	NGMNNIIRLFLKKGLV	K	T	Q	I	R	L	0	1	3	0	0	1	0	1	1	2	0	0	1	0	0	0	1	0	0	0	0	11	0	1296.64	TCONS_00081444	TCONS_00081444	860	870	yes	yes	2;3	5.6456e-06	107.06	1.11	0.314	16	2
KGLVNDLAR	NIIRLFLKKGLVNDLA	GLVNDLARVPHSLDLS	K	K	G	A	R	V	1	1	1	1	0	0	0	1	0	0	2	1	0	0	0	0	0	0	0	1	0	9	1	984.572	TCONS_00081444	TCONS_00081444	875	883	yes	yes	2;3	0.0088909	60.342	1	0	11
GLVNDLAR	IIRLFLKKGLVNDLAR	GLVNDLARVPHSLDLS	K	G	L	A	R	V	1	1	1	1	0	0	0	1	0	0	2	0	0	0	0	0	0	0	0	1	0	8	0	856.477	TCONS_00081444	TCONS_00081444	876	883	yes	yes	1;2	0.0040956	97.798	1.02	0.147	44	1
VPHSLDLSSPNMANTVNAALKPLETLSR	GLVNDLARVPHSLDLS	KPLETLSRIVNQPSSL	R	V	P	S	R	I	3	1	3	1	0	0	1	0	1	0	5	1	1	0	3	4	2	0	0	2	0	28	1	2974.55	TCONS_00081444	TCONS_00081444	884	911	yes	yes	3;4	6.6819e-127	218.98	1.06	0.234	259	16		3	4	3
PLETLSR	NTVNAALKPLETLSRI	KPLETLSRIVNQPSSL	K	P	L	S	R	I	0	1	0	0	0	0	1	0	0	0	2	0	0	0	1	1	1	0	0	0	0	7	0	814.455	TCONS_00081444	TCONS_00081444	905	911	yes	yes	2	0.015945	95.541	1.94	0.242	1	15		1	1	1
IVNQPSSLFGSK	KPLETLSRIVNQPSSL	PSSLFGSKSASSKNKS	R	I	V	S	K	S	0	0	1	0	0	1	0	1	0	1	1	1	0	1	1	3	0	0	0	1	0	12	0	1275.68	TCONS_00081444	TCONS_00081444	912	923	yes	yes	2	9.186e-06	123.95	1.14	0.352	142	24	1	1	1
DGGSGNSTIIVSR	LIDELLERDGGSGNST	NSTIIVSRSGEDESQE	R	D	G	S	R	S	0	1	1	1	0	0	0	3	0	2	0	0	0	0	0	3	1	0	0	1	0	13	0	1261.63	TCONS_00081444	TCONS_00081444	1015	1027	yes	yes	2	2.5772e-28	183.52	1.06	0.231	83	5	1	1	1
HADHSSLTLGSGSSTTR	TTHPLMVRHADHSSLT	GSGSSTTRLTQGIGRS	R	H	A	T	R	L	1	1	0	1	0	0	0	2	2	0	2	0	0	0	0	5	3	0	0	0	0	17	0	1712.81	TCONS_00081444	TCONS_00081444	1178	1194	yes	yes	2;3;4	2.3832e-40	174.87	1.04	0.205	174	8	1	2	2	2
LTQGIGR	GSGSSTTRLTQGIGRS	RLTQGIGRSQRTLRQL	R	L	T	G	R	S	0	1	0	0	0	1	0	2	0	1	1	0	0	0	0	0	1	0	0	0	0	7	0	743.429	TCONS_00081444	TCONS_00081444	1195	1201	yes	yes	2	0.0075427	108.98	1.73	0.442	47	130	3	2	2	2
QLTANTGHTIHVHYPGNR	GRSQRTLRQLTANTGH	HVHYPGNRQPNPPLIL	R	Q	L	N	R	Q	1	1	2	0	0	1	0	2	3	1	1	0	0	0	1	0	3	0	1	1	0	18	0	2015.01	TCONS_00081444	TCONS_00081444	1208	1225	yes	yes	3;4	2.7529e-08	90.348	1.05	0.208	21	1				1
QPNPPLILQR	HVHYPGNRQPNPPLIL	NPPLILQRLLGPSAAA	R	Q	P	Q	R	L	0	1	1	0	0	2	0	0	0	1	2	0	0	0	3	0	0	0	0	0	0	10	0	1174.68	TCONS_00081444	TCONS_00081444	1226	1235	yes	yes	2;3	0.00037795	92.051	1.05	0.223	72	4	1	2		1
LLGPSAAADILQLSSSLPLQSR	NPPLILQRLLGPSAAA	SSLPLQSRGRARLLVG	R	L	L	S	R	G	3	1	0	1	0	2	0	1	0	1	6	0	0	0	2	5	0	0	0	0	0	22	0	2236.24	TCONS_00081444	TCONS_00081444	1236	1257	yes	yes	2;3	2.5607e-105	230	1.36	0.479	240	134	4	4	2	2
LLVGNDDVHIIAR	LQSRGRARLLVGNDDV	DDVHIIARSDDELLDD	R	L	L	A	R	S	1	1	1	2	0	0	0	1	1	2	2	0	0	0	0	0	0	0	0	2	0	13	0	1433.8	TCONS_00081444	TCONS_00081444	1262	1274	yes	yes	2;3	2.7778e-09	136.3	1.24	0.425	217	67	1	1	2	2
SDDELLDDFFHDQSTATSQAGTLSSIPTALTR	DDVHIIARSDDELLDD	SIPTALTRWTEECKVL	R	S	D	T	R	W	3	1	0	5	0	2	1	1	1	1	4	0	0	2	1	5	5	0	0	0	0	32	0	3438.61	TCONS_00081444	TCONS_00081444	1275	1306	yes	yes	3;4	1.563e-231	282.95	1.03	0.173	125	4	1	1	1	1
VLDAESMHDCVSVVK	TRWTEECKVLDAESMH	HDCVSVVKVSIVNHLE	K	V	L	V	K	V	1	0	0	2	1	0	1	0	1	0	1	1	1	0	0	2	0	0	0	4	0	15	0	1687.79	TCONS_00081444	TCONS_00081444	1313	1327	yes	yes	2;3	1.6681e-42	204.82	1.04	0.199	70	3			1	1
VSIVNHLEFLR	HDCVSVVKVSIVNHLE	VNHLEFLRDEELEERR	K	V	S	L	R	D	0	1	1	0	0	0	1	0	1	1	2	0	0	1	0	1	0	0	0	2	0	11	0	1325.75	TCONS_00081444	TCONS_00081444	1328	1338	yes	yes	2;3	1.3322e-05	103.91	1.12	0.324	178	24		1	2	1
VSIVNHLEFLRDEELEER	HDCVSVVKVSIVNHLE	RDEELEERREKRRKQL	K	V	S	E	R	R	0	2	1	1	0	0	5	0	1	1	3	0	0	1	0	1	0	0	0	2	0	18	1	2226.13	TCONS_00081444	TCONS_00081444	1328	1345	yes	yes	2;3;4	2.3389e-31	157.11	1.04	0.193	124	5	2		2	1
AGSSTPGDAPPAVAEVQGR	AGSSEQPRAGSSTPGD	AVAEVQGRSDGSGESA	R	A	G	G	R	S	4	1	0	1	0	1	1	3	0	0	0	0	0	0	3	2	1	0	0	2	0	19	0	1765.86	TCONS_00081444	TCONS_00081444	1541	1559	yes	yes	2;3	7.6442e-29	133.78	1.03	0.177	150	5			1	2
DSAVAISGADSR	SSESSSTRDSAVAISG	AISGADSRGILEEPLP	R	D	S	S	R	G	3	1	0	2	0	0	0	1	0	1	0	0	0	0	0	3	0	0	0	1	0	12	0	1147.55	TCONS_00081444	TCONS_00081444	1586	1597	yes	yes	2	1.0373e-05	105.65	1.03	0.168	67	2				1
GILEEPLPSTSSEEEDPLAGISLPEGVDPSFLAALPDDIR	AISGADSRGILEEPLP	AALPDDIRREVLQNQL	R	G	I	I	R	R	3	1	0	4	0	0	6	3	0	3	6	0	0	1	6	5	1	0	0	1	0	40	0	4175.07	TCONS_00081444	TCONS_00081444	1598	1637	yes	yes	3;4	3.1273e-77	145.22	1.02	0.127	119	2
EVLQNQLGIRPPTR	ALPDDIRREVLQNQLG	LGIRPPTRTAPSTNSS	R	E	V	T	R	T	0	2	1	0	0	2	1	1	0	1	2	0	0	0	2	0	1	0	0	1	0	14	1	1619.91	TCONS_00081444	TCONS_00081444	1639	1652	yes	yes	2;3	4.5367e-17	160.87	1.02	0.124	126	2	1	2
TAPSTNSSAPAVVGNPGVTEVSPEFLAALPPAIQEEVLAQQR	LGIRPPTRTAPSTNSS	EEVLAQQRAEQQRREL	R	T	A	Q	R	A	7	1	2	0	0	3	4	2	0	1	3	0	0	1	6	4	3	0	0	5	0	42	0	4242.18	TCONS_00081444	TCONS_00081444	1653	1694	yes	yes	3;4	6.9152e-40	102.88	1	0	79				1	1
RELAQNASSDTPMDPVTFIQTLPSDLR	QQRAEQQRRELAQNAS	QTLPSDLRRSVLEDME	R	R	E	L	R	R	2	2	1	3	0	2	1	0	0	1	3	0	1	1	3	3	3	0	0	1	0	27	1	3001.48	TCONS_00081444	TCONS_00081444	1700	1726	yes	yes	3	0.011428	29.011	1.5	0.5	1	1
ELAQNASSDTPMDPVTFIQTLPSDLR	QRAEQQRRELAQNASS	QTLPSDLRRSVLEDME	R	E	L	L	R	R	2	1	1	3	0	2	1	0	0	1	3	0	1	1	3	3	3	0	0	1	0	26	0	2845.38	TCONS_00081444	TCONS_00081444	1701	1726	yes	yes	2;3	8.8283e-113	213.57	1.02	0.142	95	2		1	1
ELAQNASSDTPMDPVTFIQTLPSDLRR	QRAEQQRRELAQNASS	TLPSDLRRSVLEDMED	R	E	L	R	R	S	2	2	1	3	0	2	1	0	0	1	3	0	1	1	3	3	3	0	0	1	0	27	1	3001.48	TCONS_00081444	TCONS_00081444	1701	1727	yes	yes	3	2.4495e-43	133.27	1	0	15
LTTTLLR	YVQKNAGKLTTTLLRT	KLTTTLLRTMSMPKGR	K	L	T	L	R	T	0	1	0	0	0	0	0	0	0	0	3	0	0	0	0	0	3	0	0	0	0	7	0	816.507	TCONS_00081502	TCONS_00081502	341	347	yes	yes	2	0.047555	64.776	1	0	2
ASLENNPREVEAR	LDSMRNLKASLENNPR	NPREVEARYSLQMVQL	K	A	S	A	R	Y	2	2	2	0	0	0	3	0	0	0	1	0	0	0	1	1	0	0	0	1	0	13	1	1483.74	TCONS_00081636	TCONS_00081636	70	82	yes	yes	4	0.080962	15.798	1	0	1		1
MTLISQMFLHGER	________________	QMFLHGERNNGGFDLS	-	M	T	E	R	N	0	1	0	0	0	1	1	1	1	1	2	0	2	1	0	1	1	0	0	0	0	13	0	1561.77	TCONS_00081686	TCONS_00081686	1	13	yes	yes	2	0.0068105	42.083	2	0		4
[truncated: 41 more columns]

## Sheet: S6
Down-regulated promoter (tumor vs normal)
promoter ID	baseMean	log2FoldChange	lfcSE	stat	pvalue	padj	gene name	promoter type
prmtr.416	61.6326	-7.7734	1.06344	-7.30971	2.67718e-13	7.08966e-12	CLCA4	known
prmtr.6454	413.768	-7.48498	0.822332	-9.10214	8.85675e-20	7.49827e-18	RHCG	known
prmtr.415	13.3885	-6.76179	1.52736	-4.42711	9.5506e-06	5.20978e-05	CLCA2	known
prmtr.11362	105.671	-6.64316	1.55623	-4.26874	1.96576e-05	9.97035e-05	TGM3	known
prmtr.13486	832.117	-6.4187	0.719893	-8.91618	4.82653e-19	3.56958e-17	RBP2	known
prmtr.8176	3929.28	-6.40877	1.06765	-6.00268	1.94085e-09	2.37477e-08	KRT13	known
prmtr.12874	1117.27	-6.37645	0.369609	-17.2519	1.08296e-66	9.0768e-63	CSTA	known
prmtr.11137	8.78912	-5.64777	1.1161	-5.06027	4.18673e-07	3.10815e-06	GCG	known
prmtr.17599	636.724	-5.21852	1.00587	-5.18809	2.12467e-07	1.68838e-06	DEFA5	known
prmtr.12965	12.0527	-5.19651	0.985632	-5.27226	1.34751e-07	1.11934e-06	PLS1	known
prmtr.7748	11.7469	-5.15152	0.863536	-5.96561	2.43717e-09	2.91216e-08	OTOP3	known
prmtr.782	65.6934	-5.14472	0.703991	-7.30793	2.71289e-13	7.15035e-12	PKP1	known
prmtr.4544	628.109	-5.14354	0.830287	-6.1949	5.83213e-10	7.95475e-09	KRT6A	known
prmtr.9940	11.0707	-5.1238	0.832434	-6.1552	7.49814e-10	9.99931e-09	KLK13	novel
prmtr.3736	621.616	-5.07419	0.771334	-6.57846	4.75353e-11	7.98432e-10	APOA1	known
prmtr.5939	1.00982	-5.01686	1.36095	-3.68629	0.000227546	0.000874853	PLA2G4B	known
prmtr.4961	72.6105	-4.92571	0.747495	-6.58963	4.40933e-11	7.47357e-10	SCEL	known
prmtr.13849	58.7721	-4.87183	0.653256	-7.45776	8.80037e-14	2.50459e-12	MTTP	known
prmtr.2425	12.2786	-4.85293	0.707066	-6.86348	6.72035e-12	1.3316e-10	ASAH2	novel
prmtr.5038	11.6636	-4.67614	0.946623	-4.93982	7.81964e-07	5.45034e-06	GJB6	known
prmtr.9835	70.2128	-4.62237	0.460441	-10.039	1.02695e-23	2.23569e-21	LYPD3	known
prmtr.13545	4.81533	-4.60643	0.933345	-4.9354	7.99874e-07	5.56592e-06	SLC2A2	known
prmtr.4545	110.833	-4.60586	0.876288	-5.2561	1.47144e-07	1.21626e-06	KRT5	known
prmtr.2237	2.46975	-4.56549	0.842317	-5.42016	5.95445e-08	5.29519e-07	ACSL5	novel
prmtr.10661	31.6629	-4.55283	0.748884	-6.07948	1.20571e-09	1.53963e-08	ALPI	known
prmtr.2238	139.706	-4.53212	0.491537	-9.22029	2.96285e-20	2.82195e-18	ACSL5	novel
prmtr.9743	21.5394	-4.41422	0.813174	-5.42839	5.68653e-08	5.08934e-07	DMKN	novel
prmtr.3204	3.32328	-4.38611	0.578514	-7.5817	3.41065e-14	1.04712e-12	NLRX1	known
prmtr.6603	7.35569	-4.34955	0.693723	-6.26986	3.61383e-10	5.14249e-09	DNASE1	novel
prmtr.18588	516.624	-4.30335	0.55914	-7.69636	1.39992e-14	4.57443e-13	ALDOB	known
prmtr.18381	73.3789	-4.19764	0.407998	-10.2884	7.94879e-25	2.01887e-22	CYSRT1	known
prmtr.15677	3.47917	-4.17731	0.598969	-6.97416	3.07696e-12	6.54612e-11	ENPP3	known
prmtr.405	0.982203	-4.15183	0.936943	-4.43125	9.36879e-06	5.12897e-05	ADGRL2	known
prmtr.3016	34.7224	-4.1228	0.601793	-6.85086	7.34066e-12	1.44119e-10	C11orf86	novel
prmtr.1824	9.33529	-4.04946	0.884188	-4.57986	4.65278e-06	2.72899e-05	ESRRG	known
prmtr.5177	21.714	-4.01453	0.631334	-6.3588	2.03331e-10	3.01365e-09	SLC15A1	known
prmtr.1560	860.862	-3.98315	0.512794	-7.76755	8.00206e-15	2.76005e-13	S100A8	known
prmtr.14192	14.0802	-3.96948	0.454964	-8.72481	2.6662e-18	1.76654e-16	ABCG2	novel
prmtr.16649	40.2551	-3.91732	0.7662	-5.11265	3.17663e-07	2.41775e-06	CPA2	known
prmtr.106	9.50568	-3.90544	1.00757	-3.87608	0.000106151	0.000444299	PADI1	known
prmtr.16963	6.32247	-3.89531	1.04534	-3.72636	0.000194264	0.000759785	TRIM50	known
prmtr.8592	47.7781	-3.89422	0.690677	-5.63827	1.7177e-08	1.7129e-07	DSG3	novel
prmtr.5269	4.38759	-3.84742	0.53935	-7.13345	9.78859e-13	2.30782e-11	KHNYN	novel
prmtr.5296	19.3351	-3.76832	0.426968	-8.82577	1.08704e-18	7.62432e-17	PAX9	novel
prmtr.11916	2.09122	-3.76708	0.802826	-4.69228	2.70175e-06	1.6675e-05	CHODL	known
prmtr.8893	48.3905	-3.76565	0.522543	-7.2064	5.74494e-13	1.42379e-11	CREB3L3	known
prmtr.17932	7.72531	-3.76261	0.480816	-7.82546	5.05785e-15	1.85525e-13	ARC	known
prmtr.1564	126.433	-3.73997	0.429972	-8.69818	3.37259e-18	2.17441e-16	S100A2	known
prmtr.9675	29.5105	-3.66797	0.597656	-6.13726	8.39554e-10	1.10989e-08	CYP4F2	known
prmtr.13693	2.83715	-3.60367	0.646515	-5.57399	2.48971e-08	2.39169e-07	TBC1D14	known
prmtr.16028	349.641	-3.5849	0.460931	-7.77752	7.39587e-15	2.57214e-13	GSTA1	known
prmtr.648	14.6039	-3.56876	0.431695	-8.26686	1.37538e-16	6.78102e-15	TMEM79	known
prmtr.19286	0.716396	-3.56684	0.745133	-4.78684	1.69424e-06	1.09824e-05	SLC7A3	known
prmtr.8181	115.554	-3.54784	0.555562	-6.38605	1.70231e-10	2.56847e-09	KRT16	known
prmtr.12936	9.91727	-3.5449	0.598161	-5.92634	3.09763e-09	3.60595e-08	IL20RB	known
prmtr.10978	2145.02	-3.48481	0.631548	-5.51788	3.43106e-08	3.20971e-07	FABP1	known
prmtr.14377	95.7073	-3.47204	0.577229	-6.01502	1.79867e-09	2.21862e-08	SLC6A19	novel
prmtr.13110	46.6983	-3.46802	0.488184	-7.10393	1.21255e-12	2.80359e-11	CIDEC	known
prmtr.6808	2.13151	-3.46444	0.518167	-6.68596	2.29413e-11	4.11299e-10	NDRG4	known
prmtr.12079	2771.3	-3.45017	0.538816	-6.40324	1.5211e-10	2.30336e-09	TFF2	known
prmtr.9706	32.7179	-3.44881	0.455916	-7.56458	3.89117e-14	1.18166e-12	TM6SF2	known
prmtr.2718	8.40617	-3.4416	0.43746	-7.86724	3.62556e-15	1.37812e-13	LSP1	known
prmtr.7042	100.483	-3.43172	0.32441	-10.5784	3.75464e-26	1.43043e-23	PPL	known
prmtr.12080	13927.2	-3.42576	0.466319	-7.34639	2.03639e-13	5.51469e-12	TFF1	known
prmtr.7044	40.3715	-3.36329	0.470297	-7.15143	8.58815e-13	2.04784e-11	C16orf89	known
prmtr.8401	8.63036	-3.3529	0.75636	-4.43295	9.29537e-06	5.09377e-05	FADS6	known
prmtr.19107	15.4929	-3.32051	0.415301	-7.99542	1.2913e-15	5.33153e-14	ZNF185	novel
prmtr.6043	5.16999	-3.31529	0.789592	-4.19874	2.68407e-05	0.000131307	THSD4	known
prmtr.11577	67.1072	-3.30805	0.506072	-6.53672	6.28846e-11	1.02742e-09	PCK1	known
prmtr.6679	4.57727	-3.30533	0.71098	-4.64898	3.33579e-06	2.01474e-05	SCNN1G	known
prmtr.17543	2266.36	-3.30362	0.557729	-5.92334	3.15458e-09	3.66461e-08	PSCA	known
prmtr.8059	178.449	-3.29972	0.449977	-7.33309	2.24912e-13	6.05168e-12	ALDH3A1	known
prmtr.9284	231.553	-3.21886	0.35211	-9.14164	6.15111e-20	5.37037e-18	FOSB	known
prmtr.13816	2.3128	-3.2061	0.351367	-9.12464	7.19763e-20	6.21927e-18	GPAT3	known
prmtr.93	6.29148	-3.20487	0.387099	-8.27921	1.23998e-16	6.13149e-15	SLC25A34	known
prmtr.575	405.512	-3.20117	0.301675	-10.6113	2.64009e-26	1.02921e-23	ECM1	known
prmtr.16183	19.7667	-3.2004	0.426333	-7.50681	6.05855e-14	1.76933e-12	SGK1	known
prmtr.8262	2.93889	-3.19598	0.676006	-4.72774	2.27033e-06	1.42698e-05	PLEKHM1	novel
prmtr.5623	91.152	-3.18683	0.233423	-13.6526	1.94779e-42	4.08135e-39	CIDEB	known
prmtr.3153	0.669059	-3.18225	0.633093	-5.02651	4.99495e-07	3.63886e-06	GRIA4	known
prmtr.2587	3.00283	-3.17584	0.702425	-4.52125	6.14743e-06	3.52065e-05	SH3PXD2A	novel
prmtr.10609	4.59776	-3.16126	0.64182	-4.92546	8.41622e-07	5.8298e-06	PLCD4	known
prmtr.14191	12.6462	-3.15479	0.391779	-8.05247	8.11372e-16	3.50542e-14	ABCG2	known
prmtr.18963	10.8508	-3.15471	0.477519	-6.60645	3.93642e-11	6.73329e-10	GDPD2	known
prmtr.12377	343.685	-3.13521	0.333409	-9.40349	5.27848e-21	6.06049e-19	DERL3	known
prmtr.7651	1.46277	-3.13512	0.594634	-5.27235	1.3469e-07	1.11934e-06	XYLT2	novel
prmtr.3904	378.336	-3.12723	0.271459	-11.5201	1.04525e-30	8.34356e-28	EMP1	known
prmtr.16809	46.0602	-3.12229	0.540143	-5.78049	7.44854e-09	7.94779e-08	SOSTDC1	known
prmtr.617	17.5431	-3.12102	0.381478	-8.18138	2.80601e-16	1.3325e-14	ZBTB7B	novel
prmtr.19083	38.0961	-3.09298	0.412655	-7.49533	6.61332e-14	1.91798e-12	FHL1	known
prmtr.15536	62.3821	-3.08853	0.651263	-4.74237	2.1123e-06	1.33668e-05	MEP1A	known
prmtr.14981	2.4932	-3.0748	0.422558	-7.27662	3.42281e-13	8.80008e-12	GCNT4	novel
prmtr.14529	9.19358	-3.06585	0.456769	-6.71205	1.91906e-11	3.46651e-10	CKMT2	known
prmtr.12990	32.7464	-3.06451	0.574975	-5.32982	9.83091e-08	8.40794e-07	MME	known
prmtr.10347	262.374	-3.06151	0.393034	-7.78944	6.73054e-15	2.36034e-13	IL1RN	known
prmtr.4955	10.901	-3.06081	0.382593	-8.00017	1.24251e-15	5.14276e-14	AL137782.1	novel
prmtr.7108	12.4091	-3.05533	0.543689	-5.61963	1.91368e-08	1.88589e-07	SULT1A2	known
prmtr.809	87.7452	-3.04561	0.473753	-6.42868	1.2872e-10	1.98503e-09	MFSD4A	known
prmtr.6012	16.4571	-3.0011	0.583159	-5.14629	2.65695e-07	2.05816e-06	SLC51B	known
prmtr.19171	1.85628	-2.99646	0.691271	-4.33471	1.45951e-05	7.62175e-05	ACE2	known
prmtr.15243	0.993762	-2.98809	0.704589	-4.24089	2.22635e-05	0.000110973	RASGEF1C	known
prmtr.3098	24.8828	-2.95524	0.504905	-5.85306	4.82614e-09	5.38261e-08	MOGAT2	known
prmtr.10503	20.8945	-2.93697	0.572607	-5.12912	2.911e-07	2.22716e-06	FSIP2	novel
prmtr.15031	1.06376	-2.92967	0.792497	-3.69676	0.000218371	0.00084364	LIX1	known
prmtr.9731	20.8697	-2.92756	0.601694	-4.86553	1.1415e-06	7.68785e-06	SLC7A9	known
prmtr.5070	2.02339	-2.92061	0.457668	-6.38151	1.7535e-10	2.63623e-09	LINC00365	known
prmtr.41	33.9458	-2.91912	0.413605	-7.05774	1.69231e-12	3.81607e-11	ESPN	novel
prmtr.3775	305.173	-2.91856	0.405786	-7.19237	6.36776e-13	1.56057e-11	VSIG2	known
prmtr.6686	44.8939	-2.90338	0.655455	-4.42956	9.44266e-06	5.16604e-05	CHP2	known
prmtr.19173	1.87884	-2.89776	0.553815	-5.23236	1.67356e-07	1.36715e-06	CTPS2	novel
prmtr.11628	0.66966	-2.88746	0.634399	-4.55149	5.32674e-06	3.09505e-05	DNAJC5	novel
prmtr.4062	2.71103	-2.88642	0.516106	-5.59269	2.23578e-08	2.17645e-07	PDE1B	known
prmtr.15987	19086.3	-2.87871	0.659369	-4.36586	1.26624e-05	6.72984e-05	PGC	known
prmtr.10680	38.3286	-2.87823	0.53256	-5.40451	6.49868e-08	5.73053e-07	UGT1A1	known
prmtr.142	12.097	-2.87366	0.436306	-6.58634	4.50794e-11	7.63299e-10	GRHL3	known
prmtr.18000	1.87998	-2.87362	0.726718	-3.95424	7.67777e-05	0.000333907	KANK1	novel
prmtr.14758	6.2508	-2.87044	0.489986	-5.8582	4.67907e-09	5.2325e-08	NIPAL4	known
prmtr.5254	128.637	-2.86785	0.22503	-12.7443	3.35462e-37	5.62335e-34	PCK2	novel
prmtr.8824	212.197	-2.8585	0.339304	-8.42459	3.62e-17	1.94494e-15	CFD	known
prmtr.12649	57.2471	-2.85213	0.427011	-6.67931	2.40076e-11	4.2904e-10	VILL	known
prmtr.14801	63.0045	-2.84102	0.4193	-6.77564	1.23859e-11	2.32763e-10	CDHR2	known
prmtr.17846	0.455997	-2.83833	0.672543	-4.22029	2.43989e-05	0.000120578	NCALD	novel
prmtr.10311	31.4645	-2.82722	0.561452	-5.03555	4.76473e-07	3.4924e-06	SLC9A4	known
prmtr.19349	8.76133	-2.81013	0.495984	-5.66577	1.46364e-08	1.48062e-07	COL4A6	known
prmtr.9544	3.37648	-2.80403	0.767688	-3.65256	0.000259635	0.000982231	TINCR	known
prmtr.17037	426.869	-2.80331	0.353163	-7.93773	2.0592e-15	8.14112e-14	PDK4	known
prmtr.16093	25.9666	-2.77297	0.50433	-5.49832	3.83433e-08	3.54327e-07	EPHA7	known
prmtr.17656	5.8727	-2.76992	0.736463	-3.76111	0.00016916	0.000672109	NEFL	known
prmtr.14334	182.667	-2.76818	0.317339	-8.72309	2.70705e-18	1.78655e-16	HPGD	known
prmtr.328	7.35022	-2.7674	0.694122	-3.98691	6.69394e-05	0.000295602	CYP4B1	known
prmtr.3523	17.0512	-2.7645	0.477766	-5.78631	7.19495e-09	7.71651e-08	PYGM	known
prmtr.18449	280.025	-2.76195	0.355883	-7.76084	8.43662e-15	2.89617e-13	AQP3	known
prmtr.5856	244.833	-2.76005	0.430578	-6.4101	1.45421e-10	2.21006e-09	CKB	known
prmtr.10071	90.2357	-2.75256	0.23889	-11.5223	1.01815e-30	8.34356e-28	KHK	known
prmtr.17251	1.66171	-2.72949	0.560588	-4.86897	1.1218e-06	7.57294e-06	MYOM2	known
prmtr.18998	16.1157	-2.72408	0.481931	-5.65242	1.58205e-08	1.58612e-07	TMEM35A	known
prmtr.18092	19.8232	-2.72069	0.462262	-5.88559	3.96631e-09	4.5015e-08	MAMDC2	known
prmtr.13189	9.10152	-2.71517	0.242437	-11.1995	4.10046e-29	2.64369e-26	SEC22C	novel
prmtr.2515	34.7949	-2.70635	0.39869	-6.7881	1.13621e-11	2.15212e-10	PPP1R3C	known
prmtr.14992	3.39907	-2.6845	0.527148	-5.0925	3.53374e-07	2.65871e-06	LHFPL2	novel
prmtr.5908	3494.5	-2.67483	0.488974	-5.47029	4.4929e-08	4.09318e-07	PHGR1	novel
prmtr.331	7.03799	-2.67326	0.577224	-4.63123	3.63492e-06	2.17382e-05	SLC5A9	known
prmtr.3759	7.30365	-2.66967	0.394275	-6.77108	1.27826e-11	2.3995e-10	USP2	known
prmtr.11149	3.75074	-2.65226	0.563252	-4.70883	2.49141e-06	1.55602e-05	SCN7A	known
prmtr.15612	21.0071	-2.64602	0.575507	-4.59771	4.27151e-06	2.52302e-05	CRYBG1	known
prmtr.656	14.3698	-2.64522	0.443066	-5.97026	2.36881e-09	2.84444e-08	CADM3	known
prmtr.18101	996.403	-2.62509	0.33199	-7.90712	2.63401e-15	1.02684e-13	ANXA1	known
prmtr.15543	0.71303	-2.6101	0.577952	-4.51612	6.29828e-06	3.59109e-05	PAQR8	novel
prmtr.8825	388.555	-2.59613	0.281913	-9.20898	3.29238e-20	3.08325e-18	CFD	novel
prmtr.12700	128.994	-2.57694	0.261314	-9.86145	6.11606e-23	1.12663e-20	CLEC3B	known
prmtr.7109	70.2412	-2.56717	0.267954	-9.58064	9.64493e-22	1.31446e-19	SULT1A1	known
prmtr.1139	48.6311	-2.56077	0.40081	-6.38898	1.66994e-10	2.52191e-09	TENT5B	known
prmtr.3999	8.86879	-2.55848	0.256858	-9.96065	2.26576e-23	4.63182e-21	TMBIM6	known
prmtr.16261	13.1365	-2.5545	0.414253	-6.16651	6.9813e-10	9.38472e-09	GPER1	known
prmtr.10816	21.7756	-2.55125	0.402935	-6.33165	2.42549e-10	3.53859e-09	XDH	known
prmtr.5812	1.79401	-2.5429	0.535284	-4.75056	2.02854e-06	1.28756e-05	ITPK1	novel
prmtr.12455	2.20162	-2.53681	0.688554	-3.68426	0.000229368	0.00088138	TMEM184B	novel
prmtr.8336	1.92385	-2.50636	0.457349	-5.48019	4.24861e-08	3.89481e-07	MTMR4	novel
prmtr.7711	140.758	-2.50199	0.219913	-11.3771	5.43471e-30	3.79592e-27	ACE	known
prmtr.12216	118.827	-2.49327	0.350837	-7.10663	1.18914e-12	2.76089e-11	SLC5A1	known
prmtr.16040	1.02114	-2.49291	0.611525	-4.07654	4.57099e-05	0.000210736	DST	novel
prmtr.11591	21.9067	-2.48719	0.442322	-5.62304	1.87629e-08	1.85559e-07	EDN3	known
prmtr.19108	76.4916	-2.47018	0.331926	-7.44197	9.91951e-14	2.79934e-12	ZNF185	known
prmtr.2902	61.1314	-2.45902	0.422695	-5.81748	5.97412e-09	6.54966e-08	MS4A8	known
prmtr.10726	12.9032	-2.4577	0.639571	-3.84274	0.00012167	0.000500262	NEU4	known
prmtr.4398	24.5782	-2.44295	0.446982	-5.46544	4.61753e-08	4.18625e-07	APOBEC1	known
prmtr.908	26.5128	-2.4424	0.546353	-4.47037	7.80835e-06	4.35e-05	CAPN9	known
prmtr.16298	33.9325	-2.43719	0.302038	-8.06915	7.07899e-16	3.11457e-14	SCIN	known
prmtr.17447	831.213	-2.42815	0.350891	-6.91996	4.51786e-12	9.23571e-11	CA2	known
prmtr.18858	40.7796	-2.41728	0.588154	-4.10995	3.95748e-05	0.000185357	OTC	known
prmtr.7594	36.2369	-2.41619	0.353999	-6.82543	8.76638e-12	1.69796e-10	ARL4D	known
prmtr.799	697.201	-2.40941	0.204873	-11.7605	6.23574e-32	5.50156e-29	BTG2	known
prmtr.6904	27.7713	-2.40887	0.333097	-7.23174	4.76843e-13	1.202e-11	BCO1	known
prmtr.3172	13.0709	-2.40878	0.453899	-5.30685	1.11536e-07	9.40481e-07	ZBTB16	known
prmtr.194	9.18554	-2.40821	0.270928	-8.88874	6.18069e-19	4.50465e-17	PHACTR4	known
prmtr.12258	2.37209	-2.40581	0.55298	-4.35063	1.35744e-05	7.15334e-05	MGAT3	novel
prmtr.14298	13.7608	-2.40418	0.297693	-8.07603	6.6908e-16	2.96714e-14	TMEM154	known
prmtr.19082	233.167	-2.39762	0.530847	-4.51659	6.28436e-06	3.58681e-05	FHL1	known
prmtr.13878	0.610973	-2.3949	0.535875	-4.46913	7.85389e-06	4.36685e-05	ANK2	novel
prmtr.4271	223.631	-2.39417	0.348389	-6.87211	6.32595e-12	1.25791e-10	HSPB8	known
prmtr.12274	7.92135	-2.38977	0.350059	-6.82676	8.68565e-12	1.68711e-10	TEF	known
prmtr.15923	19.6216	-2.3897	0.242778	-9.84313	7.33909e-23	1.30878e-20	AGPAT1	known
prmtr.11969	165.089	-2.38648	0.421131	-5.66685	1.4545e-08	1.47233e-07	FAM3B	known
prmtr.9384	0.661229	-2.38583	0.581586	-4.10228	4.09091e-05	0.000190807	MYADM	novel
prmtr.19165	7.67679	-2.38404	0.366423	-6.50624	7.70553e-11	1.23487e-09	GPM6B	known
prmtr.16657	763.234	-2.38267	0.466749	-5.10481	3.31126e-07	2.51047e-06	AKR1B10	known
prmtr.13817	1.4007	-2.37471	0.369445	-6.42777	1.29493e-10	1.99511e-09	GPAT3	novel
prmtr.15659	2.63951	-2.37219	0.461305	-5.14234	2.71331e-07	2.096e-06	TPD52L1	known
prmtr.19081	190.847	-2.36774	0.356602	-6.63973	3.14255e-11	5.48165e-10	FHL1	known
prmtr.11170	11.3477	-2.36579	0.34978	-6.76366	1.34547e-11	2.52001e-10	GPR155	known
prmtr.10899	1.71962	-2.36438	0.53459	-4.4228	9.74301e-06	5.30783e-05	PELI1	novel
prmtr.3273	204.862	-2.36295	0.354626	-6.66321	2.67906e-11	4.73725e-10	CDHR5	known
prmtr.8172	574.926	-2.36125	0.584931	-4.0368	5.41841e-05	0.000245152	KRT20	known
prmtr.9514	491.858	-2.35924	0.364015	-6.48114	9.10317e-11	1.44095e-09	SMIM24	known
prmtr.10518	25.7932	-2.35523	0.299784	-7.85642	3.95279e-15	1.48566e-13	C2orf88	known
prmtr.16903	22.3215	-2.34695	0.541893	-4.33102	1.48421e-05	7.73866e-05	NPC1L1	known
prmtr.15465	6.56554	-2.34586	0.501357	-4.67901	2.88262e-06	1.76678e-05	PPARD	novel
prmtr.13494	10.2578	-2.34137	0.402956	-5.8105	6.22881e-09	6.78892e-08	PCOLCE2	known
prmtr.2198	16.6508	-2.34067	0.260649	-8.98015	2.70401e-19	2.1181e-17	KAZALD1	known
prmtr.18322	26.2307	-2.33571	0.330392	-7.06951	1.55482e-12	3.52208e-11	AIF1L	known
prmtr.13529	61.4644	-2.3354	0.400139	-5.83648	5.33167e-09	5.89543e-08	SPTSSB	known
prmtr.11946	685.754	-2.33535	0.16947	-13.7803	3.35047e-43	1.12328e-39	CBR1	known
prmtr.14656	4213.59	-2.33408	0.246908	-9.45326	3.28452e-21	3.98974e-19	CYSTM1	known
prmtr.2150	25.3626	-2.33066	0.211566	-11.0162	3.19151e-28	1.62119e-25	SLC35G1	known
prmtr.19109	74.6814	-2.33043	0.336346	-6.92867	4.24803e-12	8.74813e-11	ZNF185	novel
prmtr.12090	2816.17	-2.32435	0.234266	-9.92186	3.34473e-23	6.5962e-21	CSTB	known
prmtr.530	47.3161	-2.32315	0.261858	-8.8718	7.19697e-19	5.20012e-17	TENT5C	known
prmtr.19152	0.805888	-2.31967	0.534142	-4.3428	1.40676e-05	7.37384e-05	NLGN4X	known
prmtr.11248	0.739842	-2.31874	0.567107	-4.08871	4.33778e-05	0.000200979	ACADL	known
prmtr.16034	0.6555	-2.31661	0.516166	-4.48812	7.18552e-06	4.03656e-05	HMGCLL1	known
prmtr.11030	404.616	-2.3157	0.291044	-7.95652	1.76941e-15	7.09247e-14	MALL	known
prmtr.6286	4.88924	-2.31328	0.389816	-5.9343	2.95098e-09	3.45925e-08	HDC	known
prmtr.8818	1.23876	-2.30898	0.56902	-4.05782	4.95334e-05	0.00022668	PALM	novel
prmtr.13784	23.8774	-2.30178	0.509766	-4.51536	6.32085e-06	3.59784e-05	UGT2B7	known
prmtr.13530	9.72514	-2.30044	0.504809	-4.55706	5.18749e-06	3.02252e-05	BCHE	known
prmtr.18138	10.2423	-2.29611	0.4624	-4.96564	6.84742e-07	4.83369e-06	BARX1-DT	novel
prmtr.4734	253.955	-2.29148	0.181192	-12.6467	1.16711e-36	1.63035e-33	GLTP	known
prmtr.4316	2.61298	-2.28489	0.494048	-4.62483	3.74901e-06	2.23886e-05	RFLNA	novel
prmtr.10142	1.32943	-2.2836	0.613564	-3.72185	0.000197765	0.000772578	TTC7A	known
prmtr.8233	3.21552	-2.27245	0.426989	-5.32203	1.02616e-07	8.73619e-07	MPP2	known
prmtr.19046	2.15015	-2.26806	0.520725	-4.35558	1.32714e-05	7.01351e-05	ZCCHC12	known
prmtr.14090	3.66827	-2.26424	0.445714	-5.08003	3.77371e-07	2.82027e-06	RBM47	novel
prmtr.493	0.506443	-2.26109	0.507808	-4.45264	8.4819e-06	4.69248e-05	AHCYL1	known
prmtr.7519	159.546	-2.25998	0.23419	-9.65019	4.90667e-22	7.21495e-20	DHRS11	known
prmtr.16064	7.07936	-2.25044	0.376329	-5.97999	2.23154e-09	2.70089e-08	ELOVL4	known
prmtr.12039	4.09901	-2.24755	0.381015	-5.89885	3.66047e-09	4.17987e-08	TIAM1	novel
prmtr.1945	203.258	-2.23574	0.3351	-6.67185	2.52599e-11	4.4855e-10	AKR1C1	known
prmtr.6344	104.282	-2.23076	0.386113	-5.77748	7.58281e-09	8.0654e-08	RBPMS2	known
prmtr.15369	4.41449	-2.21875	0.461144	-4.81141	1.49873e-06	9.85222e-06	TRIM40	novel
prmtr.12511	19.021	-2.20812	0.446249	-4.94818	7.49094e-07	5.23429e-06	TTLL12	known
prmtr.10814	14.3216	-2.20612	0.395713	-5.57506	2.47448e-08	2.38389e-07	CAPN13	novel
prmtr.11492	4431.07	-2.20382	0.333924	-6.59976	4.11835e-11	7.00161e-10	MYL9	known
prmtr.1073	582.764	-2.20209	0.29072	-7.57463	3.6016e-14	1.10171e-12	AKR7A3	known
prmtr.2311	182.063	-2.1973	0.432494	-5.08053	3.76385e-07	2.81541e-06	AKR1C2	known
prmtr.19054	0.480318	-2.19285	0.580662	-3.77646	0.000159072	0.000635494	RHOXF1-AS1	novel
prmtr.11262	5.20125	-2.19211	0.354534	-6.18307	6.28676e-10	8.53319e-09	TMBIM1	novel
prmtr.1745	488.328	-2.18538	0.410965	-5.31767	1.05107e-07	8.93465e-07	LMOD1	known
prmtr.11328	2.03976	-2.17883	0.516787	-4.2161	2.48561e-05	0.00012262	MAB21L4	novel
prmtr.14839	37.5457	-2.17756	0.410219	-5.30828	1.10666e-07	9.34553e-07	BTNL8	known
prmtr.12130	17.527	-2.17502	0.277905	-7.82648	5.01711e-15	1.84434e-13	SEPTIN5	known
prmtr.7802	3.25229	-2.17464	0.512894	-4.23995	2.23571e-05	0.000111407	SEPTIN9	known
prmtr.18613	103.525	-2.17237	0.24055	-9.03087	1.70315e-19	1.35952e-17	PTGR1	known
prmtr.8079	49.5049	-2.17066	0.241793	-8.97732	2.7745e-19	2.16048e-17	SLC46A1	known
prmtr.5836	3.71394	-2.16813	0.371863	-5.83047	5.52726e-09	6.10365e-08	CCDC85C	known
prmtr.4615	74.2166	-2.16683	0.358792	-6.03925	1.54836e-09	1.93695e-08	MYO1A	known
prmtr.15606	5.93971	-2.16534	0.541968	-3.99533	6.46044e-05	0.000286271	FUT9	known
prmtr.18231	455.923	-2.15781	0.248189	-8.69422	3.49205e-18	2.24281e-16	GSN	known
prmtr.8873	289.012	-2.14546	0.213911	-10.0297	1.12867e-23	2.42564e-21	GADD45B	known
prmtr.14734	207.653	-2.14407	0.261217	-8.208	2.24898e-16	1.08332e-14	GPX3	known
prmtr.5492	2.36392	-2.13888	0.527541	-4.05443	5.0256e-05	0.000229452	EVL	novel
prmtr.5511	2.52054	-2.13883	0.462797	-4.62153	3.80919e-06	2.27156e-05	AMN	novel
prmtr.19457	886.147	-2.13514	0.422551	-5.05297	4.34987e-07	3.22071e-06	FLNA	known
prmtr.2299	591.601	-2.13163	0.487992	-4.36817	1.25292e-05	6.67386e-05	PRAP1	known
prmtr.7233	27.5078	-2.1276	0.470334	-4.52359	6.07987e-06	3.48791e-05	TMED6	known
prmtr.19029	19.654	-2.12295	0.36029	-5.89234	3.80758e-09	4.33898e-08	COL4A5	known
prmtr.6814	567.96	-2.12044	0.27021	-7.84738	4.2482e-15	1.57899e-13	CES2	known
prmtr.8107	2.07917	-2.11817	0.477716	-4.43396	9.25171e-06	5.07316e-05	CORO6	novel
prmtr.5745	26.9487	-2.11333	0.436077	-4.84624	1.25821e-06	8.41971e-06	ENTPD5	novel
prmtr.2156	97.8347	-2.1132	0.329981	-6.40402	1.51341e-10	2.29379e-09	CYP2C18	known
prmtr.11069	67.5236	-2.10724	0.336168	-6.26842	3.64741e-10	5.18149e-09	LIMS2	known
prmtr.3741	58.0868	-2.10075	0.288526	-7.28098	3.31395e-13	8.5596e-12	FXYD6	known
prmtr.18767	103.601	-2.09983	0.303203	-6.92551	4.34404e-12	8.93486e-11	CLIC3	known
prmtr.7262	19.7941	-2.09936	0.28345	-7.40647	1.29709e-13	3.58798e-12	LDHD	known
prmtr.3760	4.97673	-2.09654	0.357647	-5.86203	4.57238e-09	5.12688e-08	USP2	known
prmtr.13808	2.79982	-2.09637	0.378059	-5.54508	2.93815e-08	2.78734e-07	CCNG2	novel
prmtr.18052	75.5612	-2.09197	0.320186	-6.53362	6.41984e-11	1.04685e-09	DNAJB5	known
prmtr.8763	28.1685	-2.08874	0.378486	-5.51867	3.41579e-08	3.19882e-07	ZBTB7C	known
prmtr.5598	2.62049	-2.08141	0.321865	-6.46671	1.0016e-10	1.57355e-09	SLC7A8	known
prmtr.17862	7.27518	-2.07729	0.487749	-4.25893	2.05405e-05	0.000103649	RSPO2	known
prmtr.6911	47.6643	-2.07537	0.241219	-8.60369	7.71955e-18	4.70556e-16	OSGIN1	known
prmtr.16305	0.758748	-2.06643	0.486157	-4.25055	2.1325e-05	0.000107092	BZW2	novel
prmtr.17684	48.6989	-2.06368	0.444161	-4.64624	3.38042e-06	2.03832e-05	SFRP1	known
prmtr.842	152.781	-2.05873	0.230902	-8.91601	4.83383e-19	3.56958e-17	ATF3	known
prmtr.5988	31.9544	-2.05623	0.219424	-9.37104	7.18232e-21	7.97333e-19	MYZAP	known
prmtr.3338	12.9085	-2.05605	0.332823	-6.1776	6.50826e-10	8.78405e-09	SCUBE2	known
prmtr.13879	10.0121	-2.05471	0.431571	-4.761	1.92636e-06	1.22922e-05	ANK2	novel
prmtr.8738	141.058	-2.05427	0.288543	-7.11946	1.08353e-12	2.53322e-11	DSC2	known
prmtr.13181	112.619	-2.05218	0.18547	-11.0648	1.8588e-28	1.03864e-25	CSRNP1	known
prmtr.19439	11.9191	-2.03759	0.40512	-5.02959	4.9152e-07	3.5917e-06	PDZD4	known
prmtr.18471	2577.52	-2.03607	0.335925	-6.0611	1.35194e-09	1.71168e-08	TPM2	known
prmtr.9832	738.191	-2.03361	0.524411	-3.87789	0.000105364	0.000441776	CXCL17	known
prmtr.2122	806.834	-2.02493	0.299914	-6.75171	1.46117e-11	2.71247e-10	ADIRF	known
prmtr.488	1.48261	-2.02045	0.383665	-5.26618	1.39292e-07	1.15534e-06	AMPD2	known
prmtr.12982	56.1757	-2.01586	0.452972	-4.45029	8.57538e-06	4.73794e-05	AADAC	known
prmtr.16516	6.22993	-2.00128	0.442452	-4.52315	6.0927e-06	3.49408e-05	DYNC1I1	known
prmtr.5969	5.01889	-1.99588	0.388235	-5.1409	2.73419e-07	2.10824e-06	SEMA6D	known
prmtr.7957	10.7627	-1.98928	0.33352	-5.96451	2.45371e-09	2.92751e-08	PITPNM3	known
prmtr.12507	11.0342	-1.98514	0.35707	-5.55952	2.70518e-08	2.58801e-07	PACSIN2	novel
prmtr.9869	112.657	-1.98095	0.331515	-5.97545	2.2945e-09	2.76511e-08	DMPK	known
prmtr.14644	1202.8	-1.98009	0.245723	-8.05823	7.74066e-16	3.35288e-14	EGR1	known
prmtr.2466	13.6618	-1.96784	0.405006	-4.85878	1.1811e-06	7.92905e-06	UNC5B-AS1	known
prmtr.8082	54.8754	-1.96669	0.240835	-8.16611	3.18489e-16	1.48714e-14	ALDOC	known
prmtr.490	37.5616	-1.9618	0.240664	-8.15163	3.59057e-16	1.65809e-14	GSTM2	known
prmtr.8058	17.3841	-1.9572	0.337072	-5.80646	6.38066e-09	6.91844e-08	ALDH3A1	known
prmtr.10674	11.6466	-1.9555	0.345503	-5.65988	1.51483e-08	1.52489e-07	DGKD	novel
prmtr.12165	17.0865	-1.95479	0.285228	-6.85344	7.20973e-12	1.42017e-10	SUSD2	known
prmtr.13178	9.71902	-1.95138	0.32043	-6.08988	1.12994e-09	1.45478e-08	PLCD1	known
prmtr.6815	36.0376	-1.94523	0.366429	-5.30862	1.1046e-07	9.33283e-07	CES3	known
prmtr.13764	16.0322	-1.94457	0.328802	-5.91413	3.33642e-09	3.84124e-08	KIT	novel
prmtr.9505	32.9358	-1.94277	0.257125	-7.55576	4.16405e-14	1.26224e-12	GNG7	known
prmtr.14144	20.9399	-1.93953	0.243722	-7.95796	1.74893e-15	7.03052e-14	BTC	known
prmtr.3414	0.910313	-1.93936	0.482425	-4.02003	5.81914e-05	0.000261378	CKAP5	novel
prmtr.7648	40.8678	-1.937	0.407649	-4.75165	2.01767e-06	1.28163e-05	SGCA	known
prmtr.4114	27.3939	-1.93663	0.311917	-6.20878	5.3398e-10	7.3611e-09	ARHGEF25	known
prmtr.4032	309.756	-1.92755	0.262979	-7.3297	2.30673e-13	6.18594e-12	IGFBP6	known
prmtr.10201	134.417	-1.9275	0.208113	-9.26183	2.00967e-20	2.01725e-18	MXD1	known
prmtr.18333	7.83494	-1.92579	0.36785	-5.23526	1.64752e-07	1.34916e-06	SPACA9	known
prmtr.2523	184.28	-1.92533	0.347154	-5.54603	2.92221e-08	2.77535e-07	SORBS1	known
prmtr.3964	5.71032	-1.92051	0.441577	-4.3492	1.36638e-05	7.19366e-05	FGD4	known
prmtr.6618	21.1609	-1.91984	0.273428	-7.02136	2.19723e-12	4.85913e-11	ABAT	novel
prmtr.1797	2004.16	-1.91814	0.456607	-4.20085	2.65909e-05	0.00013022	PIGR	novel
prmtr.2779	1.4298	-1.91788	0.430897	-4.4509	8.5511e-06	4.72764e-05	INSC	novel
prmtr.15174	9.63166	-1.91761	0.446747	-4.29237	1.76773e-05	9.05912e-05	FAXDC2	novel
prmtr.1707	1029.91	-1.91749	0.205615	-9.32559	1.10367e-20	1.1563e-18	GLUL	known
prmtr.15100	2.53302	-1.91677	0.331491	-5.78228	7.36962e-09	7.86859e-08	PITX1	novel
prmtr.12759	257.385	-1.9029	0.209401	-9.08736	1.0147e-19	8.42051e-18	ACY1	known
prmtr.862	72.0513	-1.90243	0.241007	-7.89365	2.9348e-15	1.13617e-13	C1orf115	known
prmtr.9315	72.351	-1.90051	0.401465	-4.73393	2.20216e-06	1.38673e-05	SULT2B1	known
prmtr.14207	348.676	-1.89318	0.439555	-4.30704	1.65455e-05	8.53655e-05	ADH1C	known
prmtr.9205	1385.58	-1.8869	0.203548	-9.27006	1.86035e-20	1.89e-18	ZFP36	known
prmtr.19340	6.38854	-1.88634	0.432971	-4.35673	1.32022e-05	6.98795e-05	RAB9B	known
prmtr.15301	41.4595	-1.88499	0.301857	-6.24463	4.248e-10	5.96892e-09	CAP2	known
prmtr.13585	3.48011	-1.88383	0.474564	-3.9696	7.19923e-05	0.000315505	MASP1	known
prmtr.13320	14.5236	-1.88231	0.30626	-6.14611	7.94077e-10	1.05393e-08	ACOX2	known
prmtr.9749	56.0813	-1.88067	0.300388	-6.2608	3.82997e-10	5.41787e-09	CLIP3	known
prmtr.5088	2.07722	-1.87761	0.468394	-4.00861	6.10759e-05	0.000272654	SMAD9	novel
prmtr.13276	11.6257	-1.87358	0.260139	-7.20224	5.92303e-13	1.46011e-11	C3orf18	known
prmtr.9939	53.9484	-1.8714	0.486409	-3.84738	0.000119388	0.000492085	KLK11	known
prmtr.2435	5.74766	-1.87017	0.414249	-4.5146	6.34358e-06	3.60955e-05	SLC16A9	known
prmtr.7907	9.2332	-1.86684	0.229549	-8.13267	4.1994e-16	1.92335e-14	MIR22HG	known
prmtr.12119	12.2912	-1.86623	0.285208	-6.5434	6.01342e-11	9.87297e-10	AP000547.3	known
prmtr.12918	24.6827	-1.8654	0.303897	-6.13828	8.34222e-10	1.10459e-08	ACPP	novel
prmtr.11991	16.8392	-1.85813	0.221232	-8.39902	4.50226e-17	2.3808e-15	LRRC3	known
prmtr.17580	2.16982	-1.85514	0.479997	-3.8649	0.000111133	0.000462494	PPP1R16A	novel
prmtr.15164	143.464	-1.85458	0.286607	-6.47082	9.74726e-11	1.53277e-09	CCDC69	known
prmtr.1874	9.90451	-1.85104	0.390911	-4.73519	2.1885e-06	1.37886e-05	WNT9A	known
prmtr.5490	19.475	-1.84933	0.363528	-5.08718	3.63435e-07	2.72584e-06	EML1	novel
prmtr.18948	2.68695	-1.84788	0.372135	-4.96561	6.84842e-07	4.83369e-06	MSN	novel
prmtr.4020	552.212	-1.84723	0.278555	-6.63148	3.32331e-11	5.75503e-10	NR4A1	known
prmtr.16911	7.20571	-1.84652	0.387181	-4.76913	1.85024e-06	1.18516e-05	NACAD	known
prmtr.5601	37.7699	-1.84409	0.279086	-6.60761	3.90576e-11	6.68766e-10	SLC22A17	known
prmtr.13136	2.83167	-1.84131	0.358285	-5.13924	2.75856e-07	2.1241e-06	AC090004.2	known
prmtr.17005	3.03479	-1.83812	0.466237	-3.94247	8.06462e-05	0.000348229	SEMA3D	novel
prmtr.14791	6.84948	-1.83768	0.294493	-6.24014	4.37184e-10	6.11729e-09	HRH2	novel
prmtr.11777	46.1585	-1.83701	0.234134	-7.84596	4.29663e-15	1.59346e-13	ADA	known
prmtr.13591	9.14799	-1.83608	0.488392	-3.75944	0.000170296	0.00067566	ATP13A4	known
prmtr.17935	15.8932	-1.83265	0.353249	-5.18799	2.12579e-07	1.68838e-06	LYNX1	known
prmtr.14643	14.7212	-1.83232	0.369294	-4.96169	6.98815e-07	4.91575e-06	REEP2	known
prmtr.4388	3.0241	-1.83119	0.44205	-4.1425	3.43545e-05	0.000163697	PIANP	known
prmtr.7649	84.1292	-1.82487	0.286889	-6.36091	2.00567e-10	2.97795e-09	TMEM92	known
prmtr.6785	503.606	-1.82461	0.2435	-7.49328	6.71753e-14	1.94484e-12	MT1X	known
prmtr.4233	12.4059	-1.82369	0.278632	-6.54516	5.94305e-11	9.77658e-10	ACACB	novel
prmtr.15783	330.975	-1.81997	0.333689	-5.45407	4.92288e-08	4.44078e-07	SMOC2	known
prmtr.12468	89.9625	-1.81851	0.23075	-7.88088	3.25077e-15	1.24697e-13	CBX7	known
prmtr.19213	76.7446	-1.81773	0.314782	-5.77456	7.71531e-09	8.19593e-08	MAOB	known
prmtr.10367	74.3991	-1.81771	0.271865	-6.68606	2.2926e-11	4.11299e-10	TMEM37	known
prmtr.14980	1.55625	-1.81133	0.433472	-4.17865	2.93249e-05	0.000142114	GCNT4	novel
prmtr.12863	13.8992	-1.81116	0.45041	-4.02113	5.79196e-05	0.000260297	GAP43	known
prmtr.5577	14.7699	-1.81013	0.340096	-5.32241	1.02403e-07	8.72243e-07	SALL2	known
prmtr.3454	198.09	-1.80896	0.481076	-3.76023	0.000169757	0.000674003	TCN1	known
prmtr.2456	92.9671	-1.8089	0.435566	-4.15299	3.28157e-05	0.000157169	TACR2	known
prmtr.662	81.2427	-1.80581	0.289503	-6.2376	4.44328e-10	6.20172e-09	SLAMF7	known
prmtr.6200	0.966148	-1.80528	0.370783	-4.86885	1.1225e-06	7.57294e-06	CYFIP1	novel
prmtr.13703	25.547	-1.80199	0.288889	-6.23765	4.44206e-10	6.20172e-09	CC2D2A	novel
prmtr.13729	41.7663	-1.79741	0.26394	-6.80992	9.76553e-12	1.87514e-10	TBC1D1	known
prmtr.3110	22.8447	-1.79195	0.241898	-7.40787	1.28341e-13	3.56189e-12	AQP11	known
prmtr.4003	64.1381	-1.7906	0.388725	-4.60634	4.09812e-06	2.42488e-05	GPD1	known
prmtr.1844	28.9295	-1.79042	0.408907	-4.37856	1.19468e-05	6.38801e-05	SUSD4	known
prmtr.17442	392.108	-1.7903	0.265122	-6.75272	1.45098e-11	2.69773e-10	FABP5	known
prmtr.19030	13.8691	-1.788	0.359658	-4.97138	6.64763e-07	4.70584e-06	COL4A5	novel
prmtr.1467	27.7943	-1.78625	0.313773	-5.69283	1.24954e-08	1.27954e-07	TSPAN2	known
prmtr.16659	1148.59	-1.78452	0.299418	-5.95995	2.52309e-09	3.00174e-08	CALD1	known
prmtr.15203	1082.5	-1.78065	0.229445	-7.76066	8.44853e-15	2.89617e-13	DUSP1	known
prmtr.14006	1.33829	-1.77407	0.454451	-3.90377	9.47072e-05	0.00040202	SLC26A1	known
prmtr.7035	9.53085	-1.77371	0.294901	-6.01461	1.80317e-09	2.22043e-08	CDIP1	known
prmtr.6500	1.98127	-1.77358	0.361729	-4.90306	9.43545e-07	6.48489e-06	CAPN15	novel
prmtr.13984	203.774	-1.77355	0.194895	-9.10002	9.03122e-20	7.56691e-18	SLC25A4	known
prmtr.19008	1.67399	-1.77332	0.452782	-3.91649	8.98459e-05	0.000383326	ARMCX5-GPRASP2	novel
prmtr.6862	14.5071	-1.76977	0.432559	-4.09138	4.28806e-05	0.000199061	HAS3	novel
prmtr.8880	49.704	-1.7679	0.252009	-7.01523	2.2957e-12	5.04362e-11	GNA15	known
prmtr.1133	19.5646	-1.76778	0.322758	-5.47712	4.32307e-08	3.95782e-07	CRYBG2	known
prmtr.7991	30.3649	-1.76679	0.238384	-7.41154	1.24842e-13	3.4763e-12	PER1	novel
prmtr.6784	926.237	-1.76552	0.289407	-6.10047	1.05755e-09	1.36577e-08	MT1E	known
prmtr.7755	1.02161	-1.76491	0.456162	-3.86904	0.000109266	0.000455323	SLC16A5	novel
prmtr.5597	29.7785	-1.76415	0.254876	-6.9216	4.46582e-12	9.15166e-11	SLC7A8	known
prmtr.8011	66.2543	-1.76149	0.387613	-4.54444	5.50819e-06	3.19384e-05	TMEM238L	known
prmtr.15655	20.6579	-1.75876	0.413106	-4.2574	2.06818e-05	0.000104299	PKIB	known
prmtr.7294	34.7909	-1.7573	0.289414	-6.07191	1.26397e-09	1.60758e-08	FENDRR	known
prmtr.7745	7.65841	-1.75451	0.344335	-5.09537	3.48069e-07	2.61997e-06	RAB37	known
prmtr.3191	17.399	-1.75366	0.251491	-6.97305	3.10151e-12	6.5811e-11	TMEM25	known
prmtr.10453	244.356	-1.75229	0.250244	-7.00231	2.51769e-12	5.48103e-11	CYBRD1	known
prmtr.48	16.7838	-1.75161	0.246662	-7.10128	1.23609e-12	2.84624e-11	PER3	novel
prmtr.18592	312.984	-1.7478	0.192782	-9.0662	1.23243e-19	1.00777e-17	KLF4	known
prmtr.4039	1.24301	-1.74631	0.399833	-4.3676	1.25617e-05	6.68484e-05	ESPL1	novel
prmtr.12403	17.0394	-1.74352	0.209868	-8.30769	9.75848e-17	4.95701e-15	CASTOR1	known
prmtr.14554	29.6692	-1.7413	0.370838	-4.69558	2.65855e-06	1.6469e-05	RGMB	known
prmtr.16843	40.3704	-1.73847	0.301449	-5.76705	8.06709e-09	8.53177e-08	HOXA4	known
prmtr.5092	4.8475	-1.73807	0.432534	-4.01833	5.86113e-05	0.000263053	TRPC4	known
prmtr.8923	1.81609	-1.73649	0.417389	-4.16036	3.17747e-05	0.000152662	AC008878.2	novel
prmtr.4563	2.00689	-1.73594	0.281765	-6.16093	7.23168e-10	9.68248e-09	AAAS	known
prmtr.3435	14.9557	-1.7354	0.265969	-6.52484	6.80751e-11	1.10149e-09	TNKS1BP1	novel
prmtr.6713	2.96624	-1.73417	0.42097	-4.11946	3.79765e-05	0.00017877	AC009133.5	novel
prmtr.7990	26.1383	-1.73317	0.247558	-7.00107	2.54007e-12	5.52259e-11	PER1	known
prmtr.9519	3.26269	-1.72973	0.288221	-6.00141	1.95611e-09	2.38997e-08	PIP5K1C	novel
prmtr.5435	1550.63	-1.72939	0.239889	-7.20913	5.63094e-13	1.40255e-11	FOS	known
prmtr.5039	93.408	-1.72852	0.182431	-9.47494	2.6691e-21	3.33897e-19	CRYL1	known
prmtr.16916	5.4829	-1.72518	0.283469	-6.08594	1.1581e-09	1.4876e-08	TNS3	novel
prmtr.9274	2.16512	-1.72456	0.290654	-5.93339	2.96734e-09	3.47357e-08	CLPTM1	known
prmtr.7396	12.9419	-1.72388	0.32566	-5.29348	1.20008e-07	1.00535e-06	ATP1B2	known
prmtr.16133	4.13379	-1.72111	0.317135	-5.42706	5.72909e-08	5.1165e-07	DDO	known
prmtr.4093	23.9167	-1.71596	0.462676	-3.70877	0.00020827	0.000810971	SLC39A5	known
prmtr.15964	117.138	-1.71592	0.227639	-7.53792	4.77545e-14	1.42186e-12	FKBP5	known
prmtr.16522	18.82	-1.71474	0.321192	-5.33868	9.36261e-08	8.06088e-07	BHLHA15	known
prmtr.5305	10.0438	-1.7131	0.351959	-4.86734	1.13108e-06	7.62378e-06	MIA2	novel
prmtr.3675	13.9127	-1.71024	0.315169	-5.42642	5.74967e-08	5.12396e-07	RAB38	known
prmtr.13820	6.70035	-1.71021	0.330629	-5.17259	2.30866e-07	1.82203e-06	PTPN13	known
prmtr.19010	75.5286	-1.70956	0.253743	-6.73735	1.61298e-11	2.96473e-10	BEX4	known
prmtr.15820	82.1539	-1.70792	0.417984	-4.08609	4.38696e-05	0.000202865	ADTRP	known
prmtr.18028	42.5097	-1.70582	0.288363	-5.91553	3.30807e-09	3.81646e-08	ACER2	known
prmtr.7775	22.8854	-1.70199	0.289694	-5.87511	4.22565e-09	4.77001e-08	SMIM6	known
prmtr.18051	6.72711	-1.70142	0.287854	-5.9107	3.40666e-09	3.91404e-08	IL11RA	known
prmtr.7876	1.44945	-1.69835	0.352067	-4.82395	1.40743e-06	9.31045e-06	GEMIN4	novel
prmtr.19346	391.63	-1.69015	0.215997	-7.82488	5.08152e-15	1.85986e-13	TSC22D3	known
prmtr.19469	58.904	-1.68867	0.211471	-7.98539	1.40084e-15	5.76962e-14	MPP1	known
prmtr.9767	1.44162	-1.68747	0.383219	-4.40341	1.06562e-05	5.74929e-05	ZNF569	novel
prmtr.14353	435.008	-1.68703	0.299026	-5.64173	1.68346e-08	1.68075e-07	PDLIM3	known
prmtr.8808	19.1834	-1.68664	0.428577	-3.93544	8.30453e-05	0.000357407	AC023090.1	known
prmtr.1716	97.8262	-1.68395	0.315538	-5.33676	9.46222e-08	8.14246e-07	NIBAN1	known
prmtr.19011	17.423	-1.6831	0.313599	-5.36706	8.00319e-08	6.97647e-07	TCEAL7	known
prmtr.5599	35.5222	-1.68241	0.269245	-6.24863	4.14063e-10	5.82782e-09	SLC7A8	novel
prmtr.1568	832.215	-1.68119	0.328177	-5.12282	3.01007e-07	2.29771e-06	S100A14	novel
prmtr.13567	2.04595	-1.67789	0.333106	-5.03712	4.72601e-07	3.47161e-06	ABCC5	novel
prmtr.12931	1.82768	-1.67588	0.450342	-3.72135	0.000198162	0.00077395	PPP2R3A	novel
prmtr.5037	126.985	-1.67519	0.23784	-7.04336	1.87652e-12	4.183e-11	GJB2	known
prmtr.19119	3129.85	-1.67388	0.214874	-7.79006	6.69784e-15	2.35379e-13	SSR4	known
prmtr.1009	2.44981	-1.67168	0.322255	-5.18743	2.13213e-07	1.69227e-06	PLEKHG5	known
prmtr.5987	11.1904	-1.66719	0.351993	-4.73643	2.17515e-06	1.37178e-05	CGNL1	known
prmtr.12294	6.63204	-1.66679	0.436277	-3.82049	0.000133189	0.000542166	PRR5	known
prmtr.7614	7.71757	-1.66253	0.434092	-3.82989	0.0001282	0.000524149	MAPT	known
prmtr.4074	4.80063	-1.65874	0.44764	-3.70552	0.00021096	0.000819161	DGKA	novel
prmtr.16779	1.29502	-1.65836	0.437887	-3.78719	0.00015236	0.000611154	RADIL	novel
prmtr.18516	1.94981	-1.65741	0.417836	-3.96665	7.28885e-05	0.000318932	RFK	known
prmtr.15175	16.4898	-1.65538	0.331045	-5.00046	5.71936e-07	4.10418e-06	FAXDC2	known
prmtr.4184	0.491001	-1.65404	0.441324	-3.7479	0.00017832	0.000703501	NUDT4	known
prmtr.6907	308.195	-1.6516	0.346205	-4.77059	1.8369e-06	1.17751e-05	HSD17B2	known
prmtr.2412	28.1073	-1.65115	0.318902	-5.17762	2.24735e-07	1.77868e-06	ZNF488	known
prmtr.13928	49.9563	-1.65006	0.220039	-7.49897	6.43209e-14	1.8719e-12	ARHGAP10	known
prmtr.584	42.0842	-1.64437	0.292744	-5.61708	1.94214e-08	1.91281e-07	MLLT11	known
prmtr.19455	3230.28	-1.64385	0.317808	-5.17248	2.31011e-07	1.82233e-06	FLNA	novel
prmtr.6928	134.642	-1.64178	0.252047	-6.51379	7.32793e-11	1.17932e-09	FOXF1	known
prmtr.18870	118.507	-1.64098	0.248933	-6.59205	4.33795e-11	7.36003e-10	MAOA	known
prmtr.18608	2.93795	-1.64067	0.429127	-3.82327	0.000131691	0.000536854	LPAR1	novel
prmtr.16108	13.3969	-1.63987	0.397893	-4.12138	3.76615e-05	0.000177786	BVES	known
prmtr.812	27.2431	-1.63921	0.277061	-5.91643	3.29011e-09	3.79835e-08	RASSF5	known
prmtr.14720	17.6967	-1.6391	0.229121	-7.15387	8.43676e-13	2.01634e-11	ARHGEF37	known
prmtr.14253	8.48046	-1.63852	0.349501	-4.68818	2.75642e-06	1.69812e-05	PDE5A	known
prmtr.10943	3.30311	-1.63548	0.419663	-3.89713	9.73389e-05	0.000411732	DCTN1	known
prmtr.4282	145.506	-1.63251	0.199048	-8.2016	2.37209e-16	1.13935e-14	ACADS	known
prmtr.7608	2.34151	-1.63132	0.291091	-5.60418	2.09244e-08	2.04761e-07	ACBD4	novel
prmtr.18239	36.4257	-1.63071	0.241252	-6.75939	1.38573e-11	2.58675e-10	PTGS1	known
prmtr.12206	16.0652	-1.63067	0.239602	-6.80575	1.00524e-11	1.9236e-10	INPP5J	known
prmtr.1320	55.8424	-1.62734	0.2693	-6.04286	1.51404e-09	1.90253e-08	CYP2J2	known
prmtr.1699	11.4227	-1.62416	0.28992	-5.6021	2.11769e-08	2.07112e-07	SEC16B	known
prmtr.1632	221.28	-1.62243	0.406099	-3.99517	6.46473e-05	0.000286385	CRABP2	known
prmtr.3179	4758.9	-1.6196	0.330566	-4.89947	9.60966e-07	6.58703e-06	TAGLN	known
prmtr.17124	2.76535	-1.61926	0.390395	-4.14776	3.35747e-05	0.000160391	CTTNBP2	known
prmtr.5886	149.855	-1.61755	0.226061	-7.15537	8.34447e-13	1.99826e-11	SNRPN	known
prmtr.18501	194.356	-1.61733	0.221356	-7.30649	2.74212e-13	7.20473e-12	KLF9	known
prmtr.12623	71.7714	-1.61649	0.179969	-8.98205	2.6578e-19	2.09168e-17	KAT2B	known
prmtr.5644	97.3258	-1.61148	0.287278	-5.60946	2.02964e-08	1.99197e-07	CFL2	known
prmtr.15028	139.889	-1.61114	0.169234	-9.52021	1.72836e-21	2.24593e-19	ELL2	known
prmtr.13155	1.37176	-1.6107	0.403245	-3.99433	6.48766e-05	0.000287173	THRB	novel
prmtr.9416	2.91829	-1.6091	0.411615	-3.90923	9.25923e-05	0.00039414	ZNF471	known
prmtr.10153	22.1729	-1.60872	0.343684	-4.68082	2.85733e-06	1.75256e-05	STON1	known
prmtr.3477	204.846	-1.60556	0.21535	-7.45556	8.94893e-14	2.53826e-12	AHNAK	known
prmtr.8248	13.3472	-1.60285	0.357796	-4.4798	7.47122e-06	4.18164e-05	GJC1	known
prmtr.16180	21.7456	-1.60194	0.320864	-4.99258	5.95778e-07	4.25523e-06	SLC2A12	known
prmtr.15658	64.249	-1.60109	0.313948	-5.09985	3.39915e-07	2.57014e-06	TPD52L1	known
prmtr.644	7.04485	-1.59934	0.416655	-3.83851	0.000123783	0.000508093	SEMA4A	known
prmtr.19347	27.3898	-1.59901	0.240265	-6.6552	2.82908e-11	4.96584e-10	TSC22D3	known
prmtr.764	257.362	-1.59848	0.248832	-6.4239	1.32825e-10	2.03897e-09	RGS2	known
prmtr.5075	5.36192	-1.59641	0.403849	-3.95299	7.71812e-05	0.000335265	HMGB1	novel
prmtr.7127	34.8627	-1.59553	0.301113	-5.29877	1.16585e-07	9.79607e-07	GDPD3	known
prmtr.18524	9.70729	-1.59301	0.299099	-5.32602	1.00386e-07	8.57247e-07	FRMD3	known
prmtr.11468	12.6444	-1.59269	0.37361	-4.26297	2.01726e-05	0.000102069	ACSS2	known
prmtr.2117	11.1253	-1.5916	0.313267	-5.08065	3.76146e-07	2.81488e-06	CCSER2	novel
prmtr.5561	1938.07	-1.58996	0.274357	-5.79522	6.82332e-09	7.36506e-08	RNASE1	known
prmtr.1390	47.2587	-1.58969	0.260537	-6.10161	1.05008e-09	1.35822e-08	TGFBR3	known
prmtr.2370	96.1672	-1.58836	0.32623	-4.86883	1.12264e-06	7.57294e-06	SVIL	novel
prmtr.15489	20.7576	-1.58668	0.320295	-4.9538	7.27796e-07	5.09822e-06	DAAM2	known
prmtr.7588	6.56249	-1.58529	0.404177	-3.92226	8.77207e-05	0.000374926	RND2	known
prmtr.1744	1158.55	-1.57949	0.284906	-5.54389	2.9583e-08	2.8017e-07	CSRP1	known
prmtr.15004	38.0401	-1.578	0.224738	-7.02149	2.19517e-12	4.85913e-11	SSBP2	known
prmtr.1397	20.8109	-1.57778	0.278598	-5.66327	1.48513e-08	1.49881e-07	BCAR3	known
prmtr.12487	49.009	-1.57331	0.165556	-9.50315	2.0364e-21	2.59369e-19	PMM1	known
prmtr.806	25.214	-1.57302	0.385156	-4.08411	4.42466e-05	0.000204439	NFASC	novel
prmtr.13321	364.475	-1.5725	0.392107	-4.01038	6.06205e-05	0.000270837	FAM3D	known
prmtr.16200	346.262	-1.5721	0.159496	-9.85671	6.41189e-23	1.15573e-20	CITED2	known
prmtr.11658	18.5029	-1.5718	0.375851	-4.18196	2.89005e-05	0.00014026	ADAM33	known
prmtr.5462	4.55509	-1.57058	0.242549	-6.4753	9.46265e-11	1.48941e-09	DGLUCY	novel
prmtr.10091	21.2633	-1.56924	0.282084	-5.56304	2.65116e-08	2.53951e-07	CLIP4	known
prmtr.11527	86.4297	-1.56852	0.212446	-7.38314	1.54599e-13	4.22763e-12	PKIG	known
prmtr.15476	368.559	-1.56769	0.19323	-8.11304	4.93692e-16	2.23066e-14	CDKN1A	known
prmtr.13967	398.576	-1.56691	0.305274	-5.13279	2.85485e-07	2.1902e-06	PALLD	known
prmtr.6117	13.4504	-1.56561	0.339016	-4.6181	3.87271e-06	2.30452e-05	ADAMTSL3	novel
prmtr.6412	66.7074	-1.56504	0.30252	-5.17333	2.29958e-07	1.81658e-06	CSPG4	known
prmtr.3317	37.9157	-1.56155	0.282819	-5.52137	3.3637e-08	3.15533e-07	APBB1	known
prmtr.3588	44.4991	-1.55953	0.251177	-6.20889	5.33598e-10	7.3611e-09	ACY3	known
prmtr.13255	33.6345	-1.55616	0.267824	-5.81039	6.23293e-09	6.78899e-08	AMT	known
prmtr.19452	2425.65	-1.55517	0.302096	-5.14792	2.63385e-07	2.04215e-06	FLNA	novel
prmtr.3782	11.7577	-1.55457	0.322404	-4.8218	1.42272e-06	9.40421e-06	CDON	novel
prmtr.10603	1.42016	-1.55278	0.322751	-4.81107	1.50126e-06	9.86369e-06	CTDSP1	known
prmtr.5748	59.8025	-1.55115	0.165464	-9.37457	6.9459e-21	7.81437e-19	ALDH6A1	known
prmtr.11240	3.1448	-1.5478	0.411003	-3.76591	0.000165942	0.000660263	GPR1	known
prmtr.10870	84.5327	-1.54687	0.306481	-5.04722	4.48295e-07	3.3032e-06	RTN4	known
prmtr.13257	11.0742	-1.54604	0.329038	-4.69866	2.61875e-06	1.62586e-05	MST1	known
prmtr.12256	53.3296	-1.54571	0.29114	-5.30916	1.10133e-07	9.3146e-07	SYNGR1	known
prmtr.10972	15.6637	-1.54102	0.357979	-4.30478	1.67155e-05	8.60837e-05	REEP1	known
prmtr.3522	8.70864	-1.53993	0.421684	-3.65187	0.000260341	0.000984679	RASGRP2	known
prmtr.15018	13.2411	-1.53961	0.281095	-5.47719	4.32134e-08	3.95782e-07	NR2F1-AS1	known
prmtr.19118	13.0322	-1.53462	0.399128	-3.84493	0.000120589	0.000496301	PLXNB3	known
prmtr.6079	6.54556	-1.5288	0.276649	-5.52613	3.27379e-08	3.07271e-07	ODF3L1	known
prmtr.3601	95.5483	-1.52796	0.349576	-4.37089	1.23739e-05	6.60163e-05	MRGPRF	known
prmtr.8727	67.9372	-1.52786	0.207767	-7.35374	1.92743e-13	5.22808e-12	OSBPL1A	known
prmtr.11524	33.4079	-1.5276	0.412859	-3.70006	0.000215553	0.000834675	HNF4A	known
prmtr.12930	7.61701	-1.52283	0.286838	-5.30902	1.10214e-07	9.31679e-07	PPP2R3A	known
prmtr.1793	1637.57	-1.52246	0.414525	-3.67277	0.000239939	0.000916403	CTSE	known
prmtr.15810	960.852	-1.51979	0.145638	-10.4354	1.70936e-25	5.30629e-23	TXNDC5	known
prmtr.13328	17.8766	-1.51823	0.375348	-4.04486	5.23549e-05	0.000238162	PRICKLE2	known
prmtr.19172	63.307	-1.5175	0.233148	-6.50875	7.57767e-11	1.21555e-09	AP1S2	known
prmtr.15115	17.7537	-1.51359	0.192676	-7.8556	3.97856e-15	1.48867e-13	DNAJC18	known
prmtr.17970	454.066	-1.51299	0.188641	-8.02049	1.05323e-15	4.41382e-14	DGAT1	known
prmtr.18040	5.90909	-1.50801	0.213858	-7.05145	1.77063e-12	3.97337e-11	B4GALT1-AS1	known
prmtr.6620	32.7236	-1.50496	0.265518	-5.66803	1.44452e-08	1.464e-07	ABAT	novel
prmtr.15610	55.9865	-1.50441	0.229595	-6.55245	5.66024e-11	9.34803e-10	PRDM1	known
prmtr.14548	70.6776	-1.50305	0.218569	-6.87678	6.12195e-12	1.22461e-10	CAST	known
prmtr.9030	70.6201	-1.50167	0.222144	-6.75991	1.3808e-11	2.58331e-10	OCEL1	known
prmtr.2053	2.0624	-1.50016	0.355248	-4.22286	2.41217e-05	0.000119313	HK1	novel
prmtr.19007	6.45597	-1.49704	0.358954	-4.17058	3.03829e-05	0.00014669	GPRASP2	known
prmtr.6466	59.0927	-1.49687	0.39443	-3.79501	0.000147636	0.000593767	RGMA	known
prmtr.12558	4.77131	-1.49657	0.397929	-3.7609	0.000169303	0.00067252	CHL1	novel
prmtr.180	44.6976	-1.49565	0.240965	-6.2069	5.40394e-10	7.43119e-09	SYTL1	known
prmtr.6281	8.27266	-1.49551	0.207684	-7.20088	5.98241e-13	1.47259e-11	SLC30A4	known
prmtr.19308	5.11347	-1.4952	0.364455	-4.10257	4.08585e-05	0.000190658	ZDHHC15	known
prmtr.4095	3.85175	-1.49225	0.268666	-5.5543	2.78726e-08	2.66227e-07	COQ10A	known
prmtr.12741	23.0952	-1.4897	0.278908	-5.34118	9.23414e-08	7.95845e-07	SEMA3B	novel
prmtr.13835	10.5725	-1.48792	0.361737	-4.11327	3.90093e-05	0.000183015	MMRN1	novel
prmtr.5086	33.9917	-1.48772	0.237297	-6.26947	3.62287e-10	5.151e-09	SPART	known
prmtr.12033	103.349	-1.48706	0.241724	-6.15191	7.65575e-10	1.02014e-08	ADAMTS1	known
prmtr.17847	6.32204	-1.48602	0.328041	-4.52998	5.89898e-06	3.39506e-05	NCALD	known
prmtr.19277	7.25231	-1.48394	0.271565	-5.46441	4.64453e-08	4.20845e-07	ZC4H2	known
prmtr.8765	2.37288	-1.48181	0.329343	-4.49929	6.81817e-06	3.85084e-05	SMAD7	known
prmtr.3700	36.9648	-1.48177	0.234188	-6.32728	2.49513e-10	3.63387e-09	PDGFD	known
prmtr.2817	12.5796	-1.48049	0.277206	-5.34075	9.25632e-08	7.97347e-07	HIPK3	known
prmtr.4137	80.0328	-1.47957	0.31033	-4.76774	1.86305e-06	1.19245e-05	MSRB3	known
prmtr.9776	2.40675	-1.47922	0.327595	-4.51538	6.3203e-06	3.59784e-05	GGN	known
prmtr.1946	543.178	-1.47717	0.272567	-5.41947	5.97756e-08	5.31293e-07	AKR1C3	known
prmtr.9974	2.66659	-1.47704	0.360228	-4.10029	4.12632e-05	0.000192062	AC011476.2	novel
prmtr.972	4.56759	-1.47569	0.349919	-4.21723	2.47326e-05	0.000122047	NADK	known
prmtr.12390	5.12219	-1.47553	0.283944	-5.19656	2.03014e-07	1.61976e-06	XBP1	known
prmtr.2451	109.742	-1.47345	0.238227	-6.18508	6.20699e-10	8.43859e-09	PBLD	novel
prmtr.3074	10.1992	-1.47244	0.295821	-4.97747	6.44202e-07	4.57187e-06	P2RY2	known
prmtr.4727	2.77131	-1.47215	0.371772	-3.95981	7.5009e-05	0.000326903	CORO1C	novel
prmtr.17329	94.8179	-1.46924	0.209274	-7.02067	2.20809e-12	4.8767e-11	EPHX2	known
prmtr.14354	41.3922	-1.46802	0.312486	-4.69787	2.62887e-06	1.63093e-05	SORBS2	novel
prmtr.8861	198.959	-1.46676	0.292793	-5.00956	5.45549e-07	3.93504e-06	REEP6	known
prmtr.13172	4.52048	-1.466	0.401275	-3.65337	0.000258826	0.000979611	CLASP2	novel
prmtr.2652	1.74355	-1.46542	0.378002	-3.87676	0.000105855	0.00044339	CHST15	novel
prmtr.14950	6.03998	-1.46298	0.330104	-4.43189	9.34092e-06	5.11705e-05	PDE4D	known
prmtr.7642	18.9992	-1.46146	0.384302	-3.8029	0.000143012	0.000576833	NXPH3	known
prmtr.15478	169.92	-1.46011	0.181775	-8.03253	9.5486e-16	4.05223e-14	PIM1	known
prmtr.14718	30.4549	-1.45987	0.175971	-8.29608	1.07602e-16	5.38429e-15	GRPEL2	known
prmtr.4010	168.399	-1.45962	0.209384	-6.97103	3.14635e-12	6.65099e-11	METTL7A	known
prmtr.16069	45.3435	-1.45767	0.210886	-6.91211	4.77492e-12	9.71382e-11	ME1	known
prmtr.11831	120.854	-1.45436	0.348953	-4.16779	3.07567e-05	0.000148239	BCAS1	known
prmtr.14252	22.464	-1.45125	0.301156	-4.81894	1.44325e-06	9.51365e-06	PDE5A	known
prmtr.2650	117.853	-1.44925	0.36143	-4.00976	6.07808e-05	0.000271481	CPXM2	known
prmtr.1309	101.884	-1.4491	0.225146	-6.43628	1.22438e-10	1.89512e-09	TTC22	known
prmtr.9542	9.46329	-1.44679	0.302618	-4.78091	1.745e-06	1.12809e-05	PTPRS	novel
prmtr.13727	7.3059	-1.44661	0.383624	-3.77091	0.000162651	0.000648267	C4orf19	known
prmtr.10003	47.9203	-1.44216	0.271211	-5.3175	1.05203e-07	8.93824e-07	ZSCAN18	known
prmtr.1509	38.1846	-1.44077	0.320059	-4.50156	6.74553e-06	3.81238e-05	FMO5	known
prmtr.13683	5.88086	-1.44066	0.287674	-5.00798	5.50055e-07	3.96072e-06	STK32B	known
prmtr.15736	47.3977	-1.43991	0.327785	-4.39286	1.11869e-05	6.01817e-05	AKAP12	known
prmtr.17810	218.971	-1.43805	0.241145	-5.96343	2.46994e-09	2.94478e-08	GEM	known
prmtr.2813	16.1017	-1.43533	0.307471	-4.66819	3.03863e-06	1.85291e-05	DEPDC7	known
prmtr.3254	46.1838	-1.43507	0.262403	-5.46896	4.52688e-08	4.11742e-07	JAM3	known
prmtr.5677	94.7653	-1.43472	0.271364	-5.28706	1.243e-07	1.03934e-06	FERMT2	known
prmtr.17301	86.486	-1.42817	0.212558	-6.71897	1.83019e-11	3.33473e-10	PDLIM2	known
prmtr.18105	111.999	-1.42791	0.273597	-5.21902	1.79874e-07	1.45452e-06	GCNT1	known
prmtr.18544	47.776	-1.42687	0.313447	-4.55221	5.30855e-06	3.08555e-05	ROR2	known
prmtr.6248	103.49	-1.42527	0.386387	-3.68871	0.00022539	0.000867359	PPP1R14D	known
prmtr.13588	36.1207	-1.42432	0.283603	-5.02225	5.10709e-07	3.7125e-06	P3H2	known
prmtr.2319	43.1065	-1.42371	0.306105	-4.65106	3.30241e-06	1.99705e-05	ITIH5	known
prmtr.2366	19.2381	-1.42204	0.268968	-5.28704	1.24314e-07	1.03934e-06	MPP7	novel
prmtr.2403	97.5146	-1.42121	0.297022	-4.78484	1.7112e-06	1.10838e-05	CXCL12	known
prmtr.14936	4.95778	-1.42035	0.352068	-4.03429	5.47677e-05	0.000247389	AC010478.1	known
prmtr.9217	256.776	-1.42007	0.261683	-5.42669	5.74084e-08	5.12396e-07	LTBP4	known
prmtr.8016	121.384	-1.41949	0.19611	-7.23826	4.54489e-13	1.15259e-11	PMP22	known
prmtr.16592	37.524	-1.41658	0.278565	-5.08527	3.67102e-07	2.75089e-06	PRKAR2B	known
prmtr.3318	3.77301	-1.41604	0.314172	-4.50721	6.56848e-06	3.71733e-05	APBB1	known
prmtr.7675	9.40291	-1.41592	0.203554	-6.95598	3.50109e-12	7.33609e-11	AKAP1	novel
prmtr.5786	3.65685	-1.41276	0.356693	-3.96072	7.47249e-05	0.000325777	KCNK10	known
prmtr.5864	21.3713	-1.41216	0.382538	-3.69156	0.00022288	0.000858684	AHNAK2	novel
prmtr.18879	16.7465	-1.41096	0.38202	-3.69342	0.000221254	0.000853008	RGN	known
prmtr.11410	1596.59	-1.40919	0.175345	-8.03667	9.23122e-16	3.92749e-14	DSTN	known
prmtr.15822	23.8649	-1.40672	0.252527	-5.57057	2.53914e-08	2.43638e-07	GFOD1	known
prmtr.2235	249.411	-1.4064	0.179103	-7.85243	4.08046e-15	1.52002e-13	PDCD4	known
prmtr.1294	67.009	-1.40425	0.153338	-9.15788	5.29273e-20	4.74449e-18	ECHDC2	known
prmtr.4414	4.67273	-1.40361	0.244977	-5.72956	1.00691e-08	1.04773e-07	LOH12CR2	known
prmtr.18314	133.983	-1.40241	0.278658	-5.03273	4.83537e-07	3.53582e-06	NCS1	known
prmtr.7801	165.065	-1.40198	0.248523	-5.64124	1.68826e-08	1.68454e-07	SEPTIN9	known
prmtr.6751	121.098	-1.39781	0.261516	-5.34501	9.04113e-08	7.80013e-07	TGFB1I1	known
prmtr.19002	16.484	-1.39767	0.262546	-5.32351	1.01784e-07	8.67857e-07	ARMCX1	known
prmtr.10326	8.23381	-1.3955	0.311563	-4.47904	7.49812e-06	4.19529e-05	LIMS1	known
prmtr.16311	6.98808	-1.3953	0.294518	-4.73757	2.16295e-06	1.36511e-05	HDAC9	known
prmtr.13580	11.4982	-1.39296	0.309832	-4.49586	6.92904e-06	3.90951e-05	DGKG	known
prmtr.1137	110.101	-1.38847	0.363807	-3.81649	0.000135364	0.000550086	NR0B2	known
prmtr.6282	24.3433	-1.38809	0.363739	-3.81616	0.000135545	0.00055052	MYEF2	novel
prmtr.12149	17.8956	-1.38699	0.294872	-4.7037	2.5549e-06	1.59034e-05	GNAZ	known
prmtr.4419	192.7	-1.38431	0.150267	-9.21231	3.19189e-20	3.02292e-18	HEBP1	known
prmtr.15918	42.6152	-1.38301	0.351969	-3.92935	8.51749e-05	0.00036535	TNXB	novel
prmtr.19233	120.887	-1.37645	0.215213	-6.39576	1.59747e-10	2.41682e-09	PIM2	known
prmtr.4078	91.541	-1.37391	0.179346	-7.66069	1.84936e-14	5.93886e-13	RAB5B	known
prmtr.7162	3.02677	-1.37358	0.374747	-3.66535	0.000247003	0.000940172	SIAH1	known
prmtr.7040	89.0647	-1.37326	0.172164	-7.97644	1.5061e-15	6.15774e-14	ROGDI	known
prmtr.12275	44.3567	-1.37137	0.169585	-8.08663	6.13382e-16	2.7419e-14	TEF	known
prmtr.11643	461.809	-1.37121	0.258448	-5.30555	1.12333e-07	9.4673e-07	SDCBP2	known
prmtr.9494	72.3858	-1.37032	0.246199	-5.56591	2.60782e-08	2.49942e-07	MKNK2	known
prmtr.4187	8.8917	-1.36741	0.231853	-5.89774	3.68522e-09	4.20527e-08	SOCS2	known
prmtr.8812	26.7561	-1.36681	0.205234	-6.65975	2.74291e-11	4.83485e-10	PARD6G	novel
prmtr.10927	21.4407	-1.36673	0.265798	-5.142	2.71836e-07	2.09894e-06	PAIP2B	known
prmtr.16065	79.9541	-1.36661	0.192199	-7.11036	1.15744e-12	2.69474e-11	TENT5A	known
prmtr.2865	11.866	-1.36618	0.259102	-5.27275	1.34397e-07	1.11751e-06	NR1H3	novel
prmtr.6372	26.1173	-1.36533	0.271465	-5.02948	4.91824e-07	3.59235e-06	LARP6	known
prmtr.276	6.83594	-1.36363	0.342764	-3.97833	6.94019e-05	0.00030511	KCNQ4	known
prmtr.15805	44.2084	-1.36094	0.334668	-4.06654	4.77161e-05	0.000219141	F13A1	known
prmtr.5463	56.4214	-1.36038	0.16026	-8.48861	2.09129e-17	1.18035e-15	DGLUCY	known
prmtr.14608	119.079	-1.35841	0.232023	-5.85464	4.7804e-09	5.33869e-08	PDLIM4	known
prmtr.18690	57.4193	-1.35806	0.194088	-6.99715	2.61219e-12	5.66471e-11	ST6GALNAC6	known
prmtr.570	252.405	-1.35775	0.223207	-6.08291	1.18023e-09	1.51487e-08	PLEKHO1	known
prmtr.18004	14.9262	-1.35744	0.306983	-4.42188	9.78466e-06	5.32533e-05	VLDLR	known
prmtr.4068	17.0662	-1.35459	0.257678	-5.2569	1.46506e-07	1.21218e-06	RDH5	known
prmtr.2846	5.01634	-1.35211	0.314747	-4.29586	1.74014e-05	8.92868e-05	EXT2	novel
prmtr.8428	73.2132	-1.35167	0.262256	-5.15403	2.54951e-07	1.98594e-06	EVPL	known
prmtr.2907	97.8608	-1.35025	0.143431	-9.41392	4.77979e-21	5.52577e-19	TKFC	novel
prmtr.14167	132.838	-1.34967	0.242771	-5.55944	2.70642e-08	2.58801e-07	ANTXR2	novel
prmtr.12985	11.2636	-1.34719	0.28973	-4.64982	3.32225e-06	2.0076e-05	MBNL1	novel
prmtr.4075	19.3542	-1.34619	0.211566	-6.363	1.9785e-10	2.94282e-09	DGKA	known
prmtr.14181	627.389	-1.3452	0.314839	-4.27266	1.93152e-05	9.81751e-05	PLAC8	known
prmtr.1667	456.478	-1.34495	0.236723	-5.68153	1.33494e-08	1.36034e-07	RGS5	known
prmtr.11193	172.142	-1.3435	0.295238	-4.55057	5.35019e-06	3.1076e-05	FRZB	known
prmtr.17861	11.6183	-1.34161	0.282345	-4.75166	2.01756e-06	1.28163e-05	ANGPT1	known
prmtr.9608	132.735	-1.34081	0.24384	-5.49874	3.82507e-08	3.53861e-07	KANK2	known
prmtr.15590	13.3589	-1.33912	0.314568	-4.25702	2.07166e-05	0.000104443	MRAP2	known
prmtr.10812	18.9064	-1.33907	0.194349	-6.88999	5.57958e-12	1.12282e-10	RBKS	known
prmtr.17293	22.7843	-1.33905	0.260506	-5.1402	2.74448e-07	2.11521e-06	SLC39A14	known
prmtr.9905	16.2157	-1.33673	0.22806	-5.8613	4.5927e-09	5.1453e-08	CA11	known
prmtr.17617	9.8052	-1.33585	0.294632	-4.53395	5.78894e-06	3.34091e-05	DLC1	known
prmtr.14115	22.0841	-1.33272	0.212773	-6.26359	3.76213e-10	5.32641e-09	LNX1	known
prmtr.4583	58.9524	-1.33189	0.354231	-3.75995	0.000169948	0.0006746	ITGA7	known
prmtr.3568	98.9075	-1.33052	0.258584	-5.14539	2.66964e-07	2.06512e-06	CTSF	known
prmtr.8702	3.53301	-1.32862	0.330209	-4.02358	5.73205e-05	0.000258089	L3MBTL4	known
prmtr.18110	19.7571	-1.32834	0.193766	-6.85538	7.11214e-12	1.40425e-10	IDNK	known
prmtr.18190	4.14955	-1.32782	0.287503	-4.61845	3.86614e-06	2.30142e-05	RAD23B	known
prmtr.10575	163.261	-1.32587	0.24482	-5.4157	6.10511e-08	5.41921e-07	NRP2	known
prmtr.2232	82.935	-1.32523	0.177773	-7.45461	9.01349e-14	2.55225e-12	MXI1	known
prmtr.2651	13.5454	-1.32303	0.24885	-5.31659	1.0573e-07	8.97851e-07	CHST15	known
prmtr.7225	10.6981	-1.31585	0.304776	-4.31744	1.5785e-05	8.17437e-05	SMPD3	novel
prmtr.9811	1.51218	-1.31565	0.313799	-4.19267	2.75692e-05	0.000134539	COQ8B	novel
prmtr.8560	251.353	-1.31258	0.224682	-5.84195	5.15927e-09	5.73507e-08	TUBB6	known
prmtr.9804	118.335	-1.312	0.163445	-8.02716	9.97531e-16	4.19088e-14	SERTAD1	known
prmtr.1547	273.988	-1.31135	0.201734	-6.50038	8.01197e-11	1.27787e-09	SELENBP1	known
prmtr.9609	4.56858	-1.3113	0.288008	-4.553	5.28861e-06	3.07609e-05	KANK2	novel
prmtr.9380	8.22546	-1.30903	0.278897	-4.6936	2.68442e-06	1.65918e-05	ZNF331	known
prmtr.18930	60.1164	-1.30835	0.20011	-6.53815	6.22848e-11	1.01861e-09	TSPYL2	known
prmtr.7583	152.095	-1.30476	0.304672	-4.2825	1.84805e-05	9.43042e-05	AOC3	known
prmtr.9773	178.625	-1.30454	0.278485	-4.68444	2.80731e-06	1.72504e-05	PPP1R14A	known
prmtr.8561	269.43	-1.30006	0.216513	-6.00451	1.91915e-09	2.35165e-08	TUBB6	novel
prmtr.10212	16.2821	-1.29949	0.307573	-4.225	2.38942e-05	0.000118327	DYSF	known
prmtr.4113	41.0735	-1.29812	0.230931	-5.62125	1.89582e-08	1.86939e-07	DTX3	known
prmtr.15278	302.297	-1.29629	0.234361	-5.53118	3.18091e-08	2.99392e-07	DSP	known
prmtr.13750	17.801	-1.29558	0.236733	-5.47273	4.43163e-08	4.04616e-07	NIPAL1	known
prmtr.10958	330.344	-1.2941	0.132162	-9.79178	1.22124e-22	2.04716e-20	SUCLG1	known
prmtr.18456	71.7629	-1.29312	0.206236	-6.2701	3.6081e-10	5.13871e-09	MYORG	known
prmtr.18749	33.6322	-1.29187	0.250826	-5.15044	2.5987e-07	2.01676e-06	NACC2	known
prmtr.10550	16.2017	-1.2907	0.323288	-3.99241	6.54051e-05	0.00028936	SPATS2L	novel
prmtr.1450	11.1752	-1.2897	0.252285	-5.11208	3.18625e-07	2.42337e-06	INKA2	known
prmtr.157	2.33363	-1.28948	0.268528	-4.80203	1.57065e-06	1.02807e-05	AL020996.2	novel
prmtr.13949	42.4816	-1.2851	0.161007	-7.98165	1.44388e-15	5.93229e-14	ETFDH	known
prmtr.10377	244.919	-1.28339	0.233301	-5.50103	3.77587e-08	3.50083e-07	GYPC	known
prmtr.10255	20.8479	-1.28302	0.298285	-4.30132	1.69781e-05	8.7302e-05	ATOH8	known
prmtr.18056	168.573	-1.28239	0.181216	-7.07662	1.47709e-12	3.35507e-11	CCDC107	known
prmtr.11006	22.2965	-1.28122	0.189951	-6.74498	1.53053e-11	2.82869e-10	FAHD2B	known
prmtr.18325	10.0444	-1.27964	0.276663	-4.62527	3.7411e-06	2.23493e-05	PLPP7	known
prmtr.2002	45.864	-1.27818	0.276786	-4.61796	3.87536e-06	2.30527e-05	ZEB1	known
prmtr.10668	21.8935	-1.27536	0.331136	-3.85147	0.00011741	0.000485121	AC106876.1	known
prmtr.2263	334.235	-1.27427	0.166159	-7.66896	1.73395e-14	5.62208e-13	BAG3	known
prmtr.2784	5.23713	-1.27368	0.236302	-5.39006	7.04339e-08	6.20433e-07	NUCB2	novel
prmtr.12726	29.3944	-1.27304	0.194686	-6.53892	6.19656e-11	1.01438e-09	KLHDC8B	known
prmtr.13179	125.462	-1.27293	0.11921	-10.678	1.28967e-26	5.27286e-24	ACAA1	known
prmtr.9637	11.7042	-1.27267	0.187447	-6.78948	1.12535e-11	2.13639e-10	TNPO2	known
prmtr.14619	13.7137	-1.2669	0.242531	-5.22367	1.75407e-07	1.42115e-06	JADE2	novel
prmtr.1381	1.37417	-1.26673	0.30974	-4.08965	4.32023e-05	0.000200388	KYAT3	novel
prmtr.15838	2.5036	-1.26648	0.3269	-3.87421	0.000106972	0.000447173	GPLD1	novel
prmtr.264	33.6885	-1.26617	0.246824	-5.12984	2.89986e-07	2.22168e-06	MFSD2A	known
prmtr.14092	49.5848	-1.26613	0.235933	-5.36649	8.02844e-08	6.99121e-07	RBM47	known
prmtr.3612	5.14992	-1.26561	0.28079	-4.50733	6.56497e-06	3.7166e-05	NUMA1	novel
prmtr.15716	31.248	-1.26454	0.199591	-6.33567	2.36309e-10	3.46566e-09	SASH1	known
prmtr.2327	103.377	-1.26423	0.178533	-7.08118	1.42933e-12	3.25839e-11	PHYH	known
prmtr.16708	1.54093	-1.26341	0.303287	-4.16573	3.10353e-05	0.000149496	AC073111.3	novel
prmtr.9513	45.9199	-1.26234	0.184549	-6.84014	7.91154e-12	1.5475e-10	TLE5	known
prmtr.2775	149.102	-1.26073	0.323921	-3.89208	9.93889e-05	0.000418876	SPON1	known
prmtr.409	38.2367	-1.25718	0.296985	-4.23313	2.30458e-05	0.000114532	PRKACB	known
prmtr.9417	4.8038	-1.25694	0.328228	-3.82947	0.000128418	0.000524912	ZFP28	known
prmtr.394	189.085	-1.25576	0.135062	-9.29763	1.43606e-20	1.48597e-18	ACADM	known
prmtr.14468	4.79982	-1.2549	0.272515	-4.60491	4.12651e-06	2.44082e-05	MAST4	novel
prmtr.12887	44.6557	-1.25489	0.214935	-5.83845	5.26897e-09	5.83389e-08	KALRN	novel
prmtr.1801	207.908	-1.25027	0.226863	-5.51114	3.56521e-08	3.32205e-07	C1orf116	known
prmtr.1658	44.5486	-1.25006	0.306613	-4.07702	4.56173e-05	0.000210367	NECTIN4	known
prmtr.9016	62.3707	-1.24909	0.299738	-4.16726	3.0828e-05	0.00014854	CYP4F12	known
prmtr.13850	27.45	-1.24832	0.249595	-5.0014	5.69145e-07	4.08765e-06	DAPP1	known
prmtr.6899	7.70286	-1.24739	0.312754	-3.98843	6.65133e-05	0.000293875	VAT1L	known
prmtr.7117	16.8195	-1.24677	0.313301	-3.97946	6.90726e-05	0.000303981	C16orf54	known
prmtr.8301	41.4454	-1.24613	0.200761	-6.20704	5.39914e-10	7.43068e-09	FAM117A	known
prmtr.7577	36.7805	-1.24589	0.194155	-6.41699	1.38995e-10	2.12009e-09	TUBG2	known
prmtr.15102	424.267	-1.24517	0.326625	-3.81223	0.000137717	0.000558294	CXCL14	known
prmtr.1755	2.64103	-1.245	0.321159	-3.87657	0.000105941	0.000443638	ADIPOR1	novel
prmtr.10055	3.39956	-1.24297	0.33035	-3.76257	0.000168178	0.000668524	FAM228B	novel
prmtr.18226	359.869	-1.2411	0.174193	-7.12488	1.0417e-12	2.44224e-11	GSN	known
prmtr.8276	35.7864	-1.23821	0.209494	-5.91047	3.41129e-09	3.91668e-08	OSBPL7	novel
prmtr.600	17.8603	-1.23791	0.268362	-4.61284	3.972e-06	2.35858e-05	NPR1	known
prmtr.5698	221.837	-1.23746	0.149131	-8.29784	1.06021e-16	5.32102e-15	DHRS7	known
prmtr.2391	8.9563	-1.23583	0.244749	-5.04937	4.4327e-07	3.2748e-06	ZNF25	known
prmtr.18859	99.4784	-1.23525	0.289881	-4.26122	2.03317e-05	0.000102811	TSPAN7	known
prmtr.2166	52.367	-1.23439	0.27177	-4.54202	5.57174e-06	3.22511e-05	PGAM1	known
prmtr.5393	23.4603	-1.23338	0.246815	-4.9972	5.81688e-07	4.16525e-06	ARG2	known
prmtr.1129	31.267	-1.2313	0.199321	-6.17746	6.51415e-10	8.78493e-09	PAQR7	novel
prmtr.3346	45.4421	-1.23016	0.31542	-3.90007	9.61642e-05	0.000407277	MRVI1	known
prmtr.10471	76.9617	-1.23016	0.236272	-5.20653	1.92401e-07	1.54464e-06	MAP3K20	known
prmtr.18467	7.49288	-1.22993	0.232172	-5.29751	1.17391e-07	9.85393e-07	FAM214B	known
prmtr.8447	387.612	-1.22952	0.201802	-6.09269	1.11029e-09	1.43057e-08	SOCS3	known
prmtr.13333	147.134	-1.22945	0.144261	-8.52237	1.56317e-17	9.06694e-16	SUCLG2	known
prmtr.9179	2.23103	-1.22875	0.319184	-3.84966	0.00011828	0.000488356	ZNF540	known
prmtr.4091	13398	-1.22868	0.153055	-8.02775	9.92733e-16	4.1812e-14	MYL6	known
prmtr.12245	124.671	-1.22781	0.162923	-7.53616	4.84018e-14	1.43603e-12	MAFF	known
prmtr.8280	55.5117	-1.22775	0.175521	-6.99489	2.65461e-12	5.74926e-11	AC018521.5	known
prmtr.1870	76.0818	-1.22406	0.243172	-5.03372	4.81047e-07	3.51977e-06	ITPKB	known
prmtr.14592	30.5036	-1.22338	0.146721	-8.33814	7.54651e-17	3.85677e-15	SNX24	known
prmtr.800	160.901	-1.22263	0.263629	-4.6377	3.52312e-06	2.11299e-05	ATP2B4	novel
prmtr.1263	1.20929	-1.22259	0.318846	-3.83443	0.000125857	0.000515325	LRRC41	novel
prmtr.18064	95.3317	-1.22177	0.201142	-6.07417	1.24634e-09	1.58878e-08	GLIPR2	known
prmtr.2876	19.2171	-1.22106	0.297132	-4.10948	3.96547e-05	0.000185679	SERPING1	known
prmtr.16472	10182	-1.22004	0.234747	-5.19727	2.02239e-07	1.61512e-06	HSPB1	known
prmtr.15656	146.029	-1.21913	0.192857	-6.32146	2.59106e-10	3.75726e-09	SMPDL3A	known
prmtr.9737	135.896	-1.21856	0.14915	-8.17009	3.08168e-16	1.44701e-14	PEPD	known
prmtr.13123	17.5067	-1.21852	0.255357	-4.77183	1.82561e-06	1.17117e-05	MKRN2OS	known
prmtr.3960	4.07914	-1.21796	0.211436	-5.76042	8.39072e-09	8.84614e-08	ETFBKMT	known
prmtr.8512	181.119	-1.21621	0.241939	-5.02692	4.9842e-07	3.63261e-06	SECTM1	known
prmtr.14195	33.9235	-1.21393	0.255203	-4.75672	1.96761e-06	1.25316e-05	FAM13A	known
prmtr.9415	25.6598	-1.21356	0.276224	-4.39339	1.11599e-05	6.00558e-05	ZNF667-AS1	known
prmtr.16609	219.973	-1.20825	0.293174	-4.12128	3.76766e-05	0.000177808	CAV1	known
prmtr.7181	241.497	-1.20822	0.216262	-5.58683	2.3125e-08	2.24098e-07	PLLP	known
prmtr.18321	111.792	-1.20789	0.191458	-6.30891	2.80999e-10	4.05718e-09	ABL1	known
prmtr.16610	25.4615	-1.20714	0.318629	-3.78855	0.00015153	0.000608116	CAV1	known
prmtr.6839	4.33915	-1.20584	0.242223	-4.97821	6.41763e-07	4.55649e-06	C16orf86	known
prmtr.18431	61.5695	-1.20574	0.244718	-4.92709	8.34641e-07	5.78622e-06	CDKN2B	known
prmtr.12618	49.9697	-1.20501	0.139868	-8.61534	6.97361e-18	4.29775e-16	BTD	known
prmtr.5173	15.0468	-1.20456	0.276059	-4.36343	1.28038e-05	6.79638e-05	DZIP1	known
prmtr.10274	3.264	-1.20437	0.268837	-4.47993	7.46664e-06	4.18047e-05	FAHD2CP	known
prmtr.18606	3.0873	-1.2042	0.323316	-3.72452	0.000195684	0.000764806	LPAR1	known
prmtr.342	93.8302	-1.20368	0.146293	-8.2279	1.90531e-16	9.25762e-15	SCP2	known
prmtr.12074	53.3773	-1.20105	0.19965	-6.01578	1.79023e-09	2.20985e-08	RIPK4	known
prmtr.5819	44.0787	-1.1996	0.161804	-7.41389	1.22647e-13	3.42654e-12	MOAP1	known
prmtr.7778	3.77915	-1.19826	0.314312	-3.81233	0.000137663	0.000558213	ITGB4	novel
prmtr.9714	15.5025	-1.19799	0.285402	-4.19755	2.69818e-05	0.000131865	ZNF626	known
prmtr.12651	12.7523	-1.19665	0.297481	-4.02262	5.75536e-05	0.000258929	VILL	novel
prmtr.4694	17.4207	-1.19591	0.318647	-3.75308	0.000174674	0.000690906	TMCC3	known
prmtr.8937	55.5196	-1.1958	0.286573	-4.17275	3.00949e-05	0.000145467	ANGPTL4	known
prmtr.1503	1230.4	-1.19504	0.211643	-5.64651	1.6374e-08	1.63671e-07	TXNIP	known
prmtr.18607	16.3603	-1.19394	0.300853	-3.9685	7.23254e-05	0.000316882	LPAR1	novel
prmtr.7308	6.49757	-1.1931	0.271198	-4.39935	1.08577e-05	5.84798e-05	SNAI3	known
prmtr.4123	7.6607	-1.19303	0.307982	-3.87371	0.000107192	0.000447979	SLC16A7	known
prmtr.2411	6.224	-1.1923	0.307713	-3.8747	0.000106756	0.000446589	GPRIN2	novel
prmtr.7653	49.0018	-1.18979	0.199442	-5.9656	2.43737e-09	2.91216e-08	ACSF2	known
prmtr.503	227.79	-1.18837	0.141662	-8.38878	4.91221e-17	2.57323e-15	RAP1A	known
prmtr.3156	131	-1.18594	0.131039	-9.05027	1.42611e-19	1.15487e-17	ACAT1	known
prmtr.5622	62.3734	-1.18567	0.156222	-7.58963	3.20833e-14	9.8681e-13	DHRS1	known
prmtr.11292	41.5315	-1.18533	0.277162	-4.27667	1.89708e-05	9.66003e-05	PID1	known
prmtr.17902	234.243	-1.18446	0.255064	-4.64378	3.42091e-06	2.05905e-05	FBXO32	known
prmtr.13467	27.4907	-1.18362	0.266182	-4.44665	8.72199e-06	4.81101e-05	RAB6B	novel
prmtr.12242	126.5	-1.18346	0.16471	-7.18512	6.71462e-13	1.64068e-11	MICALL1	known
prmtr.14546	7.06894	-1.18335	0.204373	-5.79015	7.03244e-09	7.56642e-08	CAST	novel
prmtr.6199	1.51496	-1.18294	0.315067	-3.75458	0.000173633	0.000687112	CYFIP1	novel
prmtr.7534	8.67791	-1.18273	0.272434	-4.34134	1.41616e-05	7.41849e-05	LINC00672	known
prmtr.4571	223.68	-1.18068	0.172499	-6.84454	7.67212e-12	1.50243e-10	CALCOCO1	known
prmtr.19410	11.6903	-1.18061	0.244099	-4.83659	1.32084e-06	8.79669e-06	ARHGEF6	known
prmtr.10780	69.0961	-1.17952	0.175415	-6.72418	1.76587e-11	3.22805e-10	TP53I3	known
prmtr.7977	112.909	-1.17901	0.200551	-5.87886	4.13095e-09	4.67571e-08	ZBTB4	known
prmtr.6413	348.727	-1.17842	0.154361	-7.63419	2.27245e-14	7.17384e-13	ETFA	known
prmtr.3772	58.86	-1.17676	0.303497	-3.87733	0.00010561	0.000442694	CLMP	novel
prmtr.15225	260.657	-1.17559	0.253095	-4.64486	3.4031e-06	2.04907e-05	PDLIM7	known
prmtr.6643	58.2597	-1.17509	0.250955	-4.68246	2.83451e-06	1.73983e-05	BMERB1	known
prmtr.6788	370.614	-1.1745	0.131305	-8.94482	3.72559e-19	2.83873e-17	HERPUD1	known
prmtr.9847	11.4937	-1.17372	0.273409	-4.29291	1.7635e-05	9.04022e-05	LYPD5	known
prmtr.3164	51.5918	-1.17353	0.220924	-5.31188	1.08498e-07	9.19023e-07	C11orf52	known
prmtr.13239	74.5829	-1.17342	0.150342	-7.80498	5.95104e-15	2.1225e-13	SLC25A20	novel
prmtr.8017	28.8995	-1.17314	0.294602	-3.9821	6.83087e-05	0.000300856	PMP22	known
prmtr.15635	24.3464	-1.16976	0.227589	-5.13977	2.75068e-07	2.11901e-06	FAM229B	known
prmtr.8044	59.1108	-1.16917	0.151809	-7.7016	1.34378e-14	4.4255e-13	TOM1L2	known
prmtr.4188	41.4736	-1.16871	0.122062	-9.57472	1.02137e-21	1.38075e-19	CRADD	known
prmtr.16181	273.791	-1.16777	0.19883	-5.87323	4.27394e-09	4.81478e-08	SGK1	known
prmtr.7976	579.492	-1.16751	0.193263	-6.04105	1.53111e-09	1.91967e-08	TMEM256	known
prmtr.2121	56.9051	-1.16675	0.309519	-3.76954	0.000163547	0.00065135	SNCG	known
prmtr.13986	22.4046	-1.16492	0.223797	-5.20526	1.93725e-07	1.55453e-06	TLR3	known
prmtr.15040	167.355	-1.16246	0.179896	-6.46185	1.03434e-10	1.62346e-09	PJA2	known
prmtr.17853	264.132	-1.1619	0.167335	-6.9436	3.82232e-12	7.93973e-11	KLF10	known
prmtr.4631	25.4369	-1.16097	0.238438	-4.86906	1.12128e-06	7.57294e-06	GIHCG	known
prmtr.2099	7.37123	-1.15983	0.266258	-4.35605	1.32432e-05	7.00301e-05	VDAC2	novel
prmtr.11182	303.414	-1.15962	0.0940776	-12.3262	6.54973e-35	8.44563e-32	NFE2L2	known
prmtr.681	92.5919	-1.15756	0.219053	-5.28439	1.26122e-07	1.05236e-06	PBX1	known
prmtr.13929	10.2065	-1.15735	0.313887	-3.68715	0.000226781	0.000872109	DCLK2	known
prmtr.7898	4.78991	-1.1548	0.211256	-5.46634	4.5943e-08	4.17196e-07	PITPNA	novel
prmtr.4344	128.257	-1.1545	0.136385	-8.46502	2.56101e-17	1.41684e-15	PXMP2	known
prmtr.1338	151.229	-1.15348	0.161242	-7.15375	8.444e-13	2.01634e-11	GNG12	known
prmtr.15424	5.2815	-1.14641	0.292793	-3.91542	9.02486e-05	0.000384652	PPT2	known
prmtr.18196	6.89881	-1.14191	0.307678	-3.71139	0.000206121	0.000802978	PALM2-AKAP2	novel
prmtr.6783	1774.28	-1.1408	0.233731	-4.88083	1.05642e-06	7.17533e-06	MT2A	known
prmtr.13440	150.265	-1.14063	0.213739	-5.33656	9.47258e-08	8.14719e-07	MGLL	known
prmtr.13337	16.2613	-1.14046	0.269315	-4.23468	2.28874e-05	0.000113813	FRMD4B	known
prmtr.6177	60.1691	-1.13961	0.195134	-5.84015	5.21537e-09	5.78976e-08	ARRDC4	known
prmtr.2852	51.0113	-1.13931	0.152804	-7.45598	8.91992e-14	2.53432e-12	CRY2	known
prmtr.6758	43.8092	-1.13797	0.228333	-4.98379	6.23493e-07	4.43994e-06	GPT2	known
prmtr.18569	7.45051	-1.13491	0.218819	-5.18653	2.14246e-07	1.69967e-06	CDC14B	known
prmtr.5796	20.4944	-1.13284	0.172491	-6.56754	5.11535e-11	8.52064e-10	RPS6KA5	known
prmtr.19331	29.9025	-1.13249	0.2592	-4.3692	1.24704e-05	6.64887e-05	ARMCX2	known
prmtr.17400	28.4827	-1.13065	0.228584	-4.94634	7.56201e-07	5.28175e-06	SOX17	known
prmtr.5938	51.0477	-1.12945	0.15928	-7.09096	1.33181e-12	3.05406e-11	JMJD7	known
prmtr.2653	35.9116	-1.12942	0.26795	-4.21503	2.49745e-05	0.000123132	CHST15	known
prmtr.18227	2.62396	-1.12858	0.306534	-3.68176	0.000231629	0.000889123	GSN	known
prmtr.16238	216.275	-1.12827	0.127647	-8.839	9.6576e-19	6.80212e-17	MPC1	novel
prmtr.13800	3.42639	-1.12793	0.306408	-3.68113	0.000232204	0.000891126	FAM47E	novel
prmtr.10937	81.7321	-1.12782	0.133178	-8.46855	2.48476e-17	1.37921e-15	PRADC1	known
prmtr.16493	25.0151	-1.12484	0.207985	-5.40828	6.36329e-08	5.61705e-07	CROT	known
prmtr.14549	126.369	-1.12477	0.143944	-7.81398	5.54108e-15	1.98897e-13	CAST	known
prmtr.9289	125.794	-1.12457	0.282467	-3.98124	6.8558e-05	0.000301796	FOXA3	novel
prmtr.4249	718.516	-1.12397	0.15748	-7.13722	9.52371e-13	2.24854e-11	ALDH2	known
prmtr.7982	189.25	-1.12382	0.142994	-7.85926	3.86418e-15	1.4589e-13	SAT2	known
prmtr.9072	11.7586	-1.123	0.176521	-6.36188	1.99294e-10	2.96167e-09	SLC25A42	known
prmtr.6773	2.90456	-1.12169	0.297279	-3.77317	0.000161184	0.000642704	NOD2	known
prmtr.15795	174.158	-1.12138	0.177558	-6.31555	2.69206e-10	3.89698e-09	TUBB2A	known
prmtr.12807	19.7104	-1.11973	0.225298	-4.97001	6.69482e-07	4.73325e-06	CRYBG3	known
prmtr.11172	17.0006	-1.11671	0.272678	-4.09536	4.21505e-05	0.000195847	CHN1	known
prmtr.11443	812.63	-1.11629	0.21517	-5.18795	2.12621e-07	1.68838e-06	ID1	known
prmtr.14151	79.4028	-1.11566	0.160567	-6.94825	3.69854e-12	7.7017e-11	NAAA	known
prmtr.9674	7.46337	-1.11362	0.250416	-4.44708	8.70464e-06	4.80303e-05	WIZ	novel
prmtr.2964	51.1108	-1.11343	0.238667	-4.66522	3.08294e-06	1.87515e-05	TM7SF2	known
prmtr.18707	133.14	-1.11325	0.11797	-9.43671	3.84654e-21	4.55825e-19	ZER1	known
prmtr.7962	35.745	-1.11264	0.239273	-4.65008	3.31807e-06	2.0058e-05	DLG4	known
prmtr.6698	2.25989	-1.11137	0.257031	-4.32389	1.53301e-05	7.96834e-05	SH2B1	novel
prmtr.2278	59.1447	-1.111	0.180333	-6.16081	7.23751e-10	9.68256e-09	ACADSB	known
prmtr.18719	132.347	-1.10958	0.247782	-4.47803	7.53336e-06	4.21304e-05	FNBP1	known
prmtr.3883	153.419	-1.1079	0.18293	-6.05642	1.39187e-09	1.75824e-08	GABARAPL1	known
prmtr.12984	13.0846	-1.10633	0.249655	-4.43142	9.3614e-06	5.1266e-05	MBNL1	novel
prmtr.14289	10.4077	-1.10605	0.225059	-4.91448	8.90189e-07	6.13831e-06	NR3C2	known
prmtr.16982	131.889	-1.10576	0.136096	-8.12484	4.47968e-16	2.04613e-14	TMEM120A	known
prmtr.13964	215.143	-1.1048	0.302761	-3.6491	0.000263165	0.000994462	CPE	known
prmtr.3271	9.80538	-1.10473	0.293835	-3.75969	0.000170123	0.000675137	MIR210HG	known
prmtr.15839	178.172	-1.10254	0.123433	-8.9323	4.17227e-19	3.13631e-17	TDP2	known
prmtr.19198	91.3749	-1.10245	0.257119	-4.28772	1.80515e-05	9.22834e-05	TMEM47	known
prmtr.15118	96.1904	-1.10149	0.211971	-5.19642	2.03158e-07	1.62014e-06	HBEGF	known
prmtr.11381	116.658	-1.10029	0.202466	-5.43447	5.4961e-08	4.9268e-07	PRNP	known
prmtr.11293	2.52252	-1.09868	0.282557	-3.88836	0.000100925	0.000424864	TRIP12	novel
prmtr.18082	3.26288	-1.09847	0.235541	-4.6636	3.10731e-06	1.8893e-05	ZNF658	known
prmtr.11874	98.5255	-1.09841	0.240581	-4.56566	4.97918e-06	2.90518e-05	PTK6	known
prmtr.10592	51.6739	-1.09836	0.232915	-4.7157	2.40878e-06	1.50947e-05	SPAG16	novel
prmtr.11316	72.2361	-1.09768	0.204078	-5.37873	7.50127e-08	6.57312e-07	RAB17	known
prmtr.3400	12.3509	-1.09768	0.275905	-3.97845	6.93653e-05	0.000305109	PAMR1	known
prmtr.10617	134.291	-1.09653	0.244746	-4.48028	7.45462e-06	4.17513e-05	CYP27A1	known
prmtr.9554	18.0551	-1.09608	0.198772	-5.51427	3.50239e-08	3.26896e-07	RFX2	known
prmtr.14084	118.212	-1.09519	0.129161	-8.47928	2.26593e-17	1.27036e-15	SMIM14	known
prmtr.9560	213.904	-1.09508	0.166735	-6.56777	5.1073e-11	8.51877e-10	SLC25A23	known
prmtr.16540	22.8615	-1.09464	0.212511	-5.15099	2.5911e-07	2.0118e-06	ZNF655	known
prmtr.11120	54.4623	-1.09205	0.267454	-4.08312	4.44352e-05	0.000205254	NR4A2	known
prmtr.15134	19.8245	-1.08735	0.224557	-4.84219	1.28418e-06	8.56615e-06	NR3C1	known
prmtr.12414	778.014	-1.08653	0.219357	-4.95324	7.29876e-07	5.11065e-06	SELENOM	known
prmtr.13866	206.909	-1.08632	0.117937	-9.21104	3.22992e-20	3.04175e-18	HADH	known
prmtr.13913	68.4944	-1.08613	0.189933	-5.7185	1.07468e-08	1.1134e-07	SCOC	known
prmtr.13201	39.3271	-1.08561	0.212109	-5.11818	3.08496e-07	2.35274e-06	FYCO1	known
prmtr.7237	780.057	-1.0839	0.231448	-4.68311	2.82556e-06	1.73497e-05	NQO1	known
prmtr.11257	36.3532	-1.08347	0.173363	-6.24974	4.11142e-10	5.79157e-09	PECR	known
prmtr.1016	54.8278	-1.08211	0.186269	-5.80942	6.26885e-09	6.81925e-08	RERE	known
prmtr.14046	3.76103	-1.08209	0.227137	-4.76403	1.89768e-06	1.21184e-05	ACOX3	known
prmtr.1177	3.93246	-1.08204	0.283238	-3.82025	0.000133317	0.000542556	PHC2	novel
prmtr.18486	7.02465	-1.08127	0.279226	-3.87238	0.000107776	0.000449861	FBXO10	known
prmtr.14495	51.0591	-1.08099	0.25292	-4.27405	1.91951e-05	9.76535e-05	TMEM171	known
prmtr.1706	56.2027	-1.08056	0.220017	-4.91128	9.04853e-07	6.2343e-06	GLUL	known
prmtr.610	26.8526	-1.07973	0.22983	-4.69794	2.62802e-06	1.63093e-05	IL6R	known
prmtr.6759	76.7512	-1.07523	0.138014	-7.79068	6.66472e-15	2.34707e-13	PHKB	known
prmtr.7455	241.824	-1.07234	0.139443	-7.6902	1.46909e-14	4.7911e-13	ALDH3A2	known
prmtr.9980	47.7119	-1.06876	0.275559	-3.87853	0.000105091	0.000440852	PTPRH	known
prmtr.1238	87.4005	-1.06789	0.192472	-5.54826	2.8852e-08	2.74799e-07	C1orf210	known
prmtr.2487	70.4399	-1.06776	0.175634	-6.07945	1.20595e-09	1.53963e-08	CAMK2G	known
prmtr.125	224.2	-1.06563	0.132366	-8.05064	8.23638e-16	3.54926e-14	PINK1	known
prmtr.16087	316.949	-1.06503	0.0979047	-10.8783	1.46301e-27	7.00696e-25	UBE2J1	known
prmtr.11486	29.8019	-1.06417	0.241199	-4.41199	1.02423e-05	5.54561e-05	EPB41L1	novel
prmtr.374	11.0288	-1.0629	0.240815	-4.41376	1.01589e-05	5.5111e-05	AK4	known
prmtr.14757	22.3703	-1.06249	0.270176	-3.93259	8.40348e-05	0.000361014	CYFIP2	known
prmtr.7400	4.93562	-1.06249	0.274496	-3.87069	0.000108526	0.000452654	KDM6B	novel
prmtr.18589	2.76913	-1.06032	0.283756	-3.73674	0.000186425	0.000732373	TMEM246	novel
prmtr.7746	714.413	-1.0602	0.172869	-6.13297	8.62519e-10	1.13488e-08	SLC9A3R1	known
prmtr.576	21.2347	-1.05974	0.281224	-3.76832	0.000164352	0.000654245	ADAMTSL4	known
prmtr.448	24.678	-1.05967	0.202005	-5.24576	1.55641e-07	1.27955e-06	PTBP2	known
prmtr.8930	43.9019	-1.05941	0.16625	-6.37239	1.86103e-10	2.78539e-09	EVI5L	known
prmtr.354	11.5119	-1.05857	0.250941	-4.21842	2.46017e-05	0.000121505	ACOT11	novel
prmtr.5253	1.40158	-1.05812	0.29003	-3.64832	0.000263965	0.000997036	PCK2	novel
prmtr.12195	33.4794	-1.05577	0.201726	-5.23367	1.66181e-07	1.3602e-06	SEC14L2	known
prmtr.15162	228.161	-1.05521	0.217818	-4.84444	1.26967e-06	8.48626e-06	ANXA6	known
prmtr.19377	58.2912	-1.05497	0.22421	-4.70528	2.53513e-06	1.57979e-05	SMARCA1	known
prmtr.8055	273.817	-1.054	0.283384	-3.71935	0.000199737	0.000779557	MFAP4	known
prmtr.1105	18.3324	-1.0539	0.226887	-4.64506	3.39977e-06	2.0478e-05	ASAP3	known
prmtr.6700	51.2266	-1.05294	0.181004	-5.81723	5.98315e-09	6.55527e-08	SH2B1	known
prmtr.12793	21.4067	-1.0527	0.268177	-3.9254	8.65869e-05	0.000370648	MITF	known
prmtr.185	149.864	-1.05188	0.107288	-9.80421	1.07992e-22	1.82856e-20	STX12	known
prmtr.10092	204.435	-1.05147	0.129997	-8.08844	6.04326e-16	2.70864e-14	YPEL5	known
prmtr.901	145.481	-1.05141	0.194363	-5.40953	6.31901e-08	5.5868e-07	RHOU	known
prmtr.628	12.4887	-1.05138	0.271518	-3.87224	0.000107842	0.000450025	RUSC1	known
prmtr.1336	7.93728	-1.05106	0.265957	-3.952	7.74996e-05	0.000336474	GNG12	novel
prmtr.15580	229.76	-1.05064	0.174331	-6.02672	1.6732e-09	2.07762e-08	SH3BGRL2	known
prmtr.7771	81.2563	-1.04849	0.241914	-4.33415	1.46322e-05	7.63874e-05	MYO15B	novel
prmtr.2699	141.443	-1.0479	0.188953	-5.54583	2.92557e-08	2.77698e-07	EPS8L2	known
prmtr.9533	152.962	-1.04699	0.141309	-7.40918	1.27085e-13	3.53288e-12	UBXN6	known
prmtr.297	13.3934	-1.04657	0.216298	-4.83854	1.30795e-06	8.71433e-06	ST3GAL3	known
prmtr.4560	28.353	-1.04609	0.220018	-4.75459	1.98846e-06	1.26451e-05	RARG	known
prmtr.19324	13.0737	-1.04537	0.21246	-4.9203	8.64105e-07	5.97073e-06	SYTL4	known
prmtr.13911	881.046	-1.04475	0.177888	-5.87307	4.27801e-09	4.81613e-08	MGST2	known
prmtr.5958	17931	-1.04429	0.175634	-5.94581	2.75092e-09	3.24744e-08	B2M	novel
prmtr.18843	34.1241	-1.04406	0.201349	-5.18533	2.15634e-07	1.70987e-06	GK	known
prmtr.12951	3.35042	-1.04265	0.260415	-4.0038	6.2334e-05	0.000277605	SLC25A36	novel
prmtr.7128	677.54	-1.04243	0.148088	-7.03932	1.93184e-12	4.2892e-11	MAPK3	known
prmtr.18063	15.1488	-1.04162	0.230328	-4.52232	6.11662e-06	3.5066e-05	RECK	known
prmtr.1028	25.271	-1.04053	0.182535	-5.70044	1.19495e-08	1.22589e-07	CASZ1	novel
prmtr.7929	216.198	-1.04032	0.241236	-4.31248	1.61434e-05	8.34189e-05	ATP2A3	known
prmtr.14723	16.467	-1.0398	0.200553	-5.18467	2.16399e-07	1.71513e-06	PPARGC1B	known
prmtr.7944	140.374	-1.03823	0.163145	-6.36383	1.96786e-10	2.93219e-09	SPAG7	known
prmtr.18195	24.0044	-1.03733	0.271213	-3.82479	0.000130883	0.000533948	PALM2-AKAP2	known
prmtr.18474	276.707	-1.03705	0.216314	-4.79421	1.63314e-06	1.06316e-05	TLN1	known
prmtr.17616	61.3837	-1.03691	0.229349	-4.5211	6.15202e-06	3.52207e-05	DLC1	known
prmtr.15544	55.2921	-1.03562	0.197975	-5.2311	1.68509e-07	1.37455e-06	PAQR8	known
prmtr.16195	1469.1	-1.03452	0.198636	-5.20811	1.90769e-07	1.53522e-06	PERP	known
prmtr.4995	34.26	-1.03448	0.138159	-7.48756	7.01644e-14	2.01716e-12	PCCA	known
prmtr.10054	56.2345	-1.03286	0.240639	-4.29215	1.76954e-05	9.06563e-05	FKBP1B	known
prmtr.5256	25.7192	-1.0315	0.143572	-7.18454	6.74357e-13	1.64306e-11	DCAF11	novel
prmtr.7656	68.5907	-1.03095	0.269598	-3.82402	0.000131296	0.0005355	EPN3	known
prmtr.8939	51.4351	-1.03062	0.180637	-5.7055	1.16003e-08	1.19518e-07	MARCH2	known
prmtr.2467	189.114	-1.02902	0.148623	-6.92366	4.40118e-12	9.03022e-11	VSIR	known
prmtr.6898	18.2085	-1.02719	0.197257	-5.20738	1.91527e-07	1.5391e-06	NUDT7	known
prmtr.11986	12.5771	-1.02615	0.2689	-3.81612	0.000135569	0.00055052	AGPAT3	novel
prmtr.12688	48.3554	-1.02585	0.107816	-9.51488	1.81918e-21	2.34576e-19	ABHD5	known
prmtr.4186	17.8409	-1.02532	0.186597	-5.49485	3.91041e-08	3.60761e-07	SOCS2	known
prmtr.11144	9.83011	-1.02411	0.252895	-4.04955	5.13153e-05	0.000234068	COBLL1	known
prmtr.18597	91.5383	-1.02378	0.223561	-4.57944	4.66219e-06	2.73356e-05	EPB41L4B	known
prmtr.5405	567.601	-1.02335	0.105155	-9.73183	2.20596e-22	3.45593e-20	SRSF5	known
prmtr.11245	2.55409	-1.02303	0.278316	-3.67579	0.000237118	0.000907282	IDH1	known
prmtr.6675	980.046	-1.02258	0.109139	-9.36946	7.29018e-21	8.03982e-19	UQCRC2	known
prmtr.12376	878.003	-1.02178	0.248331	-4.1146	3.87859e-05	0.000182171	CHCHD10	known
prmtr.9027	42.2477	-1.01909	0.221034	-4.61053	4.01634e-06	2.38322e-05	TMEM38A	known
prmtr.12556	62.8623	-1.01907	0.156799	-6.49917	8.07629e-11	1.28569e-09	ARSA	known
prmtr.5563	176.012	-1.01901	0.198607	-5.13077	2.88561e-07	2.21279e-06	NDRG2	known
prmtr.11382	3.48747	-1.0187	0.275416	-3.69876	0.000216659	0.000838377	PRNP	known
prmtr.7879	115.165	-1.01811	0.234487	-4.34186	1.41278e-05	7.4031e-05	NXN	known
prmtr.5791	99.3402	-1.01792	0.157167	-6.47671	9.37421e-11	1.47827e-09	FOXN3	novel
prmtr.4521	271.732	-1.01716	0.249969	-4.06915	4.71843e-05	0.000216894	TUBA1A	known
prmtr.3178	123.724	-1.01629	0.145781	-6.97137	3.13859e-12	6.64295e-11	SIDT2	known
prmtr.10156	53.1696	-1.01304	0.251043	-4.03534	5.45225e-05	0.00024655	SPTBN1	known
prmtr.3780	26.338	-1.01286	0.249112	-4.0659	4.78481e-05	0.000219507	FEZ1	known
prmtr.11111	41.5254	-1.01125	0.200074	-5.05438	4.31802e-07	3.20137e-06	RND3	known
prmtr.9979	37.7146	-1.00845	0.2459	-4.10107	4.11248e-05	0.000191552	PTPRH	novel
prmtr.16486	58.1015	-1.00817	0.216005	-4.66733	3.05143e-06	1.85869e-05	GNAI1	known
prmtr.6304	55.2666	-1.00807	0.146095	-6.90009	5.19684e-12	1.05211e-10	RAB27A	known
prmtr.8133	92.9129	-1.00769	0.243895	-4.13168	3.60124e-05	0.000170771	MMP28	novel
prmtr.15230	55.9446	-1.00731	0.106372	-9.46971	2.80629e-21	3.48458e-19	PHYKPL	known
prmtr.5744	6.14807	-1.00685	0.202943	-4.96126	7.00376e-07	4.92466e-06	FAM161B	known
prmtr.9685	27.0652	-1.00485	0.201515	-4.98647	6.14919e-07	4.38086e-06	ABHD8	known
prmtr.7992	128.589	-1.00401	0.160572	-6.25269	4.03447e-10	5.69275e-09	VAMP2	known
prmtr.8879	349.97	-1.0032	0.131472	-7.63051	2.33823e-14	7.36762e-13	GNA11	known
prmtr.18061	40.3828	-1.00127	0.167529	-5.97672	2.27674e-09	2.74964e-08	TMEM8B	known
prmtr.12781	20.4932	-1.00002	0.141786	-7.05304	1.75048e-12	3.93871e-11	ABHD6	known
prmtr.4098	53.2566	-0.999295	0.181944	-5.49233	3.96674e-08	3.65555e-07	SPRYD4	known
prmtr.16300	59.0116	-0.99897	0.169668	-5.88778	3.91413e-09	4.45133e-08	ARL4A	known
prmtr.15442	58.1501	-0.99852	0.144414	-6.91426	4.70296e-12	9.60241e-11	PHF1	known
prmtr.8030	40.6915	-0.99583	0.233319	-4.26811	1.97139e-05	9.98983e-05	LRRC75A	known
prmtr.11	201.964	-0.995095	0.11548	-8.617	6.87313e-18	4.27744e-16	CPTP	known
prmtr.17220	18.3145	-0.992417	0.262459	-3.78123	0.000156058	0.000624196	SMARCD3	known
prmtr.15045	16.3354	-0.991234	0.23583	-4.20318	2.63191e-05	0.000128964	EPB41L4A	known
prmtr.5350	42.7566	-0.989479	0.176764	-5.59774	2.17161e-08	2.12014e-07	DAAM1	known
prmtr.13685	105.219	-0.989286	0.209894	-4.71326	2.4379e-06	1.52487e-05	WFS1	known
prmtr.13192	27.9788	-0.98891	0.143569	-6.88803	5.65698e-12	1.13566e-10	ANO10	known
prmtr.682	1491.15	-0.988766	0.166092	-5.95314	2.63048e-09	3.11844e-08	MGST3	known
prmtr.18403	223.669	-0.987893	0.121005	-8.16409	3.2388e-16	1.50393e-14	AK3	known
prmtr.446	11.2809	-0.985172	0.247136	-3.98636	6.70957e-05	0.000296058	TLCD4	known
prmtr.10779	140.153	-0.98467	0.151168	-6.51373	7.33075e-11	1.17932e-09	TP53I3	known
prmtr.18691	18.0248	-0.983903	0.247554	-3.97451	7.05257e-05	0.000309644	ST6GALNAC6	known
prmtr.2054	109.179	-0.98372	0.147989	-6.64725	2.98623e-11	5.22528e-10	HK1	known
prmtr.16339	37.1875	-0.983466	0.246831	-3.98437	6.76585e-05	0.000298384	HOTAIRM1	known
prmtr.18515	62.3342	-0.983436	0.13861	-7.09501	1.29345e-12	2.97421e-11	NMRK1	known
prmtr.7609	37.7135	-0.983287	0.141132	-6.96714	3.23452e-12	6.82868e-11	ACBD4	known
prmtr.156	96.5811	-0.982133	0.126535	-7.76177	8.37534e-15	2.88287e-13	MTFR1L	known
prmtr.6300	18.1432	-0.981778	0.171254	-5.73287	9.87437e-09	1.02938e-07	FAM214A	known
prmtr.19070	5.7562	-0.980482	0.252541	-3.88247	0.0001034	0.000434517	RAP2C-AS1	known
prmtr.7902	40.3612	-0.979741	0.206244	-4.75039	2.03021e-06	1.28813e-05	RILP	known
prmtr.17918	485.764	-0.978532	0.189854	-5.15414	2.54797e-07	1.98566e-06	NDRG1	known
prmtr.14595	22.8707	-0.977047	0.243611	-4.01069	6.05415e-05	0.000270556	GRAMD2B	novel
prmtr.6337	13.3791	-0.976017	0.247234	-3.94775	7.88897e-05	0.000341448	DAPK2	known
prmtr.14422	66.861	-0.9757	0.215909	-4.51904	6.21201e-06	3.55157e-05	PTGER4	known
prmtr.8072	11.5828	-0.975299	0.199305	-4.89351	9.90543e-07	6.76353e-06	LYRM9	known
prmtr.12993	62.9433	-0.97516	0.161931	-6.02207	1.72204e-09	2.13194e-08	TIPARP	known
prmtr.9162	142.194	-0.974609	0.235429	-4.13972	3.47733e-05	0.000165457	CAPNS1	novel
prmtr.6948	6.53498	-0.972122	0.164481	-5.91025	3.41596e-09	3.91935e-08	ZNF276	novel
prmtr.19312	85.4584	-0.971994	0.249504	-3.89571	9.79114e-05	0.00041348	ITM2A	known
prmtr.14443	406.794	-0.971036	0.133131	-7.29386	3.01205e-13	7.84021e-12	NDUFS4	known
prmtr.1437	29.7695	-0.970893	0.227249	-4.27237	1.93408e-05	9.82753e-05	AMIGO1	known
prmtr.7363	244.768	-0.970702	0.124751	-7.78109	7.19039e-15	2.51634e-13	KIF1C	known
prmtr.1241	88.9401	-0.969366	0.16304	-5.94557	2.75501e-09	3.24999e-08	HYI	known
prmtr.19197	13.234	-0.968827	0.229033	-4.23008	2.33607e-05	0.000115994	DMD	known
prmtr.15530	7.50586	-0.96846	0.246275	-3.93243	8.40914e-05	0.000361164	HSP90AB1	known
prmtr.13464	20.0686	-0.9684	0.182297	-5.31221	1.08305e-07	9.17858e-07	ACAD11	known
prmtr.3111	138.887	-0.967963	0.163957	-5.90376	3.55318e-09	4.06845e-08	AAMDC	known
prmtr.5250	129.201	-0.967433	0.134501	-7.19278	6.34845e-13	1.55811e-11	DHRS4	known
prmtr.12219	40.2577	-0.967332	0.144942	-6.67391	2.49081e-11	4.44186e-10	FBXO7	known
prmtr.8559	223.559	-0.966555	0.171885	-5.62326	1.87389e-08	1.85431e-07	IMPA2	known
prmtr.13944	37.909	-0.965521	0.240097	-4.02138	5.78574e-05	0.000260087	GUCY1B1	known
prmtr.12636	45.7772	-0.962886	0.16273	-5.91707	3.27724e-09	3.78611e-08	GPD1L	known
prmtr.11630	42.07	-0.961985	0.232702	-4.13397	3.56547e-05	0.000169218	TCEA2	known
prmtr.12439	154.895	-0.961401	0.19367	-4.96412	6.9012e-07	4.86275e-06	TST	known
prmtr.14132	14.7339	-0.960828	0.149371	-6.43251	1.25513e-10	1.93751e-09	GRSF1	known
prmtr.13930	7728.28	-0.960306	0.145044	-6.62081	3.5723e-11	6.16076e-10	RPS3A	known
prmtr.5792	16.6442	-0.958592	0.201508	-4.7571	1.96391e-06	1.25127e-05	FOXN3	novel
prmtr.2740	267.985	-0.957888	0.149098	-6.42455	1.3226e-10	2.03215e-09	ILK	known
prmtr.3636	99.7009	-0.95763	0.150813	-6.34978	2.15621e-10	3.18735e-09	ARRB1	known
prmtr.18346	135.078	-0.953505	0.12187	-7.82392	5.12022e-15	1.86994e-13	RXRA	known
prmtr.12124	39.4415	-0.952231	0.14421	-6.60306	4.02751e-11	6.86806e-10	PEX26	known
prmtr.9235	152.828	-0.950596	0.129064	-7.36528	1.7677e-13	4.81039e-12	BCKDHA	known
prmtr.1587	232.883	-0.950594	0.16213	-5.86315	4.5418e-09	5.096e-08	PBXIP1	known
prmtr.7017	35.0982	-0.950574	0.218839	-4.34371	1.40094e-05	7.34793e-05	BICDL2	known
prmtr.1279	29.9669	-0.950286	0.247331	-3.84216	0.000121954	0.000501181	TTC39A	novel
prmtr.5245	83.0021	-0.950271	0.137305	-6.92087	4.4889e-12	9.18772e-11	BCL2L2	known
prmtr.14766	203.585	-0.948969	0.126707	-7.48948	6.91453e-14	1.99498e-12	CCNG1	novel
prmtr.13667	348.672	-0.948615	0.152171	-6.23388	4.5502e-10	6.33513e-09	ADD1	known
prmtr.18543	54.0014	-0.94681	0.147369	-6.42474	1.32099e-10	2.03154e-09	NFIL3	known
prmtr.9990	13.8188	-0.9446	0.180186	-5.24237	1.58529e-07	1.30202e-06	ZNF784	known
prmtr.8911	395.571	-0.944546	0.140834	-6.70682	1.98905e-11	3.58521e-10	ALKBH7	known
prmtr.14584	145	-0.944211	0.130689	-7.22484	5.01679e-13	1.25813e-11	HSD17B4	known
prmtr.13212	5.64578	-0.943072	0.184881	-5.10097	3.37914e-07	2.55732e-06	ELP6	known
prmtr.18179	131.203	-0.942152	0.154159	-6.11158	9.8651e-10	1.28093e-08	NIPSNAP3A	known
prmtr.4269	970.62	-0.942138	0.112911	-8.34406	7.17851e-17	3.67992e-15	PEBP1	known
prmtr.2281	86.5568	-0.941894	0.157533	-5.97902	2.24482e-09	2.715e-08	LHPP	known
prmtr.3332	80.3567	-0.941626	0.197326	-4.77193	1.82471e-06	1.17104e-05	ST5	known
prmtr.15027	289.839	-0.940861	0.192761	-4.88098	1.0556e-06	7.17267e-06	GLRX	known
prmtr.13152	22.6916	-0.93912	0.24547	-3.8258	0.000130347	0.000532021	SATB1	known
prmtr.18714	166.173	-0.938762	0.175978	-5.33454	9.57853e-08	8.22988e-07	CRAT	known
prmtr.19235	4.78936	-0.938511	0.224791	-4.17504	2.97931e-05	0.000144133	OTUD5	known
prmtr.8918	146.892	-0.937183	0.178614	-5.24699	1.54607e-07	1.27197e-06	ZNF358	known
prmtr.15132	25.4922	-0.936755	0.195373	-4.79471	1.62912e-06	1.06136e-05	NR3C1	known
prmtr.18037	73.8619	-0.936325	0.129938	-7.20592	5.76548e-13	1.42547e-11	ACO1	known
prmtr.8260	54.554	-0.935349	0.241832	-3.86776	0.000109841	0.000457457	ARHGAP27	known
prmtr.5564	55.043	-0.935049	0.174922	-5.34553	9.01534e-08	7.78365e-07	ZNF219	known
prmtr.10795	318.322	-0.9347	0.0989674	-9.44452	3.57036e-21	4.30575e-19	HADHA	known
prmtr.10977	48.5872	-0.933847	0.138522	-6.74149	1.56774e-11	2.89109e-10	KRCC1	known
prmtr.9520	78.0503	-0.93301	0.16954	-5.50319	3.72984e-08	3.46319e-07	PIP5K1C	known
prmtr.9574	23.9494	-0.932247	0.150327	-6.20145	5.5944e-10	7.66168e-09	RAB11B-AS1	known
prmtr.12405	57.8169	-0.931622	0.111362	-8.36572	5.97467e-17	3.09115e-15	TBC1D10A	known
prmtr.14698	26.1891	-0.930911	0.254465	-3.65831	0.000253885	0.000962868	PCDHGB7	known
prmtr.17205	6.48703	-0.930116	0.220738	-4.21366	2.51269e-05	0.00012381	ZNF425	known
prmtr.7946	74.8446	-0.930068	0.153363	-6.06449	1.32374e-09	1.67977e-08	SPAG7	novel
prmtr.4807	50.9019	-0.929627	0.166708	-5.57638	2.45578e-08	2.3686e-07	CLIP1	known
prmtr.13190	1156.83	-0.929394	0.128607	-7.2266	4.95232e-13	1.24461e-11	HIGD1A	known
prmtr.8882	51.1387	-0.928213	0.173948	-5.33615	9.49432e-08	8.1617e-07	NFIC	known
prmtr.1109	312.992	-0.927035	0.169513	-5.46881	4.5307e-08	4.11866e-07	ID3	known
prmtr.14731	10.3852	-0.926222	0.184466	-5.02109	5.13802e-07	3.73336e-06	NDST1	novel
prmtr.5982	6.66986	-0.925463	0.221625	-4.17581	2.96927e-05	0.000143772	MAPK6	novel
prmtr.3575	31.7148	-0.925264	0.189782	-4.87542	1.08579e-06	7.35696e-06	PC	known
prmtr.1610	9.92615	-0.925089	0.224694	-4.1171	3.83667e-05	0.000180506	ARHGEF2	known
prmtr.7259	207.693	-0.924804	0.232405	-3.97928	6.91253e-05	0.000304133	FA2H	known
prmtr.8800	600.129	-0.924684	0.136382	-6.78013	1.20069e-11	2.26149e-10	CYB5A	known
prmtr.14395	27.9301	-0.924413	0.243408	-3.7978	0.000145988	0.000587702	FBXL7	known
prmtr.4666	112.301	-0.924302	0.182839	-5.05527	4.29771e-07	3.18772e-06	PPP1R12A	novel
prmtr.14055	151.789	-0.924138	0.149569	-6.17865	6.46516e-10	8.74701e-09	FBXL5	known
prmtr.8212	696.522	-0.923195	0.230908	-3.99811	6.38496e-05	0.000283601	CAVIN1	known
prmtr.502	819.023	-0.922475	0.123158	-7.49017	6.87862e-14	1.98804e-12	ATP5PB	known
prmtr.1541	26.3743	-0.921953	0.166217	-5.5467	2.91116e-08	2.76643e-07	MINDY1	novel
prmtr.6916	109.113	-0.921717	0.246198	-3.7438	0.000181256	0.000714471	CRISPLD2	known
prmtr.1757	284.068	-0.920763	0.132187	-6.96563	3.2693e-12	6.8762e-11	CYB5R1	known
prmtr.1014	135.931	-0.920677	0.19205	-4.79395	1.63529e-06	1.06414e-05	ERRFI1	known
prmtr.9526	4351.22	-0.919355	0.151215	-6.07978	1.20345e-09	1.53879e-08	EEF2	novel
prmtr.8031	5.77683	-0.919022	0.229916	-3.99721	6.40929e-05	0.000284456	ZNF287	known
prmtr.15614	102.655	-0.918271	0.237101	-3.87291	0.000107542	0.000449	CRYBG1	novel
prmtr.8668	7.34268	-0.918156	0.204796	-4.48327	7.35082e-06	4.12527e-05	TSHZ1	known
prmtr.7337	26.1158	-0.917051	0.199744	-4.59114	4.40833e-06	2.59652e-05	SRR	known
prmtr.6349	61.6504	-0.916261	0.243013	-3.77043	0.000162969	0.00064923	RASL12	known
prmtr.8041	101.828	-0.915743	0.149284	-6.13424	8.55647e-10	1.12673e-08	TOM1L2	novel
prmtr.18989	648.126	-0.915171	0.196582	-4.65542	3.23318e-06	1.95731e-05	SH3BGRL	known
prmtr.3745	148.634	-0.914265	0.198034	-4.6167	3.89896e-06	2.31849e-05	MPZL2	known
prmtr.8851	608.808	-0.913188	0.16653	-5.48361	4.16732e-08	3.82987e-07	CIRBP	known
prmtr.19061	7.00725	-0.909008	0.217031	-4.18838	2.80953e-05	0.000136947	STAG2	novel
prmtr.4513	394.307	-0.908204	0.188931	-4.80708	1.53153e-06	1.00521e-05	FKBP11	known
prmtr.1651	173.234	-0.908114	0.130948	-6.93494	4.06398e-12	8.38972e-11	PEX19	known
prmtr.12286	9.82475	-0.907978	0.169296	-5.36326	8.17326e-08	7.10624e-07	NDUFA6-DT	novel
prmtr.14081	7040.43	-0.907238	0.138403	-6.55504	5.56274e-11	9.20516e-10	RPL9	known
prmtr.13438	270.685	-0.907213	0.19436	-4.66769	3.04603e-06	1.85675e-05	MGLL	novel
prmtr.5066	53.1936	-0.906683	0.225919	-4.01332	5.98715e-05	0.000267991	SLC46A3	known
prmtr.13755	112.065	-0.906461	0.180815	-5.0132	5.35321e-07	3.87126e-06	DCUN1D4	known
prmtr.9219	235.84	-0.906185	0.216669	-4.18234	2.88521e-05	0.000140066	LTBP4	novel
prmtr.12464	216.387	-0.905246	0.144961	-6.24475	4.24481e-10	5.96892e-09	SUN2	novel
prmtr.6219	17.8813	-0.904086	0.200417	-4.51102	6.45168e-06	3.6636e-05	SLC12A6	known
prmtr.3668	42.525	-0.903584	0.235024	-3.84464	0.000120729	0.000496755	SYTL2	known
prmtr.14921	68.4016	-0.90352	0.237808	-3.79937	0.000145064	0.000584544	OXCT1	known
prmtr.8241	4.66239	-0.9034	0.176208	-5.12689	2.94572e-07	2.25064e-06	UBTF	novel
prmtr.8236	85.6949	-0.902043	0.166764	-5.40911	6.33376e-08	5.59393e-07	HDAC5	known
prmtr.17342	413.451	-0.9018	0.213979	-4.21443	2.50407e-05	0.000123422	RBPMS	known
prmtr.5926	48.5944	-0.901063	0.243152	-3.70576	0.000210757	0.000818564	CHAC1	known
prmtr.14716	45.8649	-0.901038	0.245105	-3.67613	0.000236803	0.000906695	ABLIM3	novel
prmtr.4700	53.3325	-0.900627	0.202258	-4.45287	8.47301e-06	4.68911e-05	NTN4	known
prmtr.3370	3.70595	-0.899861	0.228105	-3.94494	7.98197e-05	0.000344936	SERGEF	novel
prmtr.18203	35.9558	-0.89965	0.172128	-5.22665	1.72613e-07	1.40239e-06	SLC31A2	known
prmtr.15336	10.5162	-0.898759	0.198036	-4.53837	5.669e-06	3.27575e-05	BTN2A2	novel
prmtr.2953	109.326	-0.897798	0.144513	-6.21256	5.2128e-10	7.20975e-09	ESRRA	known
prmtr.10790	22.6943	-0.897323	0.219411	-4.0897	4.31932e-05	0.000200388	DNMT3A	known
prmtr.1250	17.2334	-0.896809	0.152684	-5.87362	4.26373e-09	4.80652e-08	TESK2	known
prmtr.10786	4.55063	-0.896597	0.221949	-4.03965	5.353e-05	0.000242848	DNAJC27	known
prmtr.18299	61.0648	-0.896506	0.18522	-4.84023	1.29686e-06	8.64729e-06	DOLPP1	known
prmtr.13690	14.893	-0.896498	0.156189	-5.73981	9.4781e-09	9.91769e-08	KIAA0232	known
prmtr.700	13.2303	-0.895436	0.22196	-4.03423	5.47827e-05	0.000247389	FMO4	known
prmtr.6397	4.50548	-0.895259	0.237182	-3.77456	0.000160289	0.000639742	SCAMP2	novel
prmtr.11176	2184.21	-0.893781	0.145619	-6.13781	8.36675e-10	1.10696e-08	ATP5MC3	known
prmtr.10279	89.4305	-0.892731	0.199529	-4.47419	7.67006e-06	4.28149e-05	ARID5A	known
prmtr.14265	275.983	-0.892559	0.0921364	-9.68736	3.41236e-22	5.15328e-20	PGRMC2	known
prmtr.2369	23.9783	-0.892388	0.212873	-4.19211	2.76373e-05	0.000134832	SVIL	known
prmtr.333	291.071	-0.891815	0.105415	-8.46007	2.67209e-17	1.4686e-15	RNF11	known
prmtr.14499	15.6342	-0.891656	0.214086	-4.16494	3.11435e-05	0.000149931	ARHGEF28	known
prmtr.13818	49.0934	-0.891108	0.210894	-4.22538	2.38538e-05	0.000118162	CDS1	known
prmtr.10567	27.7917	-0.889919	0.156834	-5.67428	1.39277e-08	1.41755e-07	STRADB	known
prmtr.13807	89.3051	-0.888112	0.147661	-6.01453	1.80411e-09	2.22043e-08	CCNG2	known
prmtr.11161	42.5567	-0.888076	0.170345	-5.2134	1.85412e-07	1.4957e-06	SLC25A12	known
prmtr.2703	3.68892	-0.887996	0.228157	-3.89205	9.94027e-05	0.000418876	PNPLA2	novel
prmtr.18627	145.948	-0.887572	0.12398	-7.15898	8.12769e-13	1.95193e-11	ALAD	known
prmtr.14320	36.1259	-0.887132	0.220175	-4.02921	5.5964e-05	0.000252252	DDX60	known
prmtr.8955	207.4	-0.88693	0.17028	-5.20866	1.90212e-07	1.53147e-06	SLC44A2	known
prmtr.8900	45.0266	-0.885977	0.163599	-5.41555	6.11007e-08	5.41921e-07	TNFAIP8L1	known
prmtr.7141	59.1514	-0.885144	0.142055	-6.23099	4.63502e-10	6.43719e-09	ZNF688	known
prmtr.18338	88.7285	-0.884515	0.150363	-5.88252	4.04077e-09	4.57982e-08	CACFD1	known
prmtr.4371	24.0241	-0.882176	0.222662	-3.96196	7.43374e-05	0.000324257	VAMP1	known
prmtr.15266	33.8033	-0.882042	0.159077	-5.54474	2.94383e-08	2.79115e-07	BPHL	known
prmtr.7171	49.7624	-0.880942	0.139113	-6.33254	2.41153e-10	3.52663e-09	AKTIP	known
prmtr.3003	14.9495	-0.880342	0.197806	-4.45053	8.56577e-06	4.73419e-05	PELI3	known
prmtr.18003	23.6113	-0.879383	0.176564	-4.98053	6.34104e-07	4.50784e-06	SMARCA2	known
prmtr.5483	43.2099	-0.879291	0.211691	-4.15366	3.27204e-05	0.000156847	BDKRB2	known
prmtr.2140	9.64684	-0.878637	0.225345	-3.89907	9.65638e-05	0.000408556	HECTD2	known
prmtr.13040	75.6427	-0.878611	0.181357	-4.84464	1.26842e-06	8.48126e-06	B3GNT5	known
prmtr.15963	51.1792	-0.87814	0.169784	-5.1721	2.31472e-07	1.8251e-06	TEAD3	novel
prmtr.5230	545.255	-0.878093	0.20314	-4.3226	1.54199e-05	8.01001e-05	RNASE4	known
prmtr.12225	106.037	-0.877819	0.201414	-4.35828	1.31087e-05	6.94505e-05	HMOX1	known
prmtr.8581	132.727	-0.877595	0.157252	-5.58081	2.39407e-08	2.31307e-07	RIOK3	known
prmtr.18900	100.709	-0.877289	0.150682	-5.82212	5.81065e-09	6.39973e-08	WDR13	known
prmtr.9321	178.2	-0.876694	0.147708	-5.93533	2.93262e-09	3.44014e-08	PPP1R15A	known
prmtr.18459	214.488	-0.875677	0.112364	-7.7932	6.53353e-15	2.31073e-13	DCTN3	known
prmtr.9807	497.225	-0.875529	0.146201	-5.98855	2.11723e-09	2.57742e-08	BLVRB	known
prmtr.9565	13.524	-0.874472	0.195424	-4.47475	7.6502e-06	4.27183e-05	GPR108	known
prmtr.13996	24.7489	-0.873896	0.196063	-4.45722	8.30287e-06	4.60255e-05	SLC49A3	known
prmtr.3214	105.728	-0.873862	0.155434	-5.62206	1.88691e-08	1.86499e-07	SC5D	known
prmtr.9436	20.1993	-0.873208	0.224112	-3.8963	9.76753e-05	0.000412842	ZNF134	known
prmtr.8216	57.5636	-0.872348	0.207176	-4.21067	2.54613e-05	0.000125347	EZH1	known
prmtr.8048	83.8589	-0.871978	0.145474	-5.99405	2.04681e-09	2.49713e-08	SHMT1	known
prmtr.1314	167.085	-0.871824	0.158	-5.51787	3.43124e-08	3.20971e-07	PLPP3	known
prmtr.9310	991.465	-0.871732	0.159586	-5.46247	4.69542e-08	4.24986e-07	SELENOW	known
prmtr.1171	527.155	-0.871583	0.176755	-4.93103	8.17954e-07	5.67937e-06	TMEM54	known
prmtr.6382	571.439	-0.870549	0.106483	-8.17545	2.94754e-16	1.39575e-14	NPTN	known
prmtr.11259	1063.72	-0.870531	0.238464	-3.65057	0.000261656	0.000989429	IGFBP5	known
prmtr.13831	27.3203	-0.870358	0.146962	-5.92235	3.17375e-09	3.68432e-08	HERC3	known
prmtr.6996	55.6012	-0.870228	0.131755	-6.60489	3.97819e-11	6.79087e-10	HAGH	known
prmtr.18730	60.8054	-0.869733	0.142191	-6.11666	9.5556e-10	1.24557e-08	RALGDS	known
prmtr.17208	17.1516	-0.867792	0.215057	-4.03517	5.45627e-05	0.000246665	ZNF467	known
prmtr.3005	44.7374	-0.867569	0.143833	-6.03176	1.62184e-09	2.01833e-08	BBS1	known
prmtr.5308	21.4023	-0.867406	0.149978	-5.78354	7.31428e-09	7.82946e-08	C14orf28	known
prmtr.863	70.6515	-0.867043	0.165795	-5.2296	1.69877e-07	1.3837e-06	MARC2	known
prmtr.4994	47.9862	-0.866679	0.200569	-4.3211	1.55251e-05	8.05717e-05	CLYBL	known
prmtr.17097	21.3954	-0.864396	0.169136	-5.11065	3.21049e-07	2.43959e-06	SRPK2	novel
prmtr.9568	16.6658	-0.86412	0.177914	-4.85696	1.19202e-06	7.99915e-06	PEX11G	known
prmtr.7921	399.358	-0.863744	0.143161	-6.03336	1.60584e-09	2.00139e-08	TAX1BP3	known
prmtr.19154	65.0309	-0.863629	0.186463	-4.63164	3.62782e-06	2.17035e-05	PNPLA4	known
prmtr.15992	365.931	-0.863429	0.200581	-4.30465	1.67252e-05	8.6107e-05	C6orf132	known
prmtr.9919	453.81	-0.863047	0.179083	-4.81926	1.44094e-06	9.50592e-06	RRAS	known
prmtr.5737	41.7879	-0.862799	0.130362	-6.6185	3.62862e-11	6.23862e-10	ZFYVE1	known
prmtr.8877	12.6472	-0.862251	0.17236	-5.00261	5.65583e-07	4.06556e-06	ZNF57	known
prmtr.2547	173.716	-0.861569	0.163914	-5.25623	1.47041e-07	1.21601e-06	AVPI1	known
prmtr.4222	31.1696	-0.860035	0.211988	-4.057	4.97067e-05	0.000227349	TCP11L2	novel
prmtr.6041	10.2535	-0.859786	0.220814	-3.89372	9.87185e-05	0.000416307	LRRC49	known
prmtr.2300	19.0841	-0.858732	0.174501	-4.92106	8.60758e-07	5.95251e-06	PAOX	known
prmtr.3121	259.833	-0.858466	0.218915	-3.92147	8.80119e-05	0.00037598	PRSS23	known
prmtr.8755	763.833	-0.858241	0.12295	-6.98039	2.94359e-12	6.2938e-11	ATP5F1A	known
prmtr.992	18.0495	-0.857967	0.233396	-3.67601	0.00023691	0.000906695	TP73-AS1	known
prmtr.14045	29.0925	-0.857508	0.136581	-6.27837	3.42146e-10	4.88535e-09	ACOX3	known
prmtr.7419	37.8664	-0.85687	0.120441	-7.11446	1.12348e-12	2.62297e-11	MAP2K4	known
prmtr.15853	67.1383	-0.856807	0.208964	-4.10025	4.12698e-05	0.000192062	ZSCAN16-AS1	known
prmtr.11469	142.282	-0.856631	0.151129	-5.66822	1.44286e-08	1.4632e-07	ACSS2	known
prmtr.15946	22.0625	-0.855102	0.169285	-5.05126	4.38905e-07	3.24685e-06	ZBTB22	known
prmtr.18344	4.22414	-0.854758	0.213974	-3.99468	6.47824e-05	0.000286908	WDR5	novel
prmtr.3169	522.384	-0.854553	0.0999214	-8.55226	1.20705e-17	7.12455e-16	SDHD	known
prmtr.17472	55.6182	-0.854462	0.182949	-4.6705	3.00471e-06	1.8349e-05	CPQ	known
prmtr.16029	41.1839	-0.853976	0.224795	-3.79891	0.000145334	0.000585491	GSTA4	known
prmtr.753	145.706	-0.853627	0.167446	-5.09793	3.4338e-07	2.5905e-06	C1orf21	known
prmtr.16140	121.444	-0.852222	0.214855	-3.9665	7.29371e-05	0.000319062	LAMA4	known
prmtr.6719	245.823	-0.852039	0.130523	-6.52788	6.6709e-11	1.08357e-09	TMEM219	known
prmtr.6910	44.9072	-0.851482	0.123582	-6.89003	5.57809e-12	1.12282e-10	MLYCD	known
prmtr.5946	139.766	-0.851181	0.106132	-8.02006	1.05695e-15	4.41837e-14	CCNDBP1	known
prmtr.12391	893.279	-0.850364	0.172163	-4.93929	7.84079e-07	5.46281e-06	XBP1	known
prmtr.12769	96.9297	-0.849285	0.14134	-6.00883	1.86864e-09	2.29648e-08	PRKCD	known
prmtr.7837	97.9297	-0.849143	0.196129	-4.32952	1.49437e-05	7.78679e-05	BAIAP2	known
prmtr.19257	36.9584	-0.848531	0.174815	-4.85387	1.21074e-06	8.11829e-06	IQSEC2	known
prmtr.5322	76.4592	-0.846168	0.196004	-4.31709	1.58101e-05	8.18481e-05	GNG2	known
prmtr.5133	31.8716	-0.846065	0.146672	-5.76843	8.0014e-09	8.47299e-08	DHRS12	known
prmtr.12268	263.343	-0.845829	0.127485	-6.63474	3.25079e-11	5.6528e-10	SGSM3	known
prmtr.3771	7.89394	-0.845552	0.176956	-4.77832	1.76765e-06	1.14054e-05	HSPA8	novel
prmtr.31	139.951	-0.845383	0.112141	-7.53858	4.75118e-14	1.41715e-12	TPRG1L	known
prmtr.1114	234.999	-0.84417	0.138796	-6.08211	1.18612e-09	1.5201e-08	FUCA1	known
prmtr.18506	528.073	-0.843755	0.123945	-6.80747	9.93276e-12	1.90507e-10	ZFAND5	known
prmtr.12142	10.0876	-0.843713	0.223522	-3.77464	0.00016024	0.000639699	THAP7-AS1	known
prmtr.1339	268.764	-0.8433	0.19107	-4.41356	1.01683e-05	5.51265e-05	WLS	known
prmtr.7170	17.6441	-0.842244	0.147646	-5.70449	1.16693e-08	1.20081e-07	AKTIP	novel
prmtr.7036	51.4751	-0.841938	0.205768	-4.09168	4.28264e-05	0.000198864	CDIP1	known
prmtr.6844	24.5161	-0.841798	0.1472	-5.71873	1.07326e-08	1.11262e-07	PSKH1	known
prmtr.9511	65.0081	-0.841532	0.203051	-4.14443	3.40664e-05	0.000162416	TLE2	novel
prmtr.18552	75.8413	-0.841303	0.155285	-5.4178	6.03377e-08	5.36005e-07	BICD2	known
prmtr.4722	13.1104	-0.840376	0.167276	-5.0239	5.06315e-07	3.68375e-06	MTERF2	known
prmtr.12109	118.915	-0.840226	0.123836	-6.78497	1.16113e-11	2.19437e-10	LSS	known
prmtr.12220	651.067	-0.839478	0.226806	-3.70131	0.000214493	0.000831148	TIMP3	known
prmtr.12093	58.7519	-0.839412	0.132557	-6.33244	2.41308e-10	3.52663e-09	AP001062.3	novel
prmtr.3549	9.57611	-0.83922	0.227408	-3.69037	0.00022393	0.000862137	CFL1	known
prmtr.12247	76.3128	-0.838312	0.133033	-6.30156	2.94673e-10	4.24001e-09	CBY1	known
prmtr.519	90.5656	-0.837818	0.226558	-3.69802	0.000217286	0.000840221	OLFML3	known
prmtr.14363	333.825	-0.836978	0.151888	-5.51048	3.57847e-08	3.33255e-07	SDHA	known
prmtr.12783	30.5532	-0.835484	0.123693	-6.75451	1.43316e-11	2.67231e-10	RPP14	known
prmtr.7263	33.5522	-0.834835	0.227291	-3.67298	0.000239741	0.000916066	BCAR1	novel
prmtr.10354	5.71347	-0.834756	0.203546	-4.10106	4.11259e-05	0.000191552	WASH2P	novel
prmtr.12238	125.321	-0.834155	0.11935	-6.98913	2.76596e-12	5.94433e-11	TRIOBP	known
prmtr.16208	25.771	-0.831294	0.195943	-4.24254	2.21007e-05	0.000110356	FBXO30	known
prmtr.10501	8.84552	-0.831282	0.211305	-3.93403	8.35321e-05	0.000359222	DUSP19	known
prmtr.3107	131.989	-0.830311	0.211846	-3.9194	8.87685e-05	0.000378922	CAPN5	known
prmtr.1470	19.3995	-0.829922	0.21662	-3.83123	0.000127503	0.000521684	IGSF3	known
prmtr.14651	661.878	-0.829862	0.132277	-6.27366	3.52666e-10	5.03127e-09	PAIP2	known
prmtr.4558	136.682	-0.828524	0.144505	-5.73352	9.83664e-09	1.02608e-07	SPRYD3	known
prmtr.15269	34.522	-0.825682	0.214871	-3.84269	0.000121693	0.000500262	FAM50B	known
prmtr.7338	45.8538	-0.825636	0.156003	-5.29244	1.20693e-07	1.01058e-06	SGSM2	known
prmtr.143	70.6297	-0.825184	0.146061	-5.64957	1.60847e-08	1.61075e-07	NIPAL3	known
prmtr.2771	25.2645	-0.824561	0.225152	-3.66224	0.000250024	0.000949728	TEAD1	novel
prmtr.13153	13.5958	-0.823327	0.154359	-5.33385	9.61517e-08	8.25289e-07	NKIRAS1	known
prmtr.2564	649.636	-0.821777	0.154307	-5.32561	1.00616e-07	8.58773e-07	NDUFB8	known
prmtr.2100	577.614	-0.819969	0.136465	-6.00865	1.8707e-09	2.29733e-08	VDAC2	known
prmtr.6918	18.3616	-0.819624	0.205334	-3.99166	6.56114e-05	0.000290196	KIAA0513	known
prmtr.7978	31.963	-0.819188	0.150005	-5.46108	4.7325e-08	4.27891e-07	ZBTB4	known
prmtr.19341	29.4262	-0.819132	0.141815	-5.77606	7.64705e-09	8.12856e-08	SLC25A53	known
prmtr.1312	444.236	-0.818823	0.192745	-4.24823	2.15471e-05	0.00010796	DHCR24	known
prmtr.7379	1424.47	-0.818613	0.0962575	-8.50441	1.82529e-17	1.0372e-15	ACADVL	known
prmtr.362	80.1455	-0.817858	0.191278	-4.27576	1.90482e-05	9.69648e-05	NFIA	novel
prmtr.3879	34.2383	-0.81778	0.203671	-4.01521	5.93937e-05	0.000266137	PHC1	known
prmtr.2455	27.4048	-0.817653	0.140704	-5.81117	6.20384e-09	6.7705e-08	SLC25A16	known
prmtr.12285	399.027	-0.817064	0.118855	-6.87443	6.22369e-12	1.24052e-10	SMDT1	known
prmtr.15705	33.4158	-0.816605	0.19577	-4.17126	3.02922e-05	0.000146294	PHACTR2	known
prmtr.15977	22.9462	-0.815167	0.219833	-3.70812	0.0002088	0.000812469	MOCS1	known
prmtr.8883	63.1234	-0.814997	0.195433	-4.1702	3.04327e-05	0.000146806	NFIC	known
prmtr.1024	74.5367	-0.814199	0.155931	-5.22155	1.77431e-07	1.43547e-06	CTNNBIP1	known
prmtr.9689	15.4868	-0.813845	0.187496	-4.34059	1.421e-05	7.43917e-05	RAB3A	known
prmtr.12077	23.1941	-0.81351	0.145613	-5.58681	2.31277e-08	2.24098e-07	ZBTB21	known
prmtr.14251	734.841	-0.813089	0.147813	-5.50078	3.78116e-08	3.50379e-07	C4orf3	known
prmtr.7650	64.2818	-0.812583	0.144844	-5.61008	2.02238e-08	1.98601e-07	XYLT2	known
prmtr.11319	15.8822	-0.810768	0.197561	-4.10389	4.06262e-05	0.000189703	PER2	novel
prmtr.5460	1190	-0.809662	0.10324	-7.84254	4.41526e-15	1.63384e-13	CALM1	known
prmtr.8397	207.059	-0.809224	0.182276	-4.43954	9.01497e-06	4.95794e-05	CDC42EP4	known
prmtr.18050	63.0376	-0.806421	0.128183	-6.29115	3.15122e-10	4.51486e-09	GALT	known
prmtr.1226	46.1328	-0.805688	0.178687	-4.50894	6.51515e-06	3.69214e-05	SCMH1	known
prmtr.18680	476.334	-0.804487	0.14108	-5.70234	1.18171e-08	1.21379e-07	NIBAN2	known
prmtr.9669	106.385	-0.803867	0.12886	-6.23827	4.4243e-10	6.18553e-09	ILVBL	known
prmtr.1464	745.24	-0.802857	0.117093	-6.85657	7.0535e-12	1.39431e-10	CSDE1	known
prmtr.567	21.2655	-0.802493	0.211569	-3.79306	0.000148802	0.00059817	BOLA1	known
prmtr.17852	8.82486	-0.802428	0.218725	-3.66866	0.000243821	0.000929112	KLF10	known
prmtr.18539	17.4993	-0.801874	0.204794	-3.91552	9.02092e-05	0.000384652	CDK20	known
prmtr.2197	21.2396	-0.801411	0.199663	-4.01383	5.97415e-05	0.000267481	KAZALD1	novel
prmtr.6236	29.3052	-0.800707	0.213591	-3.74879	0.000177691	0.000701187	MEIS2	known
prmtr.8641	286.916	-0.800651	0.155054	-5.16368	2.42138e-07	1.89405e-06	SEC11C	known
prmtr.16730	72.9576	-0.799996	0.172125	-4.64776	3.35554e-06	2.0248e-05	INSIG1	known
prmtr.4229	290.756	-0.7995	0.109778	-7.28287	3.26785e-13	8.47971e-12	ISCU	known
prmtr.18	20.8216	-0.799477	0.152787	-5.23263	1.67118e-07	1.36587e-06	MIB2	novel
prmtr.3620	290.781	-0.799407	0.200937	-3.97839	6.93836e-05	0.00030511	STARD10	known
prmtr.14818	80.4129	-0.799185	0.103246	-7.74055	9.89861e-15	3.35213e-13	RMND5B	known
prmtr.10600	211.224	-0.799172	0.173265	-4.61242	3.98008e-06	2.36254e-05	PNKD	known
prmtr.5419	81.5016	-0.798006	0.150676	-5.29618	1.18252e-07	9.91624e-07	ACOT2	known
prmtr.13232	347.474	-0.797924	0.150243	-5.31088	1.09097e-07	9.23629e-07	UQCRC1	known
prmtr.14617	9.52196	-0.797771	0.178354	-4.47296	7.71453e-06	4.30202e-05	JADE2	novel
prmtr.2556	8.5755	-0.797218	0.209409	-3.807	0.000140664	0.000569089	DNMBP	known
prmtr.8427	129.784	-0.797114	0.154722	-5.15191	2.5784e-07	2.00565e-06	ACOX1	novel
prmtr.12970	107.798	-0.796977	0.145674	-5.47097	4.47591e-08	4.08034e-07	GYG1	known
prmtr.14661	96.4661	-0.795581	0.199995	-3.978	6.94973e-05	0.000305449	EIF4EBP3	known
prmtr.3321	113.384	-0.795168	0.161304	-4.92964	8.23822e-07	5.71358e-06	ARFIP2	known
prmtr.1112	112.81	-0.795014	0.110662	-7.18415	6.76274e-13	1.64534e-11	HMGCL	known
prmtr.7647	240.304	-0.794994	0.123954	-6.41359	1.42128e-10	2.16393e-09	PDK2	known
prmtr.10084	511.596	-0.794274	0.130584	-6.08246	1.18349e-09	1.5179e-08	FOSL2	known
prmtr.1668	136.833	-0.793137	0.115118	-6.88978	5.58771e-12	1.1231e-10	ALDH9A1	known
prmtr.5353	64.0236	-0.792939	0.0996619	-7.95629	1.7728e-15	7.09247e-14	PPM1A	known
prmtr.8066	21.9691	-0.792833	0.177066	-4.47761	7.54842e-06	4.21921e-05	NATD1	known
prmtr.7126	122.22	-0.792555	0.165494	-4.78903	1.67592e-06	1.0889e-05	YPEL3	known
prmtr.15213	1019.04	-0.791929	0.14982	-5.28588	1.25101e-07	1.0454e-06	CLTB	known
prmtr.9349	87.5478	-0.791526	0.120415	-6.57334	4.91978e-11	8.22237e-10	TBC1D17	known
prmtr.7450	17.204	-0.790906	0.155315	-5.09227	3.53796e-07	2.66069e-06	EPN2	known
prmtr.9337	164.444	-0.789944	0.170471	-4.63388	3.58871e-06	2.15079e-05	FCGRT	known
prmtr.9746	27.4371	-0.789313	0.143555	-5.49834	3.8338e-08	3.54327e-07	AD000671.2	novel
prmtr.14223	97.2233	-0.789127	0.192342	-4.10272	4.08318e-05	0.000190605	BDH2	known
prmtr.12277	335.907	-0.788356	0.136076	-5.79352	6.89268e-09	7.42557e-08	ACO2	known
prmtr.9338	677.919	-0.788077	0.171215	-4.60287	4.16718e-06	2.46313e-05	FCGRT	known
prmtr.10068	27.8497	-0.787302	0.208495	-3.77613	0.000159286	0.000636197	MAPRE3	known
prmtr.9305	25.6747	-0.786583	0.165947	-4.73997	2.13749e-06	1.3516e-05	NAPA-AS1	known
prmtr.14591	289.964	-0.786007	0.104049	-7.55417	4.2155e-14	1.27553e-12	SNX2	known
prmtr.6399	70.1273	-0.785591	0.120831	-6.50155	7.9497e-11	1.26915e-09	FAM219B	known
prmtr.370	192.151	-0.784651	0.137564	-5.70387	1.17114e-08	1.20441e-07	PGM1	known
prmtr.7931	37.4833	-0.784001	0.167351	-4.68476	2.80281e-06	1.7229e-05	ZZEF1	novel
prmtr.3821	52.3324	-0.783774	0.132197	-5.92882	3.05124e-09	3.56184e-08	ADIPOR2	known
prmtr.10185	58.1743	-0.782912	0.13915	-5.62639	1.84019e-08	1.82419e-07	LGALSL	known
prmtr.3364	35.8378	-0.782333	0.177831	-4.3993	1.08601e-05	5.84798e-05	PLEKHA7	novel
prmtr.3543	13.6935	-0.782267	0.195109	-4.00939	6.08749e-05	0.000271829	SLC25A45	known
prmtr.287	69.4332	-0.781377	0.206855	-3.77741	0.000158469	0.000633233	TMEM125	novel
prmtr.2822	256.855	-0.779431	0.137818	-5.65549	1.55401e-08	1.5608e-07	CAT	known
prmtr.7721	24.5476	-0.779155	0.193012	-4.03682	5.41812e-05	0.000245152	RGS9	known
prmtr.10737	286.507	-0.778222	0.102081	-7.62354	2.4681e-14	7.7477e-13	ADI1	known
prmtr.12585	70.027	-0.777812	0.133634	-5.82047	5.86811e-09	6.45453e-08	IL17RC	known
prmtr.15942	41.3863	-0.777724	0.160895	-4.83374	1.33994e-06	8.89941e-06	RGL2	novel
prmtr.9407	114.375	-0.776588	0.198339	-3.91546	9.02329e-05	0.000384652	ZNF580	known
prmtr.18713	214.16	-0.776274	0.125645	-6.17829	6.48009e-10	8.75308e-09	SH3GLB2	known
prmtr.2942	168.458	-0.775249	0.129719	-5.97639	2.28137e-09	2.75324e-08	NUDT22	novel
prmtr.13313	31.0314	-0.775194	0.200966	-3.85735	0.000114625	0.000475255	ARHGEF3	known
prmtr.18199	133.91	-0.775035	0.131051	-5.91401	3.33886e-09	3.84141e-08	UGCG	known
prmtr.9512	1643.24	-0.774271	0.10315	-7.50623	6.08523e-14	1.77403e-12	TLE5	known
prmtr.15099	108.563	-0.774251	0.102649	-7.54271	4.60304e-14	1.37787e-12	SAR1B	known
prmtr.13101	91.6267	-0.774235	0.158347	-4.88947	1.01107e-06	6.89605e-06	CRBN	known
prmtr.4046	1363.11	-0.773602	0.147841	-5.23267	1.67083e-07	1.36587e-06	PRR13	known
prmtr.16026	76.7288	-0.773535	0.105648	-7.32183	2.44611e-13	6.49828e-12	MMUT	known
prmtr.492	335.43	-0.773429	0.0911717	-8.48321	2.19068e-17	1.2323e-15	AHCYL1	novel
prmtr.4213	20.6892	-0.773342	0.176789	-4.37439	1.21774e-05	6.50094e-05	HCFC2	known
prmtr.4744	71.7408	-0.773002	0.159548	-4.84495	1.26643e-06	8.47136e-06	PHETA1	known
prmtr.10931	26.0609	-0.77268	0.144389	-5.35138	8.72863e-08	7.55775e-07	EXOC6B	known
prmtr.10508	33.5111	-0.772592	0.210956	-3.66234	0.000249919	0.000949728	GULP1	known
prmtr.2738	130.877	-0.772028	0.130511	-5.91542	3.31035e-09	3.81646e-08	SMPD1	known
prmtr.17985	11.2279	-0.77025	0.194564	-3.95885	7.5312e-05	0.000328081	ZNF34	known
prmtr.7395	208.464	-0.76989	0.158781	-4.84874	1.24247e-06	8.32771e-06	MPDU1	known
prmtr.13917	33.8379	-0.769465	0.183957	-4.18285	2.87879e-05	0.000139795	GAB1	known
prmtr.10599	730.216	-0.768996	0.107711	-7.1394	9.37359e-13	2.21621e-11	ARPC2	known
prmtr.16182	30.8662	-0.768763	0.188663	-4.0748	4.60541e-05	0.000212216	SGK1	known
prmtr.882	180.941	-0.767585	0.171164	-4.48449	7.30892e-06	4.10451e-05	EPHX1	known
prmtr.15525	131.977	-0.767561	0.20162	-3.80696	0.000140685	0.000569089	SLC29A1	known
prmtr.9312	322.921	-0.76547	0.198503	-3.85621	0.000115159	0.000477234	EMP3	known
prmtr.8278	57.4482	-0.765392	0.133239	-5.74449	9.22007e-09	9.66579e-08	SCRN2	known
prmtr.5522	111.854	-0.764504	0.107965	-7.08105	1.43064e-12	3.25839e-11	ZFYVE21	known
prmtr.18935	98.7217	-0.763887	0.136837	-5.58246	2.37142e-08	2.29251e-07	MAGED2	known
prmtr.1507	37.9197	-0.763785	0.17667	-4.32322	1.53769e-05	7.99018e-05	PRKAB2	novel
prmtr.13039	88.5152	-0.763691	0.14686	-5.20012	1.9916e-07	1.59281e-06	ATP11B	known
prmtr.3129	103.093	-0.762458	0.130314	-5.85094	4.8881e-09	5.44809e-08	C11orf54	known
prmtr.4717	31.899	-0.762449	0.201091	-3.79156	0.000149704	0.00060165	SLC41A2	novel
prmtr.16381	307.787	-0.762074	0.128238	-5.94264	2.80463e-09	3.30155e-08	DBNL	known
prmtr.5937	10.0897	-0.761179	0.167143	-4.55405	5.26233e-06	3.06506e-05	MAPKBP1	known
prmtr.10060	317.706	-0.760946	0.124248	-6.12442	9.10127e-10	1.19098e-08	HADHB	known
prmtr.7197	243.06	-0.760846	0.144926	-5.2499	1.52184e-07	1.25359e-06	DYNC1LI2	known
prmtr.8666	397.807	-0.760824	0.141364	-5.38203	7.36488e-08	6.46374e-07	CNDP2	novel
prmtr.2940	129.084	-0.760472	0.11355	-6.69724	2.12386e-11	3.81999e-10	NUDT22	novel
prmtr.3503	105.249	-0.759863	0.137086	-5.54297	2.97392e-08	2.81331e-07	STX5	known
prmtr.2410	292.288	-0.759699	0.116243	-6.53544	6.34209e-11	1.03518e-09	NCOA4	known
prmtr.8263	34.2746	-0.759551	0.184648	-4.11352	3.89679e-05	0.000182872	PLEKHM1	known
prmtr.6284	42.4711	-0.758466	0.153455	-4.94258	7.70939e-07	5.3802e-06	SECISBP2L	known
prmtr.1268	134.054	-0.757743	0.0885821	-8.55413	1.18756e-17	7.05925e-16	ATPAF1	known
prmtr.2770	296.366	-0.757077	0.15957	-4.74449	2.09032e-06	1.32377e-05	PARVA	known
prmtr.170	125.516	-0.756913	0.18726	-4.04204	5.29872e-05	0.000240581	RPS6KA1	known
prmtr.13107	33.0086	-0.756646	0.194051	-3.89922	9.65032e-05	0.000408406	CAMK1	known
prmtr.18035	19.6516	-0.756182	0.181101	-4.17547	2.97371e-05	0.000143946	IFT74	known
prmtr.545	71.1417	-0.756142	0.142265	-5.31501	1.06652e-07	9.04782e-07	POLR3GL	known
prmtr.13142	28.238	-0.755938	0.162625	-4.64836	3.34582e-06	2.01966e-05	RBSN	known
prmtr.4822	80.6891	-0.75437	0.14945	-5.04763	4.47325e-07	3.29826e-06	CCDC92	known
prmtr.12873	27.7355	-0.753736	0.201654	-3.73776	0.000185664	0.00073007	EAF2	known
prmtr.3345	80.9198	-0.752323	0.115642	-6.50561	7.73811e-11	1.23891e-09	RNF141	known
prmtr.11263	966.334	-0.752278	0.150562	-4.99647	5.83879e-07	4.17736e-06	TMBIM1	known
prmtr.3978	63.1011	-0.75226	0.124495	-6.04251	1.51739e-09	1.90389e-08	SLC48A1	known
prmtr.3737	60.8574	-0.751794	0.132565	-5.67113	1.41862e-08	1.44123e-07	SIK3	known
prmtr.13177	17.0371	-0.751253	0.166577	-4.50993	6.48479e-06	3.67866e-05	PLCD1	known
prmtr.15991	45.4387	-0.751128	0.203768	-3.6862	0.000227625	0.000874956	CCND3	known
prmtr.17709	63.3313	-0.750385	0.134528	-5.5779	2.43442e-08	2.3507e-07	PCMTD1	known
prmtr.9066	23.8085	-0.749525	0.185851	-4.03294	5.50841e-05	0.00024862	KLHL26	novel
prmtr.12027	1669.77	-0.747577	0.13208	-5.66004	1.51334e-08	1.52452e-07	ATP5PF	known
prmtr.14547	115.972	-0.747376	0.159892	-4.67424	2.95039e-06	1.80501e-05	CAST	known
prmtr.12223	138.974	-0.747211	0.123761	-6.03755	1.56476e-09	1.95455e-08	TOM1	known
prmtr.12555	42.641	-0.747156	0.136252	-5.48363	4.16691e-08	3.82987e-07	CHKB	known
prmtr.15041	33.9117	-0.745878	0.197876	-3.76942	0.00016363	0.000651527	STARD4	known
prmtr.6746	219.637	-0.744848	0.161435	-4.61392	3.95151e-06	2.34724e-05	BCKDK	known
prmtr.8624	14.075	-0.743863	0.166295	-4.47316	7.70722e-06	4.30048e-05	POLI	known
prmtr.12586	131.32	-0.737694	0.125192	-5.89248	3.80434e-09	4.33825e-08	CRELD1	known
prmtr.3653	24.3038	-0.737571	0.145958	-5.05331	4.34221e-07	3.21646e-06	KCTD21	known
prmtr.9805	64.1745	-0.737115	0.137763	-5.3506	8.76653e-08	7.58665e-07	SERTAD3	known
prmtr.18472	501.765	-0.736836	0.190655	-3.86475	0.000111201	0.000462662	TLN1	novel
prmtr.10467	44.2859	-0.736623	0.135744	-5.42656	5.74514e-08	5.12396e-07	PDK1	known
prmtr.6632	38.4909	-0.736313	0.199458	-3.69156	0.000222879	0.000858684	SNN	known
prmtr.9470	89.5614	-0.735987	0.148015	-4.97236	6.61416e-07	4.6861e-06	MED16	known
prmtr.14963	15.1783	-0.735402	0.160839	-4.57227	4.82458e-06	2.81989e-05	TRIM23	novel
prmtr.343	118.385	-0.733822	0.107874	-6.8026	1.02746e-11	1.9639e-10	CPT2	known
prmtr.7451	9.31385	-0.733542	0.173447	-4.2292	2.34522e-05	0.000116379	MAPK7	known
prmtr.15107	38.2969	-0.733006	0.171506	-4.27394	1.92048e-05	9.7673e-05	FAM13B	known
prmtr.16404	113.548	-0.732708	0.130658	-5.60782	2.0489e-08	2.00852e-07	NIPSNAP2	known
prmtr.8847	1063.45	-0.732642	0.145343	-5.04076	4.63676e-07	3.41203e-06	ATP5F1D	known
prmtr.12760	182.971	-0.732264	0.151642	-4.82891	1.3728e-06	9.10294e-06	ALAS1	known
prmtr.3205	44.3062	-0.732223	0.14568	-5.02626	5.00143e-07	3.64201e-06	NLRX1	known
prmtr.14333	62.6621	-0.73177	0.101531	-7.20737	5.70411e-13	1.41656e-11	FBXO8	known
prmtr.7055	141.489	-0.731386	0.116827	-6.26042	3.83951e-10	5.42678e-09	TXNDC11	known
prmtr.14474	402.555	-0.731369	0.127458	-5.73811	9.57403e-09	1.00056e-07	MRPS36	known
prmtr.15172	38.0349	-0.73103	0.116062	-6.2986	3.00337e-10	4.31779e-09	FAM114A2	known
prmtr.11003	27.3539	-0.728464	0.197729	-3.68416	0.000229454	0.00088138	SEMA4C	known
prmtr.13801	51.7556	-0.728162	0.151649	-4.80162	1.57389e-06	1.02966e-05	STBD1	known
prmtr.3673	13.5683	-0.727972	0.181988	-4.00011	6.33127e-05	0.000281291	ME3	known
prmtr.14275	66.8991	-0.72771	0.170108	-4.27793	1.8864e-05	9.61438e-05	SETD7	known
prmtr.5077	30.1401	-0.727642	0.179326	-4.05764	4.95702e-05	0.000226786	N4BP2L1	known
prmtr.14609	33.1832	-0.726974	0.153374	-4.73987	2.13855e-06	1.35175e-05	SLC22A5	known
prmtr.11540	24.6181	-0.726392	0.186224	-3.90065	9.59361e-05	0.000406413	SNX21	known
prmtr.489	252.233	-0.72636	0.185393	-3.91794	8.93078e-05	0.000381127	GSTM4	known
prmtr.9540	53.858	-0.72433	0.153874	-4.7073	2.51014e-06	1.56655e-05	TICAM1	novel
prmtr.13824	32.8745	-0.724142	0.175166	-4.13403	3.56463e-05	0.000169218	AFF1	novel
prmtr.5242	854.429	-0.723389	0.12027	-6.01471	1.80207e-09	2.22043e-08	LRP10	known
prmtr.2176	33.8051	-0.723278	0.174651	-4.14127	3.45392e-05	0.000164483	ENTPD7	known
prmtr.17664	22.227	-0.722028	0.159983	-4.51315	6.38713e-06	3.63187e-05	ZNF395	known
prmtr.716	22.6329	-0.72195	0.145156	-4.97362	6.57125e-07	4.65964e-06	RABGAP1L	novel
prmtr.10962	151.465	-0.721451	0.159288	-4.52923	5.91982e-06	3.40425e-05	RETSAT	known
prmtr.7660	6.35056	-0.720662	0.193893	-3.7168	0.000201765	0.000787105	TOB1-AS1	known
prmtr.2090	218.136	-0.720306	0.193182	-3.72864	0.000192516	0.000753302	VCL	known
prmtr.12484	165.046	-0.719035	0.124628	-5.76946	7.95257e-09	8.43194e-08	TOB2	known
prmtr.10284	2556.81	-0.71897	0.160073	-4.49152	7.07169e-06	3.98329e-05	COX5B	known
prmtr.2000	83.6677	-0.718877	0.126767	-5.67084	1.42102e-08	1.44279e-07	SVIL-AS1	known
prmtr.2328	39.66	-0.716823	0.143151	-5.00747	5.51515e-07	3.96954e-06	SEPHS1	novel
prmtr.3930	25.3908	-0.715335	0.17989	-3.97653	6.99295e-05	0.000307188	PYROXD1	known
prmtr.4041	1955.47	-0.715331	0.130924	-5.4637	4.66299e-08	4.22289e-07	PFDN5	known
prmtr.6793	99.4333	-0.714749	0.121653	-5.87528	4.2212e-09	4.76819e-08	COQ9	known
prmtr.5503	8.33774	-0.713113	0.145607	-4.89751	9.70574e-07	6.64342e-06	ZNF839	known
prmtr.9128	31.2451	-0.712994	0.171763	-4.15105	3.30961e-05	0.000158466	GPI	known
prmtr.3320	17.4347	-0.712862	0.137711	-5.17651	2.26071e-07	1.78756e-06	TRIM3	known
prmtr.11323	195.243	-0.712383	0.116877	-6.09516	1.09327e-09	1.40973e-08	NDUFA10	known
prmtr.3267	280.724	-0.711756	0.120582	-5.90265	3.57703e-09	4.09016e-08	RNH1	known
prmtr.14628	96.3228	-0.711487	0.114191	-6.23068	4.64426e-10	6.44468e-09	TXNDC15	novel
prmtr.9566	148.819	-0.710913	0.128144	-5.54775	2.89362e-08	2.75444e-07	GPR108	known
prmtr.3576	389.011	-0.709972	0.144105	-4.92676	8.36059e-07	5.79366e-06	POLD4	known
prmtr.2733	93.604	-0.709253	0.128716	-5.51022	3.5838e-08	3.33381e-07	STIM1	known
prmtr.13872	69.4263	-0.708119	0.138936	-5.09671	3.45598e-07	2.60254e-06	FAM241A	known
prmtr.2783	136.771	-0.707528	0.154561	-4.57766	4.70202e-06	2.75566e-05	NUCB2	novel
prmtr.15802	136.473	-0.706346	0.156709	-4.50737	6.5637e-06	3.7166e-05	ECI2	known
prmtr.117	278.1	-0.706049	0.171078	-4.12707	3.67419e-05	0.000173886	NBL1	known
prmtr.1085	187.357	-0.705312	0.12227	-5.7685	7.99792e-09	8.47299e-08	HP1BP3	novel
prmtr.14287	19.5244	-0.704265	0.137876	-5.10795	3.25666e-07	2.47244e-06	PRMT9	known
prmtr.18253	14.3392	-0.7036	0.147402	-4.77334	1.81197e-06	1.16421e-05	RALGPS1	novel
prmtr.7836	61.4416	-0.702431	0.124815	-5.62777	1.82559e-08	1.81186e-07	CHMP6	known
prmtr.12207	51.6984	-0.702306	0.0932965	-7.52769	5.16477e-14	1.52424e-12	RNF185	novel
prmtr.8932	67.7362	-0.700955	0.137729	-5.08937	3.59255e-07	2.69932e-06	MAP2K7	known
prmtr.4367	480.622	-0.700929	0.115508	-6.06824	1.29319e-09	1.64225e-08	TNFRSF1A	known
prmtr.15250	34.2973	-0.700698	0.159871	-4.38288	1.17119e-05	6.27441e-05	MGAT1	known
prmtr.14844	73.3826	-0.698987	0.161883	-4.31785	1.5756e-05	8.16437e-05	AC008443.1	novel
prmtr.12397	109.543	-0.698546	0.0979934	-7.1285	1.01467e-12	2.38888e-11	ASCC2	known
prmtr.1627	257.021	-0.698353	0.119551	-5.84147	5.17427e-09	5.74793e-08	MEF2D	novel
prmtr.14941	286.141	-0.698274	0.16311	-4.281	1.86054e-05	9.48838e-05	PLPP1	known
prmtr.5180	38.4468	-0.697472	0.182778	-3.81595	0.000135662	0.000550763	DOCK9	novel
prmtr.5654	132.359	-0.69695	0.151214	-4.60904	4.04527e-06	2.39827e-05	SEC23A	known
prmtr.16162	313.982	-0.696559	0.145896	-4.77435	1.80284e-06	1.15967e-05	SERINC1	known
prmtr.18576	66.299	-0.695882	0.11961	-5.81794	5.95784e-09	6.53608e-08	XPA	known
prmtr.18694	307.3	-0.695515	0.142941	-4.86575	1.14024e-06	7.68242e-06	FAM102A	known
prmtr.15432	72.0762	-0.695235	0.146751	-4.7375	2.16375e-06	1.36511e-05	BRD2	known
prmtr.63	274.495	-0.69373	0.174234	-3.9816	6.84517e-05	0.000301407	PGD	known
prmtr.18303	129.557	-0.692518	0.154929	-4.46989	7.82584e-06	4.3554e-05	PTPA	known
prmtr.16802	3597.08	-0.692336	0.141664	-4.88715	1.02304e-06	6.97121e-06	NDUFA4	known
prmtr.17248	37.0957	-0.691979	0.129724	-5.33425	9.59414e-08	8.23907e-07	FBXO25	known
prmtr.1394	39.9379	-0.691729	0.168355	-4.10876	3.97797e-05	0.00018616	DIPK1A	known
prmtr.15549	128.522	-0.691455	0.103616	-6.67322	2.50255e-11	4.45751e-10	FBXO9	known
prmtr.12159	15.2765	-0.691354	0.180183	-3.83695	0.000124573	0.000510818	SLC2A11	known
prmtr.5927	335.784	-0.69135	0.109123	-6.3355	2.36571e-10	3.46647e-09	CHP1	known
prmtr.6572	55.4659	-0.691072	0.14195	-4.86842	1.12491e-06	7.58525e-06	PDPK1	known
prmtr.1059	411.03	-0.690277	0.108381	-6.36899	1.90275e-10	2.84024e-09	SDHB	known
prmtr.10926	64.0605	-0.688932	0.121684	-5.66167	1.49907e-08	1.51106e-07	MCEE	known
prmtr.14219	274.086	-0.688902	0.0947704	-7.26916	3.61722e-13	9.27148e-12	UBE2D3	known
prmtr.5473	75.8167	-0.688753	0.178664	-3.85502	0.000115718	0.000479197	IFI27L1	known
prmtr.15011	25.7235	-0.688358	0.13113	-5.24943	1.52573e-07	1.25618e-06	TMEM161B	known
prmtr.9078	1764.46	-0.688009	0.140516	-4.89631	9.76506e-07	6.67584e-06	NDUFA13	known
prmtr.13265	54.3802	-0.687704	0.118979	-5.78007	7.46695e-09	7.96237e-08	MON1A	known
prmtr.5244	505.859	-0.685123	0.125744	-5.44855	5.0781e-08	4.57411e-07	C14orf119	known
prmtr.12790	23.5976	-0.684487	0.154509	-4.43009	9.4193e-06	5.15494e-05	SLC25A26	known
prmtr.5315	154.206	-0.684394	0.106498	-6.42636	1.30698e-10	2.01184e-09	KLHDC2	known
prmtr.12438	74.6299	-0.684227	0.136827	-5.00066	5.71346e-07	4.1017e-06	IFT27	known
prmtr.2805	84.7267	-0.683397	0.127677	-5.35253	8.67318e-08	7.5175e-07	ARL14EP	known
prmtr.1267	26.1017	-0.6831	0.124406	-5.49088	3.99942e-08	3.68364e-07	MOB3C	known
prmtr.2669	51.6837	-0.683096	0.151535	-4.50783	6.54934e-06	3.71026e-05	DHX32	novel
prmtr.2948	143.154	-0.683042	0.162901	-4.19299	2.753e-05	0.000134426	PLCB3	known
prmtr.1933	92.7521	-0.681921	0.137477	-4.96025	7.04034e-07	4.94624e-06	ZMYND11	known
prmtr.3672	37.8142	-0.681842	0.150057	-4.5439	5.52228e-06	3.19979e-05	ME3	novel
prmtr.7787	10.6047	-0.681668	0.154593	-4.40944	1.03637e-05	5.60411e-05	MFSD11	known
prmtr.8422	384.584	-0.681339	0.098548	-6.91378	4.71916e-12	9.61206e-11	WBP2	known
prmtr.18557	17.397	-0.680862	0.142669	-4.77232	1.82112e-06	1.16919e-05	FAM120AOS	known
prmtr.2310	413.277	-0.679708	0.136969	-4.9625	6.95903e-07	4.89938e-06	KLF6	known
prmtr.12052	865.89	-0.679257	0.114771	-5.91835	3.25178e-09	3.76188e-08	ATP5PO	known
prmtr.18654	309.432	-0.678238	0.176108	-3.85125	0.000117515	0.000485436	STOM	known
prmtr.11007	124.625	-0.678219	0.0808197	-8.39175	4.78945e-17	2.51679e-15	ACTR1B	known
prmtr.16644	22.7221	-0.67799	0.15049	-4.5052	6.63094e-06	3.75015e-05	AHCYL2	known
prmtr.15509	319.473	-0.677597	0.145216	-4.66611	3.0695e-06	1.86766e-05	SRF	known
prmtr.8310	171.208	-0.677231	0.148759	-4.55254	5.30009e-06	3.0817e-05	TOB1	known
prmtr.11029	78.527	-0.675532	0.122775	-5.50221	3.75049e-08	3.47922e-07	SEPTIN10	known
prmtr.14241	35.6451	-0.675499	0.142825	-4.72954	2.25026e-06	1.41542e-05	TIFA	known
prmtr.5728	76.7717	-0.675287	0.0982508	-6.8731	6.28222e-12	1.2507e-10	DCAF5	known
prmtr.6473	11.8534	-0.674829	0.146482	-4.6069	4.08717e-06	2.41997e-05	LYSMD4	known
prmtr.1967	267.328	-0.674591	0.126522	-5.33179	9.7251e-08	8.3302e-07	OPTN	known
prmtr.16601	119.076	-0.674259	0.14742	-4.57374	4.79105e-06	2.80225e-05	DNAJB9	known
prmtr.9593	184.518	-0.674199	0.171062	-3.94126	8.10549e-05	0.000349646	AC011511.4	novel
prmtr.10820	115.986	-0.674186	0.11762	-5.7319	9.93131e-09	1.03403e-07	FEZ2	known
prmtr.9781	792.227	-0.673502	0.170004	-3.96168	7.44246e-05	0.000324552	ECH1	known
prmtr.12626	50.9583	-0.673417	0.145723	-4.62122	3.8149e-06	2.27415e-05	NR1D2	known
prmtr.12172	30.582	-0.673024	0.163726	-4.11067	3.94515e-05	0.000184831	KIAA1671	known
prmtr.10227	151.339	-0.672943	0.1189	-5.65974	1.51601e-08	1.52489e-07	WBP1	known
prmtr.1275	19.0378	-0.672708	0.148233	-4.53817	5.67433e-06	3.2777e-05	SPATA6	known
prmtr.18047	121.29	-0.672601	0.101596	-6.62036	3.58331e-11	6.17338e-10	UBAP1	known
prmtr.5972	17.9807	-0.671551	0.138676	-4.84259	1.2816e-06	8.55573e-06	GALK2	known
prmtr.3583	197.954	-0.671545	0.123383	-5.44277	5.24587e-08	4.71762e-07	TMEM134	known
prmtr.3397	51.4253	-0.671237	0.120567	-5.56736	2.58634e-08	2.48025e-07	FBXO3	known
prmtr.2871	315.999	-0.670465	0.139246	-4.81497	1.47224e-06	9.69141e-06	NDUFS3	known
prmtr.12744	78.7617	-0.670268	0.153379	-4.37	1.24245e-05	6.62655e-05	CYB561D2	known
prmtr.13705	129.179	-0.669232	0.156444	-4.27777	1.88777e-05	9.61842e-05	FAM200B	known
prmtr.16454	915.699	-0.669012	0.151535	-4.41491	1.01054e-05	5.48566e-05	EIF4H	known
prmtr.4275	3594.96	-0.668916	0.155956	-4.28912	1.79381e-05	9.17597e-05	COX6A1	known
prmtr.14148	12.3556	-0.668791	0.162488	-4.11594	3.85598e-05	0.000181211	G3BP2	known
prmtr.6478	212.748	-0.668185	0.149944	-4.45623	8.34154e-06	4.62093e-05	SELENOS	known
prmtr.9785	124.919	-0.668177	0.116254	-5.74753	9.05539e-09	9.50504e-08	SIRT2	known
prmtr.3000	930.727	-0.6669	0.0864649	-7.71295	1.22943e-14	4.08099e-13	RAB1B	known
prmtr.4728	194.971	-0.666441	0.162468	-4.102	4.09599e-05	0.00019099	CORO1C	known
prmtr.13197	274.169	-0.666274	0.0998451	-6.67308	2.50491e-11	4.45751e-10	ZDHHC3	known
prmtr.9638	26.4872	-0.66574	0.144848	-4.59613	4.30405e-06	2.54045e-05	TNPO2	known
prmtr.9684	448.893	-0.664889	0.129593	-5.1306	2.88822e-07	2.21377e-06	NR2F6	known
prmtr.10207	453.611	-0.664308	0.107077	-6.20401	5.50421e-10	7.5505e-09	NAGK	known
prmtr.14185	29.903	-0.663948	0.142026	-4.67483	2.94195e-06	1.80116e-05	ABRAXAS1	known
prmtr.1408	500.028	-0.663644	0.150143	-4.42008	9.86637e-06	5.36806e-05	CNN3	novel
prmtr.1074	398.983	-0.663602	0.114284	-5.80658	6.37608e-09	6.91794e-08	AKR7A2	known
prmtr.18766	212.435	-0.662561	0.120542	-5.49652	3.8736e-08	3.57561e-07	FBXW5	known
prmtr.1196	121.837	-0.660238	0.115998	-5.69178	1.25719e-08	1.2858e-07	STK40	known
prmtr.10602	273.123	-0.660087	0.102479	-6.44117	1.18557e-10	1.84016e-09	CTDSP1	known
prmtr.12916	91.8777	-0.660004	0.11306	-5.83765	5.29426e-09	5.85793e-08	NUDT16	known
prmtr.731	218.915	-0.659762	0.14137	-4.66692	3.05755e-06	1.86107e-05	TOR1AIP1	known
prmtr.14350	63.0846	-0.659271	0.166186	-3.96708	7.27594e-05	0.000318534	ACSL1	known
prmtr.13371	14.4393	-0.65877	0.170603	-3.86143	0.000112724	0.000468299	SENP7	known
prmtr.18985	2636.17	-0.658542	0.150834	-4.36601	1.26535e-05	6.72939e-05	COX7B	known
prmtr.5429	81.2248	-0.658411	0.156435	-4.20884	2.56685e-05	0.000126182	ISCA2	known
prmtr.3371	11.1913	-0.658091	0.159031	-4.13812	3.50164e-05	0.000166519	SERGEF	known
prmtr.76	195.634	-0.65805	0.129066	-5.09855	3.42256e-07	2.586e-06	MFN2	known
prmtr.18273	259.491	-0.656442	0.147219	-4.45894	8.23674e-06	4.56891e-05	COQ4	known
prmtr.5816	31.4531	-0.655506	0.167538	-3.91258	9.13156e-05	0.000389002	ITPK1	known
prmtr.12461	22.111	-0.655468	0.159848	-4.10057	4.12134e-05	0.000191906	JOSD1	novel
prmtr.9942	724.743	-0.655458	0.176988	-3.7034	0.000212725	0.000825061	ETFB	known
prmtr.7178	45.6058	-0.655437	0.120175	-5.454	4.92479e-08	4.44078e-07	BBS2	novel
prmtr.5335	57.2972	-0.654239	0.154058	-4.2467	2.16946e-05	0.000108622	FBXO34	known
prmtr.6779	75.6299	-0.653638	0.155621	-4.2002	2.66684e-05	0.000130561	FTO	known
prmtr.1041	35.902	-0.652837	0.114564	-5.69844	1.2091e-08	1.23889e-07	CASP9	novel
prmtr.18896	25.2976	-0.652448	0.15491	-4.21179	2.53356e-05	0.000124765	PORCN	known
prmtr.18055	36.3609	-0.652245	0.178232	-3.65953	0.000252677	0.000958937	RUSC2	known
prmtr.137	71.4105	-0.650997	0.124555	-5.22658	1.72674e-07	1.40239e-06	ELOA	known
prmtr.5600	31.9948	-0.650485	0.108631	-5.98802	2.12406e-09	2.58386e-08	HOMEZ	known
prmtr.8857	500.3	-0.650359	0.121341	-5.35978	8.33242e-08	7.23337e-07	NDUFS7	known
prmtr.18542	66.4745	-0.649671	0.113136	-5.74241	9.33379e-09	9.7789e-08	AUH	known
prmtr.15598	508.683	-0.649488	0.139888	-4.64292	3.43518e-06	2.06691e-05	PNRC1	known
prmtr.1586	237.321	-0.649342	0.107821	-6.02241	1.71835e-09	2.12895e-08	PMVK	known
prmtr.5443	65.2445	-0.648549	0.156037	-4.15639	3.23313e-05	0.000155114	GSTZ1	known
prmtr.9524	142.787	-0.648156	0.13278	-4.88142	1.05323e-06	7.1595e-06	DAPK3	known
prmtr.2962	382.467	-0.647832	0.0889611	-7.2822	3.28418e-13	8.49578e-12	VPS51	novel
prmtr.1131	31.5279	-0.646851	0.166633	-3.88188	0.00010365	0.000435433	PAFAH2	known
prmtr.9617	91.1915	-0.646761	0.14824	-4.36293	1.28332e-05	6.80986e-05	ECSIT	known
prmtr.13450	663.938	-0.646691	0.0814995	-7.9349	2.10659e-15	8.26997e-14	CNBP	known
prmtr.6214	40.3126	-0.64578	0.149178	-4.32893	1.49836e-05	7.80275e-05	MTMR10	known
prmtr.5967	171.463	-0.645463	0.158733	-4.06636	4.7754e-05	0.000219255	SQOR	known
prmtr.8945	311.62	-0.645068	0.142315	-4.53266	5.82447e-06	3.35633e-05	PIN1	known
prmtr.5607	16.2839	-0.644706	0.16294	-3.95671	7.59879e-05	0.000330682	DHRS4-AS1	known
prmtr.2250	94.5602	-0.644594	0.172281	-3.74153	0.000182906	0.000720409	CASP7	known
prmtr.11668	36.6702	-0.644277	0.15969	-4.03455	5.47066e-05	0.000247249	GPCPD1	known
prmtr.3335	148.898	-0.643867	0.112735	-5.71134	1.12091e-08	1.15843e-07	TMEM9B	known
prmtr.7349	30.3876	-0.643559	0.117655	-5.46987	4.50355e-08	4.09843e-07	CYB5D2	known
prmtr.19134	245.125	-0.643405	0.11986	-5.36795	7.96369e-08	6.94565e-07	FUNDC2	known
prmtr.9695	382.466	-0.643383	0.118146	-5.44566	5.16129e-08	4.64654e-07	FKBP8	known
prmtr.17383	75.5145	-0.642847	0.145718	-4.41159	1.02614e-05	5.55416e-05	SMIM19	known
prmtr.11674	143.138	-0.641971	0.149651	-4.28979	1.78846e-05	9.15698e-05	TMX4	known
prmtr.14613	2127.27	-0.641636	0.142093	-4.51561	6.31338e-06	3.59784e-05	UQCRQ	known
prmtr.7891	99.2345	-0.640747	0.154375	-4.15058	3.3163e-05	0.000158696	MYO1C	known
prmtr.7175	209.271	-0.640502	0.109386	-5.85545	4.75715e-09	5.31627e-08	AMFR	known
prmtr.13751	124.544	-0.637886	0.106852	-5.96983	2.37501e-09	2.84984e-08	SLAIN2	known
prmtr.13251	111.172	-0.63691	0.105843	-6.01747	1.77166e-09	2.18852e-08	USP4	known
prmtr.5120	62.2262	-0.636436	0.116777	-5.44999	5.03725e-08	4.53975e-07	SUCLA2	novel
prmtr.10830	86.802	-0.63586	0.131494	-4.83565	1.32714e-06	8.82826e-06	ATL2	known
prmtr.8707	60.6561	-0.634432	0.12933	-4.90554	9.31703e-07	6.40875e-06	PPP4R1	known
prmtr.24	257.31	-0.633216	0.117436	-5.392	6.96797e-08	6.14112e-07	RER1	known
prmtr.5742	39.4478	-0.632991	0.160184	-3.95166	7.76119e-05	0.000336874	ELMSAN1	novel
prmtr.2116	41.0085	-0.632567	0.167357	-3.77974	0.00015699	0.000627623	CCSER2	known
prmtr.8685	34.8355	-0.631525	0.132102	-4.78058	1.74793e-06	1.12955e-05	ENOSF1	known
prmtr.4012	1436.26	-0.631419	0.0893879	-7.06381	1.62002e-12	3.66483e-11	DAZAP2	known
prmtr.5618	42.9336	-0.631342	0.127492	-4.95203	7.34442e-07	5.13834e-06	MDP1	known
prmtr.13814	118.327	-0.631215	0.0807184	-7.81997	5.2837e-15	1.91711e-13	COPS4	known
prmtr.14496	2320.49	-0.631047	0.109225	-5.77752	7.58106e-09	8.0654e-08	BTF3	known
prmtr.16957	461.987	-0.629869	0.122032	-5.1615	2.44981e-07	1.91361e-06	SBDS	known
prmtr.10902	52.5372	-0.629525	0.157319	-4.00157	6.29233e-05	0.000279734	SERTAD2	known
prmtr.5345	37.7013	-0.629056	0.147031	-4.27838	1.88256e-05	9.59771e-05	NAA30	known
prmtr.12343	226.908	-0.629036	0.128861	-4.88151	1.05275e-06	7.15911e-06	SLC25A1	known
prmtr.7619	45.4243	-0.627627	0.145982	-4.29934	1.71308e-05	8.79792e-05	NPEPPS	novel
prmtr.8060	46.0835	-0.627513	0.10748	-5.83844	5.26905e-09	5.83389e-08	AKAP10	known
prmtr.3873	64.1917	-0.627052	0.115533	-5.42748	5.71541e-08	5.10973e-07	NECAP1	known
prmtr.9481	1321.03	-0.626747	0.147969	-4.23565	2.27889e-05	0.00011339	UQCR11	known
prmtr.15247	148.169	-0.626	0.121819	-5.13877	2.76547e-07	2.12747e-06	MGAT1	known
prmtr.7657	55.0802	-0.625985	0.144727	-4.32529	1.52328e-05	7.92213e-05	SPATA20	known
prmtr.15721	92.2577	-0.625448	0.134199	-4.6606	3.15296e-06	1.91341e-05	TAB2	known
prmtr.5722	901.308	-0.625432	0.145277	-4.30511	1.66903e-05	8.59802e-05	ZFP36L1	known
prmtr.15160	164.853	-0.625068	0.107038	-5.83966	5.23087e-09	5.80312e-08	TNIP1	known
prmtr.9445	16.8929	-0.62495	0.15734	-3.97197	7.1282e-05	0.000312637	ZNF274	known
prmtr.1210	95.3806	-0.62492	0.113768	-5.49294	3.95303e-08	3.64492e-07	RRAGC	known
prmtr.459	16.5937	-0.624878	0.164907	-3.78928	0.000151083	0.00060656	CDC14A	known
prmtr.9929	131.521	-0.624431	0.156319	-3.9946	6.48038e-05	0.000286927	JOSD2	known
prmtr.18712	226.06	-0.624348	0.10901	-5.72745	1.01953e-08	1.05954e-07	SH3GLB2	novel
prmtr.9665	522.142	-0.623115	0.155542	-4.00609	6.17317e-05	0.000275288	DNAJB1	known
prmtr.15722	125.197	-0.623091	0.105002	-5.93411	2.95446e-09	3.46091e-08	GINM1	known
prmtr.1431	15.3837	-0.623071	0.16137	-3.86113	0.000112863	0.000468762	WDR47	known
prmtr.8953	105.862	-0.622882	0.124214	-5.01459	5.31457e-07	3.84498e-06	ATG4D	known
prmtr.8915	176.021	-0.621334	0.167877	-3.70113	0.000214644	0.000831542	TRIP10	known
prmtr.16047	156.355	-0.620823	0.0965134	-6.4325	1.25523e-10	1.93751e-09	LMBRD1	known
prmtr.14232	96.5085	-0.620098	0.12549	-4.9414	7.75618e-07	5.41061e-06	PAPSS1	known
prmtr.19050	2252.67	-0.619943	0.131475	-4.7153	2.41356e-06	1.5119e-05	SLC25A5	known
prmtr.7935	199.072	-0.619806	0.0888672	-6.97452	3.06926e-12	6.5458e-11	UBE2G1	known
prmtr.5632	74.4877	-0.619546	0.13084	-4.73516	2.18884e-06	1.37886e-05	STRN3	known
prmtr.18765	435.257	-0.619478	0.0838442	-7.38844	1.48558e-13	4.07574e-12	FBXW5	novel
prmtr.189	34.9557	-0.618906	0.118312	-5.23115	1.68458e-07	1.37455e-06	XKR8	known
prmtr.9060	50.8999	-0.61886	0.148295	-4.17318	3.00374e-05	0.000145231	PGPEP1	known
prmtr.4065	617.729	-0.618595	0.128659	-4.80801	1.52438e-06	1.00091e-05	BLOC1S1	known
prmtr.1575	15.8915	-0.617995	0.161388	-3.82926	0.000128531	0.000525247	AL358472.7	novel
prmtr.8076	105.958	-0.617698	0.137626	-4.48822	7.18208e-06	4.03656e-05	IFT20	known
prmtr.7041	204.305	-0.617596	0.108782	-5.67738	1.36774e-08	1.39292e-07	GLYR1	novel
prmtr.17454	219.872	-0.61753	0.144681	-4.26821	1.97049e-05	9.98829e-05	DECR1	known
prmtr.664	74.2932	-0.617238	0.101679	-6.07047	1.27533e-09	1.6208e-08	NIT1	known
prmtr.13260	58.7201	-0.617192	0.153157	-4.02981	5.58221e-05	0.000251748	UBA7	known
prmtr.515	35.7153	-0.617078	0.142669	-4.32524	1.52365e-05	7.92213e-05	MAGI3	novel
prmtr.15256	104.445	-0.617014	0.130899	-4.71364	2.43326e-06	1.52254e-05	DUSP22	known
prmtr.8492	2531.73	-0.616815	0.123382	-4.99924	5.75569e-07	4.12672e-06	P4HB	known
prmtr.4235	29.6999	-0.616533	0.156156	-3.94817	7.87502e-05	0.000340932	MVK	known
prmtr.10181	434.737	-0.615092	0.079079	-7.7782	7.35665e-15	2.56382e-13	MDH1	known
prmtr.12521	94.7005	-0.614089	0.15421	-3.98217	6.82878e-05	0.000300843	CERK	known
prmtr.12262	1078.61	-0.613557	0.113426	-5.40933	6.32601e-08	5.59003e-07	ATF4	known
prmtr.18241	37.2894	-0.613332	0.162536	-3.7735	0.00016097	0.000642004	RABGAP1	known
prmtr.19436	222.944	-0.613086	0.131351	-4.66753	3.04846e-06	1.85755e-05	IDH3G	novel
prmtr.8938	486.462	-0.612988	0.100145	-6.121	9.29889e-10	1.214e-08	RAB11B	known
prmtr.3934	148.449	-0.61263	0.160791	-3.8101	0.00013891	0.000562724	CMAS	known
prmtr.14368	92.1101	-0.612254	0.141267	-4.33403	1.46403e-05	7.64056e-05	EXOC3	known
prmtr.7629	143.894	-0.611149	0.158757	-3.84958	0.000118319	0.000488395	NFE2L1	known
prmtr.10860	2824.94	-0.61002	0.124429	-4.90256	9.45974e-07	6.49892e-06	CALM2	known
prmtr.128	23.2589	-0.609798	0.148675	-4.10155	4.104e-05	0.000191311	LINC00339	known
prmtr.8621	137.313	-0.609514	0.118858	-5.12807	2.92734e-07	2.23762e-06	ME2	known
prmtr.11085	93.4361	-0.608017	0.134222	-4.52995	5.89979e-06	3.39506e-05	CCDC115	known
prmtr.7253	12.2766	-0.607377	0.151229	-4.01627	5.91261e-05	0.000265008	ZNF821	known
prmtr.17498	81.109	-0.6059	0.139452	-4.34488	1.39354e-05	7.31598e-05	OXR1	known
prmtr.9541	259.188	-0.604565	0.129647	-4.66316	3.11396e-06	1.89265e-05	PLIN3	known
prmtr.7942	182.303	-0.604419	0.0995129	-6.07377	1.24941e-09	1.59148e-08	SLC25A11	known
prmtr.2634	132.204	-0.604343	0.164963	-3.6635	0.000248796	0.00094592	RGS10	known
prmtr.10152	39.1397	-0.603991	0.100833	-5.99002	2.09811e-09	2.55786e-08	PPP1R21	known
prmtr.12327	76.3205	-0.603492	0.112015	-5.38761	7.14012e-08	6.27963e-07	PPP6R2	known
prmtr.9406	91.4171	-0.602433	0.163609	-3.68216	0.000231266	0.000887933	ZNF524	known
prmtr.16293	115.853	-0.602406	0.163223	-3.6907	0.000223642	0.000861224	UMAD1	novel
prmtr.16107	15.5163	-0.60238	0.157566	-3.82304	0.000131817	0.000537103	HACE1	known
prmtr.3162	66.5127	-0.601777	0.127019	-4.7377	2.16157e-06	1.36511e-05	SIK2	novel
prmtr.2075	535.791	-0.600938	0.120417	-4.99047	6.02313e-07	4.29824e-06	ANAPC16	known
prmtr.9823	672.39	-0.600862	0.151072	-3.97732	6.96961e-05	0.000306243	RABAC1	known
prmtr.6218	70.2924	-0.598464	0.104252	-5.74056	9.43667e-09	9.88051e-08	KATNBL1	known
prmtr.6883	36.7724	-0.597863	0.146073	-4.09291	4.25991e-05	0.000197863	ATXN1L	known
prmtr.14622	153.31	-0.597372	0.135481	-4.40927	1.0372e-05	5.60679e-05	SEC24A	known
prmtr.2575	239.49	-0.597224	0.0874804	-6.82695	8.67407e-12	1.68682e-10	ACTR1A	known
prmtr.3286	162.744	-0.59704	0.0969776	-6.15647	7.43841e-10	9.92755e-09	TOLLIP	known
prmtr.6221	129.282	-0.596993	0.154241	-3.87052	0.000108605	0.000452874	LPCAT4	known
prmtr.4962	301.531	-0.596781	0.136155	-4.3831	1.17002e-05	6.27014e-05	NDFIP2	known
prmtr.178	95.5882	-0.596638	0.11703	-5.09815	3.42985e-07	2.58868e-06	WDTC1	novel
prmtr.341	25.5417	-0.59563	0.154753	-3.84891	0.000118643	0.000489614	ZYG11B	known
prmtr.16584	265.786	-0.594897	0.134788	-4.41359	1.01671e-05	5.51265e-05	PMPCB	known
prmtr.5425	34.3206	-0.594839	0.102574	-5.79913	6.66599e-09	7.20916e-08	COQ6	known
prmtr.6448	16.8067	-0.593479	0.148486	-3.99686	6.41872e-05	0.000284724	DET1	known
prmtr.7461	331.814	-0.593256	0.140482	-4.22299	2.41085e-05	0.000119283	MAP2K3	known
prmtr.12241	359.225	-0.592816	0.108374	-5.47009	4.49814e-08	4.09573e-07	EIF3L	known
prmtr.4831	4937.36	-0.591794	0.096436	-6.13665	8.42813e-10	1.11332e-08	UBC	known
prmtr.9358	495.505	-0.591276	0.122323	-4.83373	1.33998e-06	8.89941e-06	NR1H2	known
prmtr.2060	546.226	-0.591059	0.107084	-5.51957	3.39833e-08	3.18425e-07	EIF4EBP2	known
prmtr.15095	781.495	-0.590498	0.104224	-5.66568	1.46445e-08	1.48062e-07	SKP1	known
prmtr.12698	28.527	-0.590381	0.147715	-3.99676	6.42148e-05	0.000284771	TMEM42	known
prmtr.9411	371.41	-0.590259	0.113344	-5.20769	1.91202e-07	1.53723e-06	EPN1	known
prmtr.11947	24.3275	-0.590168	0.155967	-3.78392	0.000154377	0.000618062	DOP1B	novel
prmtr.4304	449.811	-0.590053	0.10955	-5.38614	7.19866e-08	6.32449e-07	ARL6IP4	known
prmtr.6290	152.673	-0.589838	0.112111	-5.26121	1.43109e-07	1.18642e-06	SPPL2A	novel
prmtr.3418	149.015	-0.589383	0.10717	-5.49952	3.80821e-08	3.52496e-07	ARFGAP2	known
prmtr.12434	383.095	-0.589112	0.106096	-5.55263	2.81406e-08	2.68633e-07	TXN2	known
prmtr.5647	895.154	-0.587479	0.125611	-4.67696	2.91158e-06	1.78322e-05	NFKBIA	known
prmtr.6602	65.9256	-0.586873	0.144113	-4.07232	4.65481e-05	0.000214246	CLUAP1	known
prmtr.16683	645.463	-0.586201	0.136827	-4.28425	1.83358e-05	9.3651e-05	GSTK1	known
prmtr.10017	72.1339	-0.585497	0.117802	-4.97016	6.68968e-07	4.73161e-06	TRAPPC12	known
prmtr.769	144.388	-0.585294	0.133046	-4.3992	1.08653e-05	5.84892e-05	NEK7	known
prmtr.10317	193.682	-0.583531	0.131917	-4.42348	9.71236e-06	5.29286e-05	NCK2	known
prmtr.8431	143.442	-0.583435	0.0947541	-6.15736	7.39695e-10	9.88796e-09	EXOC7	known
prmtr.9525	7491.16	-0.583424	0.11649	-5.00834	5.49001e-07	3.95484e-06	EEF2	novel
prmtr.6482	136.663	-0.583365	0.139889	-4.1702	3.04332e-05	0.000146806	TM2D3	known
prmtr.14176	378.917	-0.583264	0.135273	-4.31175	1.6197e-05	8.36444e-05	SEC31A	known
prmtr.43	48.844	-0.583188	0.118476	-4.92243	8.54774e-07	5.91601e-06	PHF13	known
prmtr.14193	363.656	-0.58113	0.0968581	-5.9998	1.97557e-09	2.41198e-08	PYURF	known
prmtr.12642	259.407	-0.580917	0.112339	-5.17109	2.32728e-07	1.83209e-06	PDCD6IP	known
prmtr.3256	34.2625	-0.580302	0.101679	-5.7072	1.14851e-08	1.18477e-07	ACAD8	known
prmtr.2574	174.057	-0.579551	0.129563	-4.4731	7.7092e-06	4.30048e-05	CUEDC2	known
prmtr.8524	31.2091	-0.579464	0.129403	-4.47799	7.53487e-06	4.21304e-05	MYL12A	known
prmtr.12282	316.993	-0.579234	0.118677	-4.88074	1.05687e-06	7.17547e-06	SREBF2	known
prmtr.14158	559.485	-0.577353	0.103334	-5.58726	2.30674e-08	2.23773e-07	CCNI	known
prmtr.14623	133.256	-0.577061	0.111669	-5.1676	2.37118e-07	1.86174e-06	CAMLG	known
prmtr.13175	137.058	-0.575746	0.0879774	-6.54425	5.97944e-11	9.8268e-10	LRRFIP2	known
prmtr.11194	401.117	-0.575574	0.120498	-4.77661	1.78272e-06	1.14893e-05	NCKAP1	novel
prmtr.7307	141.81	-0.575334	0.151233	-3.80428	0.000142215	0.00057417	MVD	known
prmtr.9456	24.078	-0.574847	0.151113	-3.80409	0.000142328	0.000574486	ZNF446	novel
prmtr.17359	29.7442	-0.574704	0.142909	-4.02147	5.78367e-05	0.000260064	DDHD2	known
prmtr.18008	45.4109	-0.573587	0.123686	-4.63746	3.52722e-06	2.11469e-05	CDC37L1	known
prmtr.13364	233.661	-0.573423	0.12342	-4.64609	3.38281e-06	2.03832e-05	CLDND1	known
prmtr.5441	34.1622	-0.572304	0.138868	-4.1212	3.76905e-05	0.000177823	CIPC	known
prmtr.13126	177.693	-0.57124	0.0934028	-6.11588	9.60269e-10	1.2488e-08	RAF1	known
prmtr.6699	27.7752	-0.571219	0.134808	-4.23728	2.26245e-05	0.000112605	SH2B1	novel
prmtr.9500	204.501	-0.570552	0.133008	-4.28962	1.78978e-05	9.16096e-05	PLEKHJ1	known
prmtr.10076	331.501	-0.570523	0.0798602	-7.14402	9.06419e-13	2.15217e-11	SNX17	known
prmtr.1246	121.037	-0.570064	0.132391	-4.30592	1.66296e-05	8.57729e-05	HECTD3	known
prmtr.12640	687.59	-0.570061	0.136037	-4.19048	2.78362e-05	0.000135724	CRTAP	novel
prmtr.18137	66.9608	-0.56991	0.125727	-4.5329	5.81789e-06	3.35478e-05	PHF2	novel
prmtr.2816	88.6018	-0.569563	0.15363	-3.70736	0.000209429	0.000814185	HIPK3	known
prmtr.3918	60.3543	-0.569227	0.132913	-4.28271	1.84634e-05	9.42454e-05	DERA	known
prmtr.8757	33.0529	-0.568708	0.133168	-4.27059	1.94953e-05	9.89702e-05	HDHD2	known
prmtr.2577	160.651	-0.568203	0.117244	-4.84634	1.25761e-06	8.41906e-06	ARL3	known
prmtr.3836	339.42	-0.568004	0.144158	-3.94015	8.1431e-05	0.000350907	NDUFA9	known
prmtr.3998	1754.53	-0.567999	0.13613	-4.17248	3.01298e-05	0.000145594	TMBIM6	known
prmtr.8206	576.956	-0.567904	0.146401	-3.87911	0.000104839	0.000439906	RAB5C	known
prmtr.12381	190.7	-0.567771	0.105658	-5.37366	7.71549e-08	6.74673e-07	GUCD1	known
prmtr.2569	98.1455	-0.567499	0.130303	-4.35521	1.32937e-05	7.02085e-05	FBXW4	known
prmtr.7500	73.7247	-0.565682	0.112334	-5.03571	4.76079e-07	3.49104e-06	RHOT1	known
prmtr.18069	245.658	-0.565658	0.104048	-5.43649	5.43404e-08	4.87377e-07	GRHPR	known
prmtr.13188	42.3796	-0.564917	0.122622	-4.60697	4.08572e-06	2.41997e-05	SEC22C	known
prmtr.9643	901.989	-0.564892	0.130784	-4.31927	1.56543e-05	8.1192e-05	PRDX2	known
prmtr.15548	119.192	-0.564675	0.131842	-4.28297	1.84417e-05	9.41633e-05	TMEM14A	known
prmtr.8385	20.5395	-0.564144	0.152392	-3.70193	0.000213967	0.000829301	C17orf58	known
prmtr.10183	202.452	-0.563043	0.0749964	-7.5076	6.0222e-14	1.76178e-12	UGP2	known
prmtr.12353	23.5802	-0.561777	0.153222	-3.66643	0.000245956	0.000936611	TXNRD2	novel
prmtr.13055	33.131	-0.560637	0.143243	-3.91388	9.08232e-05	0.000387003	FAM131A	known
prmtr.16658	44.5282	-0.559825	0.13166	-4.25206	2.11814e-05	0.000106466	BPGM	known
prmtr.2958	59.2642	-0.558798	0.136298	-4.09983	4.13448e-05	0.000192357	PPP2R5B	novel
prmtr.13961	29.5708	-0.558553	0.140001	-3.98963	6.61767e-05	0.00029262	KLHL2	known
prmtr.12095	161.095	-0.558509	0.0977892	-5.71136	1.1208e-08	1.15843e-07	UBE2G2	known
prmtr.7434	60.0842	-0.558363	0.0968088	-5.76769	8.03664e-09	8.50494e-08	MED9	known
prmtr.9191	1332.82	-0.555259	0.110659	-5.01775	5.22794e-07	3.79048e-06	EIF3K	known
prmtr.14102	45.0193	-0.55289	0.146896	-3.76382	0.000167335	0.000665331	COMMD8	known
prmtr.11931	123.8	-0.552303	0.114503	-4.82349	1.41069e-06	9.32837e-06	IL10RB	known
prmtr.3348	842.776	-0.552259	0.121477	-4.54621	5.46213e-06	3.16932e-05	EIF4G2	known
prmtr.11207	181.176	-0.552235	0.134229	-4.11413	3.88644e-05	0.000182489	HIBCH	known
prmtr.676	171.573	-0.551789	0.109287	-5.04899	4.44162e-07	3.27995e-06	UAP1	known
prmtr.4719	82.8608	-0.551236	0.126198	-4.36804	1.25368e-05	6.6758e-05	APPL2	known
prmtr.10732	91.4841	-0.550871	0.126417	-4.35757	1.31515e-05	6.96333e-05	TMEM18	known
prmtr.8230	198.414	-0.550423	0.142	-3.87621	0.000106098	0.000444185	DUSP3	novel
prmtr.13319	161.299	-0.54938	0.109082	-5.03641	4.74353e-07	3.48275e-06	PDHB	known
prmtr.476	96.7399	-0.547973	0.0829951	-6.60248	4.04341e-11	6.88818e-10	TMEM167B	known
prmtr.4277	1594.72	-0.547845	0.132965	-4.12021	3.78532e-05	0.00017844	DYNLL1	known
prmtr.14705	96.4067	-0.547059	0.0941125	-5.81282	6.14307e-09	6.71293e-08	DELE1	known
prmtr.12777	122.423	-0.546816	0.121663	-4.49451	6.97311e-06	3.93173e-05	SLMAP	known
prmtr.8905	31.4658	-0.546187	0.13063	-4.18119	2.89994e-05	0.000140659	KDM4B	known
prmtr.15502	98.8966	-0.545089	0.136196	-4.00225	6.27426e-05	0.000279202	PPP2R5D	known
prmtr.15372	15.3619	-0.545072	0.135293	-4.02883	5.60549e-05	0.000252526	TRIM39	known
prmtr.17898	51.6962	-0.544335	0.126219	-4.31263	1.61325e-05	8.33883e-05	ZHX1	known
prmtr.1303	1069.06	-0.543838	0.123072	-4.41887	9.922e-06	5.39483e-05	TMEM59	novel
prmtr.8453	45.0503	-0.543463	0.145524	-3.73452	0.000188076	0.000738169	CYTH1	known
prmtr.9473	559.455	-0.543295	0.121599	-4.46791	7.89885e-06	4.38786e-05	POLR2E	known
prmtr.12308	101.13	-0.542785	0.147904	-3.66985	0.000242689	0.000925852	TTC38	known
prmtr.4208	271.086	-0.542764	0.140722	-3.857	0.000114789	0.000475817	CHPT1	known
prmtr.12501	815.249	-0.542427	0.119367	-4.54418	5.51486e-06	3.1966e-05	CYB5R3	novel
prmtr.15746	144.002	-0.541927	0.116983	-4.63252	3.61249e-06	2.16272e-05	SNX9	known
prmtr.14022	228.914	-0.541656	0.105517	-5.13337	2.84604e-07	2.18444e-06	MXD4	known
prmtr.7573	53.539	-0.541377	0.137578	-3.93506	8.31742e-05	0.000357867	ATP6V0A1	known
prmtr.12318	90.1591	-0.540492	0.0915575	-5.90331	3.56283e-09	4.0767e-08	TBC1D22A	known
prmtr.10634	192.724	-0.540346	0.127212	-4.24759	2.16084e-05	0.000108223	ACSL3	known
prmtr.12396	83.9417	-0.540047	0.133373	-4.04913	5.14076e-05	0.000234297	ZMAT5	known
prmtr.13695	83.8609	-0.53853	0.0922793	-5.83587	5.35095e-09	5.91285e-08	TADA2B	known
prmtr.453	94.2903	-0.538124	0.141137	-3.81278	0.000137414	0.000557335	SLC35A3	known
prmtr.14615	238.428	-0.535887	0.0824004	-6.50346	7.84958e-11	1.25556e-09	UBE2B	known
prmtr.15052	41.9616	-0.535742	0.129802	-4.12739	3.66911e-05	0.000173744	FEM1C	known
prmtr.18103	251.561	-0.53561	0.105259	-5.0885	3.60912e-07	2.70935e-06	OSTF1	known
prmtr.17662	94.1025	-0.532979	0.122519	-4.35018	1.36024e-05	7.16587e-05	CCDC25	known
prmtr.18959	292.561	-0.532288	0.113242	-4.70044	2.59607e-06	1.61297e-05	IGBP1	known
prmtr.4519	68.4378	-0.532014	0.103535	-5.13847	2.7698e-07	2.12982e-06	LMBR1L	known
prmtr.15936	205.297	-0.531298	0.101679	-5.22526	1.73907e-07	1.41035e-06	RXRB	known
prmtr.18721	56.3232	-0.531286	0.104798	-5.06963	3.98589e-07	2.96826e-06	UCK1	known
prmtr.13030	465.478	-0.531221	0.0996031	-5.33338	9.64021e-08	8.27016e-07	NDUFB5	known
prmtr.7954	106.405	-0.530975	0.119441	-4.44549	8.76902e-06	4.83378e-05	DERL2	known
prmtr.12051	64.8135	-0.530689	0.11288	-4.70137	2.58415e-06	1.60616e-05	CRYZL1	known
prmtr.12747	21.4828	-0.529878	0.143332	-3.69686	0.000218284	0.000843499	HEMK1	known
prmtr.2955	904.243	-0.529868	0.123064	-4.30562	1.6652e-05	8.58412e-05	PRDX5	known
prmtr.2003	42.2746	-0.529384	0.119153	-4.44288	8.87638e-06	4.88813e-05	CREM	known
prmtr.10366	1678.64	-0.529187	0.144018	-3.67446	0.000238353	0.000911385	DBI	known
prmtr.1608	41.8588	-0.528937	0.109854	-4.81493	1.47253e-06	9.69141e-06	RIT1	known
prmtr.10581	69.8197	-0.528915	0.134206	-3.94107	8.11204e-05	0.000349765	CCNYL1	known
prmtr.12393	210.394	-0.528877	0.109222	-4.84224	1.28386e-06	8.56615e-06	AP1B1	known
prmtr.10035	219.93	-0.528411	0.137196	-3.85149	0.0001174	0.000485121	HPCAL1	known
prmtr.18764	1718.83	-0.527662	0.136381	-3.86902	0.000109274	0.000455323	EDF1	known
prmtr.18042	260.013	-0.527312	0.121006	-4.35774	1.31413e-05	6.9601e-05	CHMP5	known
prmtr.16725	52.2665	-0.526991	0.128243	-4.1093	3.96863e-05	0.000185775	GALNT11	known
prmtr.5712	200.372	-0.52693	0.108426	-4.85982	1.1749e-06	7.89057e-06	ATP6V1D	known
prmtr.2765	46.2102	-0.526699	0.12579	-4.18714	2.82486e-05	0.000137602	USP47	known
prmtr.958	40.3673	-0.526304	0.130129	-4.04449	5.24382e-05	0.000238411	ACAP3	novel
prmtr.7165	59.6137	-0.526209	0.123322	-4.26694	1.98174e-05	0.000100362	N4BP1	known
prmtr.4393	360.696	-0.525872	0.140876	-3.73286	0.000189317	0.00074252	LPCAT3	known
prmtr.6914	19.032	-0.52545	0.134504	-3.90659	9.36088e-05	0.000397962	KLHL36	known
prmtr.5402	65.0097	-0.525449	0.138334	-3.79842	0.000145622	0.000586371	SUSD6	known
prmtr.6606	199.919	-0.525299	0.12359	-4.25035	2.13434e-05	0.000107152	HMOX2	known
prmtr.14568	86.1736	-0.524239	0.114784	-4.56719	4.94301e-06	2.88508e-05	SLC25A46	novel
prmtr.19464	190.557	-0.524138	0.120557	-4.34763	1.37616e-05	7.23831e-05	FAM3A	known
prmtr.304	92.0264	-0.523565	0.107166	-4.88556	1.03137e-06	7.02227e-06	DMAP1	known
prmtr.5276	77.886	-0.523412	0.104458	-5.01076	5.42163e-07	3.91399e-06	SCFD1	known
prmtr.16965	33.177	-0.522975	0.134973	-3.87465	0.000106778	0.000446589	BCL7B	known
prmtr.1685	34.7592	-0.522742	0.105163	-4.97076	6.66926e-07	4.71916e-06	VAMP4	known
prmtr.7439	41.803	-0.522422	0.131678	-3.96741	7.26576e-05	0.000318171	GID4	known
prmtr.15111	132.727	-0.520637	0.11596	-4.48981	7.12866e-06	4.01133e-05	ETF1	known
prmtr.14503	472.09	-0.520397	0.138817	-3.74879	0.000177688	0.000701187	NSA2	known
prmtr.1142	214.434	-0.520265	0.13121	-3.96513	7.33563e-05	0.000320644	WASF2	known
prmtr.6384	24.7526	-0.520203	0.141397	-3.67902	0.000234129	0.000897281	STOML1	known
prmtr.4768	157.039	-0.519726	0.128822	-4.03447	5.47264e-05	0.000247272	WSB2	known
prmtr.668	319.447	-0.519637	0.117774	-4.41216	1.02345e-05	5.54315e-05	NDUFS2	novel
prmtr.5423	71.4076	-0.519366	0.0898698	-5.77909	7.51045e-09	8.00367e-08	ZNF410	known
prmtr.13934	134.864	-0.519142	0.0892207	-5.81862	5.93343e-09	6.51356e-08	ARFIP1	known
prmtr.8775	65.611	-0.51899	0.127168	-4.08113	4.48175e-05	0.000206906	CXXC1	known
prmtr.7339	108.232	-0.518383	0.0997256	-5.19809	2.01348e-07	1.60936e-06	PAFAH1B1	novel
prmtr.2340	303.448	-0.51804	0.119166	-4.34722	1.37877e-05	7.24979e-05	RSU1	known
prmtr.10205	126.569	-0.517938	0.127904	-4.04942	5.13441e-05	0.000234135	PCYOX1	known
prmtr.3036	1451.9	-0.517501	0.0928006	-5.57648	2.45428e-08	2.36852e-07	NDUFV1	known
prmtr.5656	21.9179	-0.516766	0.121566	-4.25092	2.12893e-05	0.000106944	KLHL28	known
prmtr.10013	672.192	-0.516641	0.125464	-4.11784	3.82436e-05	0.000179977	CHMP2A	known
prmtr.14519	123.184	-0.516042	0.118319	-4.36146	1.29196e-05	6.84919e-05	SCAMP1	known
prmtr.10082	594.433	-0.515844	0.111011	-4.64679	3.37147e-06	2.03368e-05	MRPL33	known
prmtr.18261	26.8249	-0.515528	0.116399	-4.42896	9.46875e-06	5.17862e-05	LRSAM1	known
prmtr.17945	1444.47	-0.514963	0.124069	-4.15063	3.31565e-05	0.000158696	EEF1D	known
prmtr.17083	381.921	-0.514792	0.109689	-4.69319	2.68982e-06	1.66106e-05	CLDN15	novel
prmtr.14062	106.847	-0.513543	0.114759	-4.47495	7.64292e-06	4.26919e-05	QDPR	known
prmtr.5634	66.524	-0.512113	0.133167	-3.84566	0.000120229	0.000494939	HECTD1	known
prmtr.5176	537.955	-0.512009	0.109086	-4.69361	2.68428e-06	1.65918e-05	STK24	known
prmtr.8526	3203.35	-0.510061	0.136007	-3.75025	0.000176661	0.00069794	MYL12B	known
prmtr.14220	105.641	-0.509653	0.134649	-3.78506	0.000153672	0.000615532	UBE2D3	known
prmtr.1205	48.7564	-0.509018	0.12969	-3.92488	8.67735e-05	0.000371257	MTF1	known
prmtr.10272	38.2196	-0.508328	0.12967	-3.92017	8.84868e-05	0.000377816	FAHD2A	known
prmtr.18898	44.0996	-0.507073	0.109281	-4.64009	3.4826e-06	2.09243e-05	TBC1D25	known
prmtr.3519	192.375	-0.507012	0.107365	-4.72232	2.3317e-06	1.46281e-05	BAD	known
prmtr.2700	938.418	-0.506859	0.121848	-4.15977	3.18566e-05	0.000152968	TALDO1	known
prmtr.9667	1017.47	-0.506675	0.12676	-3.99713	6.41146e-05	0.000284477	NDUFB7	known
prmtr.18058	230.696	-0.506475	0.112325	-4.50903	6.5126e-06	3.69194e-05	CREB3	novel
prmtr.6517	350.059	-0.506068	0.101042	-5.00848	5.48605e-07	3.95369e-06	STUB1	known
prmtr.17668	764.215	-0.505861	0.104641	-4.83426	1.33643e-06	8.88573e-06	SARAF	known
prmtr.874	879.75	-0.505603	0.12364	-4.08931	4.32666e-05	0.000200519	CAPN2	novel
prmtr.315	396.214	-0.505404	0.10741	-4.70539	2.53381e-06	1.57955e-05	AKR1A1	known
prmtr.11222	84.6965	-0.503786	0.134342	-3.75002	0.000176818	0.000698344	CLK1	known
prmtr.14318	72.0382	-0.503527	0.137124	-3.67206	0.000240604	0.000918524	TMEM192	known
prmtr.15124	117.998	-0.502784	0.1048	-4.79756	1.60611e-06	1.04841e-05	HDAC3	known
prmtr.17671	221.08	-0.501566	0.107028	-4.68632	2.78163e-06	1.71114e-05	PPP2CB	known
prmtr.9552	1315.61	-0.501272	0.119697	-4.18783	2.81631e-05	0.000137238	NDUFA11	known
prmtr.13309	420.03	-0.5002	0.120436	-4.15324	3.27801e-05	0.000157088	SELENOK	known
prmtr.179	106.195	-0.500172	0.0958825	-5.21651	1.82327e-07	1.47294e-06	TMEM222	known
prmtr.5262	70.3138	-0.499175	0.0979088	-5.09837	3.42599e-07	2.58693e-06	GMPR2	known
prmtr.5821	22.3159	-0.498607	0.118268	-4.2159	2.48784e-05	0.000122694	BTBD7	known
prmtr.443	69.7736	-0.497886	0.130053	-3.82834	0.00012901	0.000527075	ABCD3	known
prmtr.1650	142.063	-0.496431	0.0944007	-5.25876	1.45027e-07	1.20173e-06	DCAF8	known
prmtr.13822	33.4688	-0.496389	0.133658	-3.71386	0.000204119	0.000795919	AFF1	known
prmtr.8784	39.7801	-0.496341	0.13136	-3.77847	0.000157792	0.000630681	FECH	known
prmtr.13191	62.4112	-0.496306	0.128779	-3.85395	0.000116229	0.000481074	POMGNT2	known
prmtr.3595	109.48	-0.496286	0.132578	-3.74334	0.000181589	0.00071539	C11orf24	known
prmtr.12385	50.908	-0.49602	0.125385	-3.95599	7.62182e-05	0.000331598	TPST2	known
prmtr.10697	176.83	-0.495388	0.105505	-4.69541	2.66077e-06	1.64767e-05	LRRFIP1	known
prmtr.18901	382.125	-0.494914	0.0912779	-5.42205	5.89178e-08	5.24225e-07	WDR13	novel
prmtr.8774	70.6287	-0.494845	0.10268	-4.81929	1.4407e-06	9.50592e-06	MBD1	known
prmtr.13102	92.7846	-0.494459	0.127378	-3.88184	0.000103669	0.000435433	SUMF1	known
prmtr.4710	147.527	-0.493653	0.114521	-4.31059	1.62821e-05	8.40581e-05	WASHC3	known
prmtr.4624	319.731	-0.492067	0.0991185	-4.96443	6.89036e-07	4.85715e-06	DCTN2	known
prmtr.4689	643.425	-0.491769	0.131139	-3.74998	0.000176846	0.000698344	BTG1	known
prmtr.3201	54.3975	-0.491538	0.120012	-4.09574	4.20824e-05	0.000195626	C2CD2L	known
prmtr.15135	158.476	-0.488644	0.0957304	-5.10437	3.31892e-07	2.51514e-06	YIPF5	known
prmtr.15211	203.532	-0.487508	0.102055	-4.77692	1.77998e-06	1.14778e-05	KIAA1191	known
prmtr.3457	72.756	-0.486759	0.0971233	-5.01177	5.39324e-07	3.89685e-06	VPS37C	known
prmtr.2749	685.455	-0.485924	0.112936	-4.30266	1.68762e-05	8.68311e-05	EIF3F	known
prmtr.14665	328.859	-0.485826	0.0882258	-5.50663	3.65778e-08	3.40074e-07	IK	known
prmtr.12008	182.48	-0.48517	0.131402	-3.69227	0.000222259	0.000856685	PRMT2	known
prmtr.10944	172.995	-0.484912	0.0991571	-4.89034	1.00661e-06	6.87045e-06	DCTN1	known
prmtr.2965	121.34	-0.484569	0.112209	-4.31846	1.57119e-05	8.14657e-05	MRPL49	known
prmtr.14597	78.2416	-0.484172	0.0968663	-4.99835	5.78228e-07	4.14401e-06	PHAX	novel
prmtr.5664	2201.93	-0.483993	0.115297	-4.19778	2.69543e-05	0.000131769	RPL36AL	known
prmtr.615	107.839	-0.483709	0.107699	-4.49131	7.07855e-06	3.98581e-05	ZBTB7B	known
prmtr.1995	232.2	-0.482109	0.0763062	-6.31808	2.64826e-10	3.83689e-09	RAB18	known
prmtr.10059	569.947	-0.481208	0.10731	-4.48427	7.31639e-06	4.10732e-05	RAB10	known
prmtr.2086	75.1607	-0.480612	0.126483	-3.79982	0.000144801	0.000583626	ZSWIM8	known
prmtr.7415	71.7024	-0.480397	0.113674	-4.2261	2.37771e-05	0.000117852	NDEL1	known
prmtr.8046	194.275	-0.479445	0.102477	-4.67855	2.88908e-06	1.77009e-05	FLII	known
prmtr.312	169.082	-0.47741	0.104505	-4.56828	4.91745e-06	2.87117e-05	UROD	known
prmtr.8366	28.2489	-0.477291	0.129051	-3.69846	0.000216914	0.000838979	DDX5	novel
prmtr.5432	147.691	-0.477031	0.106447	-4.48139	7.41571e-06	4.15751e-05	DLST	known
prmtr.12624	107.579	-0.476848	0.120167	-3.96821	7.24149e-05	0.000317191	UBE2E1	known
prmtr.7062	65.849	-0.4765	0.118876	-4.00836	6.11418e-05	0.000272875	NTAN1	known
prmtr.14352	40.0865	-0.47627	0.129624	-3.67426	0.000238541	0.000911897	UFSP2	known
prmtr.5521	173.343	-0.475805	0.105106	-4.52689	5.98572e-06	3.43861e-05	KLC1	known
prmtr.5970	121.414	-0.474824	0.119494	-3.9736	7.07937e-05	0.00031074	DUT	known
prmtr.8218	241.018	-0.474781	0.0799641	-5.93743	2.89524e-09	3.39866e-08	BECN1	known
prmtr.11920	85.4613	-0.474056	0.0979749	-4.83855	1.3079e-06	8.71433e-06	USP16	known
prmtr.2500	1153.92	-0.473614	0.117401	-4.03417	5.47965e-05	0.000247389	ANXA11	known
prmtr.9861	91.1737	-0.473296	0.125153	-3.78174	0.000155735	0.000623051	ERCC1	known
prmtr.9223	97.5326	-0.473091	0.124655	-3.79521	0.000147516	0.00059357	RAB4B	known
prmtr.6938	34.9708	-0.473056	0.124945	-3.7861	0.00015303	0.000613278	ACSF3	known
prmtr.10070	44.8613	-0.472764	0.120263	-3.93108	8.4564e-05	0.000362915	AGBL5	known
prmtr.19087	45.6769	-0.472152	0.123112	-3.83513	0.0001255	0.000513988	CXorf40A	known
prmtr.12180	75.7644	-0.471149	0.109648	-4.29693	1.73182e-05	8.8887e-05	HSCB	known
prmtr.5719	273.535	-0.470884	0.0875316	-5.37959	7.46574e-08	6.54541e-07	VTI1B	known
prmtr.1043	30.346	-0.470452	0.125209	-3.75733	0.000171738	0.000680255	ZBTB17	known
prmtr.3615	410.129	-0.470102	0.107726	-4.36387	1.2778e-05	6.78701e-05	LAMTOR1	known
prmtr.7782	104.254	-0.46752	0.112719	-4.14765	3.35907e-05	0.000160422	TEN1-CDK3	known
prmtr.435	4444.15	-0.466839	0.118353	-3.94448	7.99745e-05	0.00034543	RPL5	known
prmtr.7037	262.54	-0.465892	0.109652	-4.24881	2.14907e-05	0.000107794	UBALD1	known
prmtr.8889	230.737	-0.46568	0.127606	-3.64937	0.000262889	0.000993642	MRPL54	known
prmtr.8242	66.1644	-0.465165	0.110035	-4.22742	2.36385e-05	0.000117234	UBTF	known
prmtr.6398	511.578	-0.465007	0.0975529	-4.76672	1.87252e-06	1.19714e-05	SCAMP2	known
prmtr.11338	93.1714	-0.464648	0.11947	-3.88926	0.000100552	0.000423398	HDLBP	known
prmtr.8804	73.6523	-0.462926	0.102615	-4.51128	6.44383e-06	3.66039e-05	ZADH2	known
prmtr.6723	3420.02	-0.462697	0.118002	-3.92111	8.81424e-05	0.000376441	ALDOA	known
prmtr.8710	156.696	-0.462306	0.118505	-3.90117	9.57305e-05	0.00040585	AFG3L2	known
prmtr.19474	98.9601	-0.461004	0.121402	-3.79732	0.000146269	0.000588694	TMLHE	known
prmtr.8124	45.6287	-0.460651	0.116516	-3.95353	7.70055e-05	0.000334676	RFFL	known
prmtr.14824	54.1038	-0.460043	0.112033	-4.10633	4.01988e-05	0.000187964	RUFY1	known
prmtr.14779	364.532	-0.45969	0.108426	-4.23966	2.23861e-05	0.000111485	ERGIC1	known
prmtr.16603	53.2466	-0.45919	0.121362	-3.78364	0.000154554	0.000618622	ZNF277	known
prmtr.8321	101.324	-0.457821	0.124443	-3.67896	0.000234187	0.000897297	VEZF1	known
prmtr.9002	88.647	-0.457029	0.121817	-3.75177	0.000175588	0.000694195	CC2D1A	known
prmtr.902	149.161	-0.456991	0.104754	-4.36253	1.28568e-05	6.82019e-05	RAB4A	known
prmtr.14982	57.4767	-0.456869	0.124879	-3.65849	0.000253706	0.000962623	CERT1	known
prmtr.12139	183.014	-0.456735	0.0791215	-5.77258	7.80668e-09	8.28773e-08	SNAP29	known
prmtr.12571	249.681	-0.455603	0.0832398	-5.47338	4.41522e-08	4.03337e-07	ARL8B	known
prmtr.9532	189.587	-0.454342	0.102608	-4.42794	9.51367e-06	5.19498e-05	SH3GL1	known
prmtr.7452	28.0883	-0.45414	0.113995	-3.98387	6.7802e-05	0.000298936	MAPK7	known
prmtr.3032	116.433	-0.45326	0.123164	-3.68014	0.000233105	0.000893559	RPS6KB2	known
prmtr.7914	54.3458	-0.451949	0.121899	-3.70758	0.000209246	0.000814016	MNT	known
prmtr.9309	1621.9	-0.451649	0.122708	-3.68067	0.000232619	0.000892487	NOP53	known
prmtr.12764	64.7313	-0.449014	0.115221	-3.89696	9.7407e-05	0.000411916	NISCH	known
prmtr.11088	146.927	-0.44901	0.117997	-3.80525	0.000141659	0.000572199	FAM168B	known
prmtr.6246	71.1285	-0.44704	0.11282	-3.96241	7.4198e-05	0.000323901	RMDN3	known
prmtr.14604	138.137	-0.446393	0.105825	-4.21822	2.46241e-05	0.000121547	ISOC1	known
prmtr.15665	112.64	-0.446048	0.106671	-4.18155	2.89533e-05	0.000140476	HINT3	known
prmtr.12499	128.717	-0.445161	0.099544	-4.472	7.74915e-06	4.31989e-05	POLDIP3	known
prmtr.10971	106.332	-0.445031	0.0926911	-4.80123	1.57697e-06	1.031e-05	IMMT	novel
prmtr.16966	189.874	-0.444647	0.0870942	-5.10536	3.30171e-07	2.50437e-06	BCL7B	known
prmtr.2115	583.023	-0.442733	0.114116	-3.87968	0.000104593	0.00043898	GHITM	known
prmtr.1254	98.9736	-0.442712	0.105259	-4.20593	2.60009e-05	0.000127591	GPBP1L1	known
prmtr.15485	245.801	-0.442111	0.0940325	-4.70169	2.58018e-06	1.60429e-05	ZFAND3	known
prmtr.3491	428.2	-0.441929	0.100439	-4.39997	1.08265e-05	5.83364e-05	UBXN1	known
prmtr.13246	73.7245	-0.441572	0.102558	-4.3056	1.66531e-05	8.58412e-05	USP19	known
prmtr.9039	111.56	-0.441193	0.109985	-4.0114	6.03595e-05	0.000269815	MVB12A	known
prmtr.7968	1422	-0.440523	0.103738	-4.24651	2.17122e-05	0.000108645	GABARAP	known
prmtr.4278	378.522	-0.439646	0.0959102	-4.58393	4.5631e-06	2.68202e-05	RNF10	known
prmtr.5718	76.825	-0.438634	0.103944	-4.21989	2.44417e-05	0.000120754	PIGH	known
prmtr.6068	115.339	-0.438595	0.114133	-3.84283	0.000121623	0.000500262	MPI	known
prmtr.1756	202.768	-0.43858	0.116306	-3.77091	0.000162656	0.000648267	ADIPOR1	known
prmtr.692	92.4748	-0.438414	0.108419	-4.04368	5.26177e-05	0.000239162	DCAF6	known
prmtr.15646	207.12	-0.437833	0.11813	-3.70635	0.000210266	0.000817033	RWDD1	known
prmtr.8554	591.733	-0.437705	0.0751337	-5.82568	5.68809e-09	6.27712e-08	VAPA	known
prmtr.3516	83.3228	-0.437133	0.11503	-3.80015	0.000144606	0.000582982	TRPT1	known
prmtr.8299	111.931	-0.437109	0.0931873	-4.69064	2.72346e-06	1.67967e-05	SPOP	known
prmtr.2565	246.963	-0.435115	0.103469	-4.20527	2.60767e-05	0.000127851	MRPL43	known
prmtr.13108	290.922	-0.4348	0.0845682	-5.14142	2.72675e-07	2.10444e-06	TADA3	known
prmtr.13731	357.018	-0.434284	0.116556	-3.72597	0.000194562	0.000760774	KLF3	known
prmtr.5501	56.8552	-0.433298	0.0740282	-5.85315	4.82342e-09	5.38261e-08	WDR20	known
prmtr.1378	105.083	-0.432448	0.0985063	-4.39006	1.13321e-05	6.08652e-05	GTF2B	known
prmtr.5749	43.2779	-0.431879	0.106655	-4.04931	5.13692e-05	0.000234186	ABCD4	known
prmtr.1295	123.936	-0.431824	0.111457	-3.87434	0.000106913	0.000447042	CZIB	known
prmtr.14018	170.804	-0.431801	0.112127	-3.85101	0.00011763	0.000485793	TMEM129	known
prmtr.7751	80.6766	-0.429358	0.108911	-3.9423	8.07056e-05	0.000348229	KCTD2	known
prmtr.12065	77.4764	-0.428396	0.0959575	-4.46444	8.02784e-06	4.45451e-05	VPS26C	known
prmtr.15368	402.003	-0.42669	0.0917822	-4.64894	3.33647e-06	2.01474e-05	PPP1R11	known
prmtr.6601	116.143	-0.426582	0.0908947	-4.69315	2.69032e-06	1.66106e-05	NAA60	known
prmtr.6673	387.525	-0.426498	0.0749346	-5.6916	1.25852e-08	1.28638e-07	METTL9	known
prmtr.12250	103.342	-0.426468	0.0856446	-4.97951	6.37456e-07	4.52783e-06	GTPBP1	known
prmtr.8783	375.633	-0.426463	0.0824671	-5.17131	2.32457e-07	1.832e-06	TXNL1	known
prmtr.9912	100.114	-0.425513	0.101196	-4.20484	2.61272e-05	0.000128062	GYS1	known
prmtr.4742	392.212	-0.425186	0.0799205	-5.32011	1.03705e-07	8.82436e-07	PPP1CC	known
prmtr.4617	279.979	-0.422806	0.109166	-3.87306	0.000107479	0.000448845	STAT6	known
prmtr.5255	108.752	-0.422758	0.0883325	-4.78599	1.7015e-06	1.10252e-05	DCAF11	known
prmtr.4308	113.672	-0.422082	0.106884	-3.94896	7.84924e-05	0.000340279	SNRNP35	known
prmtr.12851	51.6797	-0.421046	0.0981704	-4.28893	1.79536e-05	9.18111e-05	GTPBP8	known
prmtr.10819	146.14	-0.41768	0.0959599	-4.35265	1.34501e-05	7.09674e-05	FAM98A	known
prmtr.10621	53.3661	-0.416959	0.111726	-3.73198	0.000189977	0.000744585	ZFAND2B	known
prmtr.17567	602.479	-0.41481	0.0952671	-4.35418	1.33569e-05	7.05202e-05	MAF1	known
prmtr.5235	176.732	-0.414345	0.0957277	-4.32837	1.50218e-05	7.82018e-05	TOX4	known
prmtr.6239	2241.73	-0.413954	0.0978903	-4.22876	2.34986e-05	0.000116575	SRP14	known
prmtr.13266	165.533	-0.412294	0.107134	-3.84838	0.0001189	0.000490435	IFRD2	novel
prmtr.3660	221.222	-0.411897	0.105593	-3.90079	9.58781e-05	0.00040627	CCDC90B	known
prmtr.138	189.803	-0.411805	0.0909045	-4.53009	5.89599e-06	3.39506e-05	PITHD1	known
[truncated: 51 more rows]

## Sheet: S7
Up-regulated promoter (tumor vs normal)
promoter ID	baseMean	log2FoldChange	lfcSE	stat	pvalue	padj	gene name	promoter type
prmtr.11705	895.419	8.47263	0.436469	19.4118	6.13822e-84	1.02895e-79	CST1	known
prmtr.16891	446.318	5.06338	0.350974	14.4267	3.51658e-47	1.96495e-43	INHBA	known
prmtr.17491	209.096	3.26665	0.231249	14.1261	2.62103e-45	1.09841e-41	CTHRC1	known
prmtr.15735	48.4531	2.22948	0.162229	13.7428	5.62637e-43	1.42768e-39	MTHFD1L	novel
prmtr.19114	946.334	2.88177	0.209758	13.7386	5.96178e-43	1.42768e-39	BGN	known
prmtr.6109	88.0077	5.21022	0.394584	13.2043	8.28348e-40	1.54284e-36	CEMIP	novel
prmtr.11444	174.638	2.29514	0.180549	12.712	5.06988e-37	7.72604e-34	TPX2	known
prmtr.13023	95.0416	2.32908	0.189255	12.3065	8.35428e-35	1.00031e-31	ECT2	known
prmtr.12157	169.264	4.01674	0.331896	12.1024	1.02572e-33	1.14628e-30	MMP11	known
prmtr.11038	380.063	2.15648	0.180305	11.9602	5.74434e-33	6.01827e-30	MIR4435-2HG	known
prmtr.9273	633.586	3.25522	0.274651	11.8522	2.09563e-32	2.06641e-29	APOC1	known
prmtr.17900	73.7833	1.9834	0.168613	11.7631	6.0505e-32	5.50156e-29	ATAD2	known
prmtr.1421	27.3295	6.1128	0.533648	11.4547	2.22623e-30	1.69629e-27	COL11A1	known
prmtr.16332	151.136	2.11006	0.184818	11.417	3.43983e-30	2.50704e-27	NFE2L3	known
prmtr.4910	31.435	5.86235	0.522533	11.2191	3.2859e-29	2.20326e-26	DNAJC15	novel
prmtr.1417	21.4851	5.95714	0.532184	11.1938	4.37441e-29	2.71586e-26	COL11A1	novel
prmtr.19181	63.2328	3.4951	0.314204	11.1237	9.62281e-29	5.76097e-26	SH3KBP1	known
prmtr.6106	52.7079	4.16396	0.375975	11.0751	1.65675e-28	9.57658e-26	CEMIP	known
prmtr.9588	204.246	1.63937	0.148373	11.0489	2.2183e-28	1.19953e-25	DNMT1	novel
prmtr.853	38.6975	2.44627	0.221815	11.0285	2.78594e-28	1.4594e-25	CENPF	known
prmtr.839	33.742	2.68354	0.245528	10.9297	8.31285e-28	4.09848e-25	DTL	known
prmtr.1419	17.9563	5.84865	0.539475	10.8414	2.19161e-27	1.0205e-24	COL11A1	novel
prmtr.5905	36.9339	2.28367	0.211598	10.7925	3.73529e-27	1.66593e-24	BUB1B	known
prmtr.9061	625.784	2.7532	0.255127	10.7915	3.77649e-27	1.66593e-24	GDF15	known
prmtr.5011	79.4714	2.29038	0.212782	10.764	5.0916e-27	2.18847e-24	ATP11A	novel
prmtr.1057	239.463	2.71508	0.253689	10.7024	9.91827e-27	4.1565e-24	MFAP2	known
prmtr.308	53.3272	2.18065	0.204535	10.6615	1.54035e-26	6.14784e-24	KIF2C	novel
prmtr.2148	79.5255	1.8393	0.174014	10.5698	4.11229e-26	1.53188e-23	CEP55	known
prmtr.17867	82.9773	1.74902	0.165625	10.5601	4.56011e-26	1.66176e-23	NUDCD1	novel
prmtr.1062	317.532	1.29472	0.122731	10.5492	5.12236e-26	1.82694e-23	RCC2	novel
prmtr.17424	278.705	2.62347	0.249018	10.5353	5.9423e-26	2.07522e-23	SULF1	known
prmtr.1730	23.3107	2.56646	0.243993	10.5186	7.09116e-26	2.4259e-23	ASPM	known
prmtr.7	291.999	1.74359	0.166244	10.4881	9.79353e-26	3.28338e-23	AGRN	novel
prmtr.1628	52.6346	2.08272	0.19903	10.4644	1.25911e-25	4.13851e-23	IQGAP3	novel
prmtr.19092	146.487	2.08831	0.199708	10.4568	1.36368e-25	4.31309e-23	HMGB3	novel
prmtr.14373	47.9769	2.21949	0.212241	10.4574	1.35476e-25	4.31309e-23	TRIP13	novel
prmtr.4887	67.1713	1.63647	0.15711	10.4161	2.0945e-25	6.38364e-23	RFC3	known
prmtr.13828	673.313	3.75489	0.3609	10.4042	2.37171e-25	7.09945e-23	SPP1	known
prmtr.9639	31.7835	1.9576	0.188221	10.4005	2.46614e-25	7.25261e-23	TNPO2	known
prmtr.11311	34.6817	2.04763	0.197397	10.3732	3.28426e-25	9.49209e-23	HJURP	known
prmtr.6590	110.578	1.6684	0.161104	10.356	3.92861e-25	1.09759e-22	PAQR4	known
prmtr.18962	32.7699	2.2575	0.217979	10.3565	3.90892e-25	1.09759e-22	KIF4A	novel
prmtr.13627	45.4837	3.064	0.296381	10.338	4.74204e-25	1.30313e-22	MELTF	known
prmtr.16851	16.1461	5.31406	0.514422	10.3302	5.14753e-25	1.39174e-22	HOXA11	known
prmtr.6464	89.4256	1.68607	0.163475	10.3139	6.09674e-25	1.62222e-22	PRC1	known
prmtr.5042	50.987	2.16904	0.210692	10.2948	7.4339e-25	1.91926e-22	SKA3	known
prmtr.16887	479.196	3.58858	0.348584	10.2947	7.44212e-25	1.91926e-22	SFRP4	known
prmtr.16049	55.5397	1.61199	0.157098	10.261	1.056e-24	2.64204e-22	CGAS	novel
prmtr.8167	150.293	2.28661	0.223764	10.2188	1.63289e-24	4.02531e-22	TOP2A	known
prmtr.1272	19.2939	2.13308	0.208921	10.21	1.78911e-24	4.3465e-22	STIL	known
prmtr.7689	127.218	1.66105	0.163036	10.1883	2.23726e-24	5.3576e-22	PRR11	known
prmtr.11529	38.8966	2.74478	0.269609	10.1806	2.42048e-24	5.71473e-22	PABPC1L	novel
prmtr.4374	88.9374	1.2135	0.11944	10.1599	2.99437e-24	6.97148e-22	NOP2	novel
prmtr.6831	61.2096	2.53805	0.249894	10.1565	3.10026e-24	7.11913e-22	PLEKHG4	known
prmtr.14975	194.034	1.91208	0.18841	10.1485	3.36489e-24	7.62238e-22	ENC1	known
prmtr.9516	299.723	1.08924	0.107388	10.143	3.56043e-24	7.9578e-22	MFSD12	known
prmtr.1814	76.564	2.0819	0.205765	10.1178	4.60493e-24	1.01569e-21	NEK2	known
prmtr.2189	33.5978	1.65907	0.165877	10.0018	1.49691e-23	3.17629e-21	TWNK	known
prmtr.1968	21.988	2.65418	0.265702	9.98934	1.69716e-23	3.55619e-21	MCM10	known
prmtr.4950	15.9814	2.8152	0.281946	9.98489	1.77492e-23	3.67322e-21	AL137782.1	novel
prmtr.18960	23.7145	2.29098	0.230547	9.93713	2.86971e-23	5.79577e-21	KIF4A	known
prmtr.6684	181.953	1.84414	0.185866	9.92192	3.34272e-23	6.5962e-21	PLK1	known
prmtr.13772	266.975	1.20804	0.121831	9.91573	3.5563e-23	6.93189e-21	PAICS	novel
prmtr.4051	18.8192	4.35433	0.440071	9.89461	4.39302e-23	8.4644e-21	HOXC11	known
prmtr.12115	19.8881	3.65275	0.36935	9.88969	4.6147e-23	8.79048e-21	DUXAP8	known
prmtr.11539	450.201	2.12882	0.21556	9.87575	5.30362e-23	9.98928e-21	UBE2C	known
prmtr.11201	177.993	2.1604	0.218872	9.8706	5.58288e-23	1.03984e-20	COL5A2	novel
prmtr.3014	35.2213	1.98255	0.201132	9.85694	6.39703e-23	1.15573e-20	LRFN4	novel
prmtr.11216	580.113	1.39779	0.142119	9.83534	7.92986e-23	1.39925e-20	HSPD1	known
prmtr.3834	55.5509	1.80005	0.18324	9.82347	8.92208e-23	1.55792e-20	RAD51AP1	known
prmtr.11200	192.813	2.05052	0.208913	9.81521	9.68406e-23	1.67354e-20	COL5A2	novel
prmtr.10056	23.8233	1.59462	0.162632	9.80513	1.07011e-22	1.82856e-20	CENPO	known
prmtr.17289	73.4856	1.44384	0.147614	9.78122	1.35563e-22	2.24994e-20	BMP1	known
prmtr.16187	20.9652	2.53047	0.259195	9.76282	1.62563e-22	2.67162e-20	MTFR2	known
prmtr.19133	203.867	1.13821	0.116675	9.75534	1.75012e-22	2.84828e-20	DKC1	known
prmtr.17978	31.6403	1.86044	0.190807	9.75035	1.8384e-22	2.94062e-20	TONSL	known
prmtr.17981	49.5886	2.12143	0.21758	9.75015	1.84194e-22	2.94062e-20	RECQL4	novel
prmtr.18999	15.3486	2.15456	0.221382	9.73232	2.19518e-22	3.45593e-20	CENPI	novel
prmtr.3696	870.499	4.3491	0.446958	9.73045	2.23605e-22	3.47063e-20	MMP7	known
prmtr.15732	68.2278	1.53366	0.157976	9.70818	2.78263e-22	4.24048e-20	MTHFD1L	known
prmtr.6140	54.1167	1.70866	0.176	9.70829	2.77956e-22	4.24048e-20	FANCI	known
prmtr.8530	229.779	1.15502	0.119257	9.68513	3.48758e-22	5.21985e-20	TGIF1	known
prmtr.7030	118.342	1.17979	0.122024	9.66857	4.10084e-22	6.0834e-20	TFAP4	known
prmtr.14639	89.919	1.9325	0.200549	9.63607	5.63016e-22	8.20681e-20	KIF20A	known
prmtr.16747	33.112	1.93561	0.201248	9.61804	6.7099e-22	9.69638e-20	PRKAR1B	known
prmtr.7552	70.4792	2.27864	0.236959	9.61616	6.83341e-22	9.79047e-20	CDC6	known
prmtr.3391	19.8414	2.30939	0.240449	9.60451	7.65211e-22	1.08705e-19	KIF18A	known
prmtr.11437	46.822	1.83938	0.191602	9.59997	7.99685e-22	1.12648e-19	GINS1	known
prmtr.19101	88.078	8.81232	0.918685	9.59232	8.61241e-22	1.20308e-19	MAGEA3	known
prmtr.680	40.6274	1.88651	0.196701	9.59076	8.74413e-22	1.21139e-19	NUF2	known
prmtr.1665	104.9	2.33454	0.243629	9.58235	9.48659e-22	1.30347e-19	OLFML2B	known
prmtr.12587	27.3723	1.92174	0.201148	9.55389	1.24916e-21	1.67518e-19	FANCD2	known
prmtr.10074	55.5948	1.42644	0.149527	9.53966	1.43299e-21	1.90645e-19	CAD	novel
prmtr.938	13.6586	2.48753	0.260894	9.53467	1.50367e-21	1.98473e-19	EXO1	novel
prmtr.13583	182.637	1.18728	0.124551	9.53243	1.53645e-21	2.01215e-19	RFC4	known
prmtr.13790	591.531	3.67604	0.386836	9.50284	2.0424e-21	2.59369e-19	CXCL8	known
prmtr.8228	41.3778	2.4562	0.258912	9.48661	2.38665e-21	3.00807e-19	ETV4	known
prmtr.17513	17.3061	2.27401	0.240251	9.46515	2.93151e-21	3.6133e-19	MTBP	known
prmtr.19427	54.5093	9.6947	1.02506	9.45768	3.14853e-21	3.85247e-19	CSAG1	known
prmtr.7076	88.3519	1.42048	0.150432	9.44269	3.63329e-21	4.35035e-19	KNOP1	known
prmtr.11521	147.819	2.02103	0.214176	9.43631	3.86131e-21	4.55825e-19	MYBL2	known
prmtr.8521	44.4312	1.85674	0.197151	9.41785	4.60414e-21	5.37908e-19	NDC80	known
prmtr.1921	13.8812	2.99994	0.31855	9.41747	4.62082e-21	5.37908e-19	ZNF695	known
prmtr.17868	63.9126	1.35185	0.143953	9.39089	5.94968e-21	6.78465e-19	NUDCD1	known
prmtr.18123	601.19	1.78016	0.189688	9.38471	6.30911e-21	7.14593e-19	CKS2	known
prmtr.7737	541.133	1.59253	0.169915	9.37256	7.07968e-21	7.91178e-19	SOX9	known
prmtr.5894	24.6143	2.2695	0.242296	9.36666	7.48637e-21	8.20223e-19	ARHGAP11A	known
prmtr.15441	82.9508	1.67549	0.178993	9.36061	7.9277e-21	8.62935e-19	KIFC1	known
prmtr.16829	25.534	4.4802	0.478973	9.35377	8.45751e-21	9.14666e-19	IGF2BP3	known
prmtr.18892	5018.58	1.82418	0.195076	9.35112	8.67262e-21	9.31917e-19	TIMP1	known
prmtr.6059	107.968	2.69345	0.288494	9.33623	9.98225e-21	1.06581e-18	ISLR	known
prmtr.17130	11.5707	5.74217	0.615128	9.33492	1.01068e-20	1.07228e-18	FEZF1	known
prmtr.14411	163.452	1.47055	0.157655	9.32766	1.08229e-20	1.14104e-18	BRIX1	known
prmtr.2047	274.405	1.39189	0.149322	9.32143	1.14779e-20	1.19506e-18	DDX21	known
prmtr.14224	34.1968	2.48799	0.267617	9.29686	1.44658e-20	1.48767e-18	CENPE	novel
prmtr.11778	199.016	1.19443	0.128721	9.27924	1.70695e-20	1.74473e-18	TOMM34	known
prmtr.4758	18.2089	6.39387	0.689862	9.26834	1.89061e-20	1.90918e-18	LINC01234	known
prmtr.17602	113.055	1.46113	0.157962	9.24987	2.24757e-20	2.24262e-18	MFHAS1	known
prmtr.17374	17.6868	1.94685	0.210502	9.24858	2.27496e-20	2.25652e-18	GINS4	known
prmtr.1748	214.046	1.68285	0.182072	9.24277	2.40195e-20	2.36846e-18	UBE2T	known
prmtr.17452	93.3683	1.21468	0.131464	9.23961	2.47387e-20	2.41101e-18	RIPK2	known
prmtr.15169	1631.9	1.79576	0.194353	9.23966	2.47275e-20	2.41101e-18	SPARC	known
prmtr.17884	40.8662	1.57523	0.170509	9.23834	2.50341e-20	2.4257e-18	DSCC1	known
prmtr.4038	18.3046	2.18332	0.236629	9.22675	2.78976e-20	2.68763e-18	ESPL1	known
prmtr.11374	263.784	1.64789	0.178703	9.22138	2.93311e-20	2.80959e-18	CDC25B	known
prmtr.15581	40.8011	2.02579	0.22015	9.20183	3.51902e-20	3.27719e-18	TTK	known
prmtr.10537	41.7323	2.14808	0.233529	9.19831	3.63629e-20	3.36768e-18	SLC39A10	known
prmtr.17394	258.432	1.43638	0.156219	9.19467	3.76132e-20	3.46434e-18	MCM4	novel
prmtr.2671	62.1942	1.90403	0.207291	9.18531	4.10337e-20	3.7383e-18	MKI67	known
prmtr.6143	23.8672	2.27363	0.247518	9.18569	4.08908e-20	3.7383e-18	TICRR	known
prmtr.16494	54.9488	1.37017	0.149234	9.18136	4.25699e-20	3.8573e-18	DBF4	known
prmtr.3761	658.585	1.86586	0.203439	9.17157	4.66192e-20	4.2015e-18	THY1	known
prmtr.3235	43.1619	1.88408	0.205771	9.15618	5.37682e-20	4.79424e-18	CHEK1	known
prmtr.14255	144.077	1.56711	0.171181	9.15467	5.45248e-20	4.83597e-18	MAD2L1	known
prmtr.10569	204.461	1.01454	0.110869	9.15082	5.65022e-20	4.98498e-18	NOP58	known
prmtr.2454	14.0605	2.23544	0.244353	9.14842	5.77718e-20	5.07031e-18	DNA2	novel
prmtr.15496	84.2944	1.16265	0.127379	9.1275	7.00982e-20	6.08837e-18	BYSL	known
prmtr.4909	8.73962	5.12725	0.562042	9.12255	7.33774e-20	6.30782e-18	DNAJC15	novel
prmtr.4210	21.9575	1.95011	0.213797	9.12132	7.42143e-20	6.34721e-18	PARPBP	known
prmtr.2903	162.942	1.14902	0.126203	9.10459	8.65968e-20	7.36864e-18	CCDC86	known
prmtr.3698	530.919	3.67116	0.40336	9.10145	8.91315e-20	7.50809e-18	MMP1	known
prmtr.17703	86.5733	1.60575	0.176466	9.09952	9.07325e-20	7.56691e-18	PRKDC	novel
prmtr.4359	111.069	1.77826	0.195892	9.07777	1.10826e-19	9.15158e-18	FOXM1	known
prmtr.17814	19.675	2.00111	0.220664	9.06856	1.206e-19	9.90986e-18	RAD54B	known
prmtr.9272	1342.47	2.18668	0.241412	9.05786	1.33035e-19	1.08256e-17	APOE	known
prmtr.11056	6.83122	4.28647	0.474067	9.04192	1.53949e-19	1.2407e-17	AC012363.1	novel
prmtr.18775	120.493	1.90337	0.210572	9.03905	1.58037e-19	1.26754e-17	SAPCD2	novel
prmtr.8620	21.6121	2.00664	0.2224	9.02267	1.83568e-19	1.45837e-17	SKA1	known
prmtr.10511	3457.54	2.45322	0.272971	8.9871	2.53837e-19	2.00711e-17	COL3A1	known
prmtr.8533	13.6772	3.37429	0.375884	8.97694	2.78389e-19	2.16048e-17	DLGAP1-AS2	novel
prmtr.16850	34.0382	4.41725	0.492599	8.96723	3.04072e-19	2.34892e-17	HOXA10	known
prmtr.16651	118.903	2.21378	0.247372	8.94917	3.58166e-19	2.7541e-17	MEST	known
prmtr.778	25.211	1.9613	0.219203	8.94742	3.63899e-19	2.78541e-17	INAVA	known
prmtr.11833	117.386	1.89044	0.211502	8.93817	3.95681e-19	3.00126e-17	AURKA	known
prmtr.11667	939.138	1.25798	0.140811	8.93381	4.11588e-19	3.10786e-17	PCNA	known
prmtr.12203	10.8323	3.50122	0.39214	8.92849	4.31856e-19	3.23178e-17	SMTN	novel
prmtr.7014	63.9632	1.71128	0.19193	8.91618	4.82632e-19	3.56958e-17	PKMYT1	known
prmtr.8520	259.262	1.50642	0.168998	8.91382	4.93024e-19	3.62481e-17	TYMS	known
prmtr.17081	226.615	1.29061	0.144877	8.90826	5.18416e-19	3.79485e-17	PLOD3	novel
prmtr.17099	30.1043	1.61602	0.181881	8.885	6.39215e-19	4.6386e-17	PUS7	known
prmtr.8083	73.0401	1.60802	0.181264	8.87117	7.23792e-19	5.20727e-17	SPAG5	known
prmtr.11037	37.5364	1.77438	0.200352	8.85629	8.27244e-19	5.92611e-17	BUB1	known
prmtr.6901	114.446	1.31286	0.148289	8.85335	8.49316e-19	6.03298e-17	CENPN	known
prmtr.748	199.151	2.4381	0.275388	8.85334	8.4936e-19	6.03298e-17	LAMC2	novel
prmtr.3632	25.2176	1.82946	0.206712	8.85027	8.73087e-19	6.17534e-17	PGM2L1	known
prmtr.4139	45.6423	3.6716	0.416063	8.82462	1.09835e-18	7.6715e-17	HMGA2	known
prmtr.18428	80.4333	4.30449	0.487877	8.8229	1.1153e-18	7.75758e-17	CDKN2A	known
prmtr.3850	154.626	1.28749	0.146048	8.81555	1.19096e-18	8.2496e-17	NCAPD2	novel
prmtr.17229	15.0367	1.85591	0.210931	8.79869	1.38423e-18	9.50978e-17	XRCC2	known
prmtr.16628	13.692	4.48929	0.510203	8.79903	1.38009e-18	9.50978e-17	FEZF1-AS1	novel
prmtr.12295	39.6535	1.85366	0.210789	8.79389	1.44465e-18	9.88433e-17	ARHGAP8	known
prmtr.17702	148.842	1.41114	0.16049	8.7927	1.46004e-18	9.94901e-17	PRKDC	novel
prmtr.17533	31.5524	1.98751	0.226551	8.77292	1.74094e-18	1.18152e-16	PVT1	known
prmtr.8822	670.979	0.802124	0.0915711	8.75957	1.95991e-18	1.32476e-16	PTBP1	known
prmtr.3993	122.498	1.85307	0.211574	8.7585	1.97873e-18	1.33211e-16	TROAP	known
prmtr.10180	11.9033	2.56139	0.292476	8.75759	1.99471e-18	1.33749e-16	OTX1	known
prmtr.17423	36.7675	3.01137	0.344766	8.73452	2.44683e-18	1.63411e-16	SULF1	known
prmtr.1128	14.9343	2.10398	0.240937	8.7325	2.49097e-18	1.65699e-16	AUNIP	known
prmtr.14390	814.004	1.01776	0.116767	8.71622	2.87636e-18	1.89084e-16	CCT5	known
prmtr.1130	968.912	1.60171	0.183874	8.71094	3.01363e-18	1.97334e-16	STMN1	known
prmtr.12055	159.241	1.32604	0.152245	8.7099	3.04136e-18	1.98375e-16	RUNX1	known
prmtr.6039	32.703	1.6901	0.194058	8.70924	3.05928e-18	1.9877e-16	KIF23	known
prmtr.17663	103.48	1.77155	0.203514	8.70481	3.18112e-18	2.05889e-16	PBK	known
prmtr.12440	26.9024	2.1801	0.250955	8.68721	3.71452e-18	2.37659e-16	C1QTNF6	known
prmtr.18776	85.0845	1.91293	0.220516	8.67478	4.14342e-18	2.64092e-16	SAPCD2	known
prmtr.12897	135.182	1.3811	0.159571	8.65508	4.92571e-18	3.12764e-16	MCM2	known
prmtr.7322	22.142	2.03991	0.235747	8.65296	5.01788e-18	3.17414e-16	FANCA	known
prmtr.4774	16.0269	2.10765	0.243711	8.64814	5.23451e-18	3.29872e-16	CIT	known
prmtr.5929	129.89	1.71648	0.198606	8.64264	5.49289e-18	3.44859e-16	NUSAP1	known
prmtr.2154	62.4621	2.02916	0.23522	8.62667	6.31625e-18	3.95072e-16	HELLS	known
prmtr.16874	87.7696	1.02332	0.118765	8.61638	6.91034e-18	4.27744e-16	NT5C3A	known
prmtr.4404	13.9924	3.81058	0.442253	8.6163	6.91514e-18	4.27744e-16	OLR1	known
prmtr.14472	219.155	1.45609	0.169097	8.61096	7.2451e-18	4.44871e-16	CCNB1	known
prmtr.16274	257.809	1.50479	0.174808	8.60825	7.41818e-18	4.53835e-16	TTYH3	known
prmtr.1233	114.573	1.16218	0.135164	8.59827	8.09262e-18	4.9151e-16	P3H1	known
prmtr.14122	41.5197	1.37585	0.160034	8.59727	8.1634e-18	4.94018e-16	PPAT	known
prmtr.12494	118.146	1.08065	0.125719	8.59581	8.26816e-18	4.98558e-16	TCF20	known
prmtr.10450	11.7768	4.45862	0.519618	8.58058	9.43988e-18	5.67171e-16	GAD1	known
prmtr.9302	26.31	1.64492	0.191968	8.56873	1.04635e-17	6.26429e-16	DHX34	known
prmtr.14598	199.709	1.42414	0.166329	8.56222	1.10716e-17	6.60472e-16	LMNB1	known
prmtr.8252	32.6529	1.99003	0.232653	8.55365	1.19257e-17	7.06398e-16	KIF18B	novel
prmtr.6023	21.1061	2.26761	0.265247	8.54902	1.24133e-17	7.30122e-16	SMAD6	novel
prmtr.17597	32.7005	2.04957	0.24008	8.53703	1.37721e-17	8.07212e-16	ANGPT2	known
prmtr.10332	48.2935	1.85377	0.217307	8.53065	1.45523e-17	8.49966e-16	LINC01123	novel
prmtr.2893	21.647	2.37443	0.278494	8.52596	1.51553e-17	8.82113e-16	FAM111B	known
prmtr.17701	131.113	1.3304	0.156138	8.52068	1.58617e-17	9.16861e-16	PRKDC	novel
prmtr.10302	249.493	1.19495	0.14032	8.51589	1.65309e-17	9.5226e-16	MAP4K4	novel
prmtr.17139	45.5276	1.1294	0.132788	8.50528	1.81151e-17	1.033e-15	RBM28	known
prmtr.4938	73.0776	1.58938	0.186868	8.50536	1.81039e-17	1.033e-15	CKAP2	known
prmtr.3829	47.9691	1.60441	0.188637	8.50527	1.81174e-17	1.033e-15	TEAD4	known
prmtr.11669	82.4852	1.25432	0.147505	8.50358	1.83825e-17	1.04103e-15	TRMT6	known
prmtr.9304	54.7423	1.13409	0.133779	8.47736	2.30365e-17	1.28558e-15	DHX34	novel
prmtr.13710	33.5277	1.70535	0.201171	8.47712	2.30842e-17	1.28558e-15	NCAPG	known
prmtr.516	52.6399	1.02975	0.121711	8.46059	2.66017e-17	1.46686e-15	DCLRE1B	known
prmtr.13004	185.169	1.55921	0.184507	8.4507	2.89557e-17	1.58622e-15	SMC4	novel
prmtr.5848	2075.68	1.21469	0.143748	8.45013	2.90988e-17	1.58887e-15	HSP90AA1	known
prmtr.4056	7.53736	4.45633	0.527432	8.44911	2.9352e-17	1.59749e-15	HOXC6	known
prmtr.13234	20.4082	2.46562	0.291939	8.44565	3.02367e-17	1.64032e-15	CELSR3	novel
prmtr.15908	201.818	0.978948	0.115919	8.44509	3.03817e-17	1.64287e-15	VARS	novel
prmtr.9607	44.2694	1.54237	0.182948	8.43065	3.43763e-17	1.8529e-15	SPC24	known
prmtr.11949	25.6669	1.51872	0.180386	8.41928	3.78816e-17	2.02878e-15	CHAF1B	known
prmtr.17078	227.429	1.13514	0.13502	8.40718	4.19993e-17	2.24215e-15	EPHB4	known
prmtr.9697	32.7851	4.0956	0.487274	8.40512	4.27435e-17	2.27463e-15	COMP	known
prmtr.7291	72.2042	1.73051	0.205946	8.40274	4.36185e-17	2.31385e-15	GINS2	known
prmtr.6156	12.1346	2.04136	0.243111	8.39681	4.58767e-17	2.41834e-15	BLM	known
prmtr.16572	18.9327	2.64006	0.315007	8.38095	5.25037e-17	2.74181e-15	AC006329.1	known
prmtr.1690	25.9166	1.23678	0.147736	8.37155	5.68629e-17	2.96023e-15	CENPL	known
prmtr.10876	53.8693	1.1578	0.13835	8.36867	5.82738e-17	3.02428e-15	PNPT1	known
prmtr.3962	25.669	1.46856	0.175598	8.36318	6.10523e-17	3.14899e-15	BICD1	known
prmtr.16749	47.8639	3.97161	0.475665	8.3496	6.84957e-17	3.52207e-15	ADAP1	known
prmtr.11615	12.7595	4.39044	0.526739	8.33513	7.74108e-17	3.94419e-15	BIRC7	known
prmtr.15560	31.8926	1.41444	0.170272	8.30694	9.82035e-17	4.97337e-15	PRIM2	known
prmtr.1778	20.0813	3.64569	0.438917	8.3061	9.89012e-17	4.99362e-15	LEMD1	novel
prmtr.11044	39.6118	1.67808	0.202184	8.29976	1.04326e-16	5.25171e-15	CKAP2L	known
prmtr.11649	67.5594	2.30181	0.277638	8.29071	1.12577e-16	5.61643e-15	CPXM1	known
prmtr.19328	58.3724	1.20392	0.145354	8.28269	1.20425e-16	5.97245e-15	TIMM8A	known
prmtr.10800	96.5214	1.33649	0.161354	8.28297	1.20138e-16	5.97245e-15	SLC5A6	novel
prmtr.683	197.721	0.89053	0.107745	8.26519	1.3947e-16	6.85612e-15	UCK2	known
prmtr.1994	34.8414	1.27563	0.154456	8.2589	1.47023e-16	7.20626e-15	MASTL	known
prmtr.17548	1652.94	1.71738	0.208149	8.25075	1.57409e-16	7.69287e-15	LY6E	known
prmtr.10147	48.2223	1.13479	0.137758	8.23759	1.75713e-16	8.56242e-15	MSH2	known
prmtr.19356	48.9112	5.64213	0.686055	8.22403	1.96782e-16	9.53367e-15	CT83	known
prmtr.12374	17.6512	6.09148	0.741275	8.21757	2.07671e-16	1.00323e-14	PRAME	known
prmtr.13029	221.752	1.1845	0.144474	8.1987	2.43009e-16	1.16388e-14	ACTL6A	known
prmtr.703	187.557	1.17327	0.143166	8.19516	2.50255e-16	1.19517e-14	PRRC2C	novel
prmtr.5	298.189	1.27451	0.1556	8.19098	2.59115e-16	1.23396e-14	AGRN	novel
prmtr.13857	19.2283	2.2906	0.2803	8.17195	3.03453e-16	1.4329e-14	ARHGEF38	known
prmtr.323	18.4613	1.84292	0.225544	8.17101	3.05831e-16	1.44007e-14	RAD54L	known
prmtr.17492	194.548	1.02023	0.124912	8.16759	3.14601e-16	1.47309e-14	DCAF13	known
prmtr.17982	40.7999	1.76476	0.216125	8.16545	3.20247e-16	1.49119e-14	RECQL4	known
prmtr.13441	120.244	0.957094	0.117388	8.15322	3.54348e-16	1.64087e-14	RUVBL1	known
prmtr.8902	31.4553	1.81076	0.222178	8.15001	3.63881e-16	1.67575e-14	UHRF1	known
prmtr.1629	130.043	0.957075	0.117514	8.14431	3.8144e-16	1.7518e-14	GPATCH4	known
prmtr.17545	364.229	1.1767	0.144929	8.11913	4.69528e-16	2.13878e-14	THEM6	known
prmtr.1289	18.8316	1.92724	0.237392	8.11838	4.72429e-16	2.14616e-14	ORC1	known
prmtr.3849	153.855	1.26626	0.156072	8.1133	4.92646e-16	2.23066e-14	NCAPD2	known
prmtr.705	134.521	1.18653	0.146546	8.09667	5.64855e-16	2.54534e-14	PRRC2C	novel
prmtr.13939	14.5747	1.89495	0.23406	8.09601	5.67926e-16	2.55232e-14	MND1	known
prmtr.1736	8.23829	2.29323	0.283793	8.08064	6.44286e-16	2.87238e-14	KIF14	known
prmtr.12894	60.9656	1.32699	0.164285	8.07736	6.6185e-16	2.94286e-14	PLXNA1	novel
prmtr.10553	9.36773	1.98447	0.245884	8.07074	6.98741e-16	3.0905e-14	SGO2	known
prmtr.18567	37.7403	1.36306	0.168898	8.07032	7.01114e-16	3.09284e-14	ZNF367	known
prmtr.17064	217.592	1.45972	0.180911	8.06873	7.10324e-16	3.11706e-14	MCM7	known
prmtr.10542	2280.84	1.24712	0.154583	8.06768	7.16474e-16	3.13584e-14	HSPE1	known
prmtr.15206	18.9921	2.2077	0.273667	8.0671	7.199e-16	3.14262e-14	STC2	known
prmtr.12309	11.54	2.06601	0.256257	8.06227	7.48935e-16	3.26088e-14	GTSE1	novel
prmtr.5130	19.3539	2.12626	0.263813	8.05972	7.64684e-16	3.32083e-14	DLEU2	known
prmtr.17704	82.911	1.32117	0.164168	8.04766	8.43941e-16	3.62743e-14	PRKDC	novel
prmtr.16865	298.776	1.02403	0.127353	8.04089	8.91877e-16	3.82367e-14	GGCT	known
prmtr.12697	19.633	1.74158	0.216601	8.04051	8.94676e-16	3.82588e-14	KIF15	known
prmtr.9043	216.248	0.87503	0.108879	8.03669	9.22949e-16	3.92749e-14	COLGALT1	known
prmtr.16405	758.957	0.878094	0.109348	8.03028	9.72487e-16	4.11662e-14	CCT6A	known
prmtr.9159	11.7186	1.91796	0.238878	8.02906	9.82259e-16	4.14751e-14	WDR62	known
prmtr.13005	247.869	1.64304	0.204896	8.0189	1.06692e-15	4.44897e-14	SMC4	novel
prmtr.4613	39.2994	1.3676	0.170737	8.01	1.14705e-15	4.7712e-14	PRIM1	known
prmtr.2433	168.702	1.31612	0.164439	8.00373	1.20706e-15	5.00839e-14	ZWINT	known
prmtr.7194	6.27594	4.15346	0.520473	7.98017	1.46134e-15	5.98935e-14	CDH11	novel
prmtr.1530	186.301	1.0396	0.13035	7.97546	1.51818e-15	6.19202e-14	ANP32E	known
prmtr.7967	10.6167	2.56711	0.322078	7.97046	1.5808e-15	6.43178e-14	GABARAP	known
prmtr.706	239.642	0.993544	0.12466	7.97004	1.5862e-15	6.43813e-14	PRRC2C	novel
prmtr.10224	127.797	1.11246	0.139625	7.96753	1.61873e-15	6.55431e-14	MTHFD2	known
prmtr.15970	96.2888	0.841842	0.105729	7.96226	1.68931e-15	6.8236e-14	PPIL1	known
prmtr.1999	176.138	2.74222	0.344418	7.96191	1.69398e-15	6.82599e-14	BAMBI	known
prmtr.16613	5.51087	4.39195	0.55215	7.95427	1.80195e-15	7.19193e-14	MET	novel
prmtr.5919	40.6195	1.37346	0.17284	7.94646	1.91921e-15	7.64174e-14	RAD51	known
prmtr.2144	49.6687	1.42904	0.179887	7.9441	1.95612e-15	7.75187e-14	KIF11	known
prmtr.14563	4.10397	4.3217	0.544	7.94431	1.95271e-15	7.75187e-14	LINC02163	known
prmtr.18192	15.2681	1.92483	0.242515	7.93693	2.07239e-15	8.15482e-14	PALM2-AKAP2	novel
prmtr.2065	11.6466	2.52731	0.318416	7.93713	2.06917e-15	8.15482e-14	ADAMTS14	known
prmtr.13290	40.4448	3.29567	0.415676	7.92847	2.21868e-15	8.68965e-14	TNNC1	known
prmtr.5688	53.1095	1.52668	0.192631	7.92542	2.27377e-15	8.88466e-14	DLGAP5	known
prmtr.8205	171.922	0.921056	0.116668	7.8947	2.91021e-15	1.13024e-13	KAT2A	known
prmtr.7371	24.3358	1.708	0.216351	7.89459	2.91274e-15	1.13024e-13	PIMREG	known
prmtr.9818	191.731	1.07809	0.136645	7.88971	3.02895e-15	1.16992e-13	EXOSC5	known
prmtr.7652	11.903	2.46007	0.311905	7.88724	3.08953e-15	1.19057e-13	EME1	known
prmtr.10433	192.806	0.7149	0.0906792	7.88384	3.17472e-15	1.22059e-13	PSMD14	known
prmtr.316	189.598	1.15911	0.147161	7.87646	3.36778e-15	1.28891e-13	NASP	known
prmtr.8342	219.998	1.23544	0.156995	7.86927	3.56715e-15	1.359e-13	PTRH2	known
prmtr.7816	199.637	1.44012	0.183003	7.86936	3.56452e-15	1.359e-13	BIRC5	known
prmtr.704	272.767	1.00808	0.128218	7.86224	3.77328e-15	1.43103e-13	PRRC2C	novel
prmtr.6364	206.597	0.910355	0.115812	7.86061	3.82255e-15	1.44644e-13	AC107871.1	known
prmtr.715	101.825	1.29106	0.16432	7.85695	3.93606e-15	1.4827e-13	DARS2	known
prmtr.2821	70.5079	0.933893	0.118877	7.85595	3.96746e-15	1.48784e-13	NAT10	known
prmtr.3562	53.8256	1.45177	0.184864	7.85318	4.05622e-15	1.51435e-13	SLC29A2	known
prmtr.14259	135.33	1.46561	0.186942	7.83994	4.50767e-15	1.66436e-13	CCNA2	known
prmtr.17412	32.7231	1.58366	0.202032	7.83868	4.55295e-15	1.67739e-13	CHD7	novel
prmtr.8571	593.696	1.168	0.149306	7.82284	5.16463e-15	1.88206e-13	SNRPD1	known
prmtr.17940	131.796	0.854659	0.109288	7.82027	5.27117e-15	1.91672e-13	ZC3H3	novel
prmtr.17574	305.083	1.11635	0.142764	7.81956	5.30089e-15	1.9192e-13	SLC52A2	known
prmtr.11348	91.2167	2.21922	0.283891	7.81714	5.40372e-15	1.95221e-13	TRIB3	novel
prmtr.15384	2088.99	0.714297	0.0913939	7.81558	5.47087e-15	1.96799e-13	TUBB	novel
prmtr.7000	48.5915	3.14511	0.402415	7.8156	5.47018e-15	1.96799e-13	NOXO1	known
prmtr.721	385.406	0.893741	0.114382	7.81366	5.55499e-15	1.98971e-13	CACYBP	known
prmtr.8114	85.6844	1.02582	0.131386	7.80767	5.82544e-15	2.08213e-13	UTP6	known
prmtr.17201	31.6499	1.35586	0.17386	7.7986	6.25993e-15	2.22792e-13	EZH2	known
prmtr.4054	5.38811	4.70883	0.603928	7.797	6.33973e-15	2.25154e-13	HOXC10	known
prmtr.16568	208.532	2.00729	0.257569	7.79319	6.53396e-15	2.31073e-13	SERPINE1	known
prmtr.11153	80.9566	1.45974	0.187354	7.79136	6.62935e-15	2.33953e-13	SPC25	known
prmtr.19209	179.584	1.13279	0.145626	7.77873	7.32553e-15	2.55829e-13	CASK	novel
prmtr.17318	27.9904	1.76115	0.226504	7.77535	7.52409e-15	2.61131e-13	CDCA2	known
prmtr.3697	15.5848	4.14078	0.532662	7.77375	7.61945e-15	2.63894e-13	MMP10	known
prmtr.16852	52.6645	3.06945	0.394938	7.77199	7.72617e-15	2.67039e-13	HOXA13	known
prmtr.9340	179.166	1.14684	0.147972	7.75035	9.16398e-15	3.13502e-13	BCL2L12	known
prmtr.17331	18.9692	1.90185	0.245399	7.75001	9.18835e-15	3.13695e-13	ESCO2	known
prmtr.8968	226.022	0.909033	0.117301	7.74956	9.22122e-15	3.14177e-13	SMARCA4	known
prmtr.12861	48.6092	0.869721	0.112233	7.74927	9.24253e-15	3.14265e-13	QTRT2	known
prmtr.6526	61.8949	3.70943	0.47922	7.74057	9.89721e-15	3.35213e-13	MSLN	novel
prmtr.8292	37.0674	2.91101	0.37616	7.73875	1.00399e-14	3.39312e-13	HOXB9	known
prmtr.10362	212.305	1.2522	0.161881	7.73529	1.03168e-14	3.4797e-13	DDX18	known
prmtr.2984	138.544	0.829542	0.107288	7.73189	1.05965e-14	3.56685e-13	PCNX3	novel
prmtr.16363	40.7033	5.30783	0.686975	7.72638	1.10646e-14	3.71695e-13	NPSR1	known
prmtr.16912	219.598	0.844354	0.109396	7.71833	1.17859e-14	3.95135e-13	TBRG4	known
prmtr.3096	485.222	1.24055	0.160761	7.71671	1.19367e-14	3.98594e-13	SERPINH1	known
prmtr.6568	11.6169	1.70849	0.221396	7.71693	1.19169e-14	3.98594e-13	TEDC2	known
prmtr.1485	4.73222	3.62771	0.470192	7.71538	1.20625e-14	4.01997e-13	FAM72C	known
prmtr.11302	16.6859	1.61954	0.20995	7.71393	1.22005e-14	4.05788e-13	NCL	novel
prmtr.12389	43.7985	1.30433	0.169147	7.71121	1.24627e-14	4.12869e-13	CHEK2	known
prmtr.17242	22.6065	1.50846	0.195706	7.7078	1.28002e-14	4.23215e-13	NCAPG2	known
prmtr.17307	5.24415	3.96786	0.515051	7.70381	1.32065e-14	4.35787e-13	AC107959.4	novel
prmtr.7936	96.3737	0.873307	0.113451	7.69769	1.38552e-14	4.54512e-13	MYBBP1A	known
prmtr.11411	55.2955	1.2842	0.166827	7.69775	1.38479e-14	4.54512e-13	MGME1	known
prmtr.8903	13.593	2.14448	0.278631	7.69648	1.3987e-14	4.57443e-13	UHRF1	known
prmtr.16295	4.07057	4.14102	0.538541	7.68933	1.47911e-14	4.81442e-13	AC007128.1	novel
prmtr.18470	22.8343	1.67924	0.218544	7.68375	1.54494e-14	5.01895e-13	ARHGEF39	novel
prmtr.16390	246.006	0.853787	0.111344	7.66797	1.74735e-14	5.65461e-13	ZMIZ2	novel
prmtr.5094	92.212	1.44108	0.188003	7.66521	1.78545e-14	5.76676e-13	PROSER1	known
prmtr.11363	210.343	1.26134	0.164587	7.66365	1.80722e-14	5.82584e-13	NOP56	known
prmtr.11331	15.7656	1.33168	0.173777	7.66317	1.81394e-14	5.8363e-13	PASK	novel
prmtr.17158	260.415	1.26022	0.164661	7.65341	1.95724e-14	6.27327e-13	PODXL	known
prmtr.13900	19.847	1.49964	0.195979	7.65206	1.97786e-14	6.32727e-13	PLK4	known
prmtr.6022	56.2571	1.16954	0.152923	7.64787	2.04343e-14	6.52458e-13	ZWILCH	known
prmtr.3677	108.864	1.22708	0.160526	7.64411	2.1039e-14	6.70488e-13	CHORDC1	known
prmtr.10192	125.302	0.674839	0.0883321	7.63979	2.17574e-14	6.92067e-13	PNO1	known
prmtr.10947	116.85	1.2855	0.168277	7.63916	2.18637e-14	6.9413e-13	RTKN	known
prmtr.16837	2032.63	0.624226	0.0817417	7.63656	2.231e-14	7.06963e-13	HNRNPA2B1	known
prmtr.4604	35.3746	1.31978	0.172836	7.63602	2.24043e-14	7.08612e-13	TIMELESS	known
prmtr.6521	12.5838	2.02549	0.265525	7.62825	2.37971e-14	7.48424e-13	HAGHL	novel
prmtr.15522	21.1419	3.35947	0.440903	7.61953	2.54597e-14	7.97721e-13	C6orf223	known
prmtr.4294	53.0476	1.04514	0.137174	7.61907	2.55509e-14	7.99086e-13	BCL7A	known
prmtr.11575	126.608	0.902876	0.118545	7.61631	2.61032e-14	8.14838e-13	RAE1	known
prmtr.11651	7.99085	1.8992	0.24939	7.61539	2.62889e-14	8.1911e-13	PCED1A	novel
prmtr.6819	162.831	0.893916	0.117568	7.60339	2.88476e-14	8.97166e-13	CBFB	known
prmtr.14461	23.501	1.22684	0.161396	7.60141	2.92919e-14	9.07615e-13	NLN	known
prmtr.4022	717.179	3.32051	0.436817	7.60161	2.92463e-14	9.07615e-13	KRT7	known
prmtr.11995	189.049	1.47766	0.194446	7.5993	2.9773e-14	9.20822e-13	COL18A1	novel
prmtr.8173	115.295	4.28447	0.564135	7.59475	3.08388e-14	9.52026e-13	KRT23	novel
prmtr.9589	56.3331	1.06374	0.140079	7.59385	3.10535e-14	9.56894e-13	DNMT1	known
prmtr.6947	45.3239	2.01548	0.265845	7.58143	3.4177e-14	1.04736e-12	VPS9D1-AS1	known
prmtr.5996	117.564	1.35789	0.179396	7.56925	3.75392e-14	1.14621e-12	CCNB2	known
prmtr.9504	203.325	0.941967	0.124484	7.56699	3.81979e-14	1.1642e-12	LMNB2	known
prmtr.19375	134.374	1.26792	0.16759	7.56565	3.85933e-14	1.17412e-12	THOC2	novel
prmtr.16403	169.471	1.09009	0.144326	7.55299	4.25369e-14	1.28376e-12	MRPS17	known
prmtr.288	159.512	1.42782	0.189044	7.55286	4.25801e-14	1.28376e-12	CDC20	known
prmtr.13050	85.3504	1.28066	0.169671	7.54792	4.42249e-14	1.33096e-12	EEF1AKMT4	known
prmtr.2204	285.296	0.937215	0.124177	7.54742	4.43976e-14	1.33376e-12	NOLC1	known
prmtr.2540	48.685	0.91286	0.120973	7.54598	4.48897e-14	1.34613e-12	RRP12	novel
prmtr.3061	96.0464	1.10468	0.146501	7.5404	4.68532e-14	1.4e-12	PPFIA1	novel
prmtr.14854	234.232	1.27033	0.168552	7.53673	4.81893e-14	1.43226e-12	SLC12A7	novel
prmtr.11707	309.095	0.800636	0.106314	7.53089	5.03964e-14	1.49257e-12	APMAP	known
prmtr.2222	58.9634	1.11617	0.148246	7.52917	5.1063e-14	1.50965e-12	PDCD11	known
prmtr.831	57.8841	1.27003	0.168755	7.52587	5.23688e-14	1.54281e-12	UTP25	known
prmtr.9140	948.734	1.3755	0.182899	7.52054	5.45508e-14	1.60427e-12	FXYD5	known
prmtr.9324	8.56078	2.7029	0.359818	7.51185	5.82978e-14	1.71146e-12	FTL	novel
prmtr.6757	33.1504	1.60234	0.213418	7.50799	6.00418e-14	1.75958e-12	ORC6	known
prmtr.6301	35.4233	4.15167	0.553715	7.49783	6.48811e-14	1.88493e-12	WDR72	known
prmtr.14153	222.867	2.44617	0.326682	7.48791	6.99781e-14	2.01554e-12	CXCL10	known
prmtr.17736	208.882	2.02788	0.270841	7.48736	7.02751e-14	2.01716e-12	GGH	known
prmtr.16296	128.833	1.25401	0.167597	7.4823	7.30328e-14	2.09273e-12	PHF14	known
prmtr.17558	7.35275	3.55104	0.474709	7.48045	7.40709e-14	2.11886e-12	MAPK15	novel
prmtr.114	190.855	1.01392	0.135677	7.47302	7.83771e-14	2.23441e-12	MRTO4	novel
prmtr.9401	17.8374	2.20954	0.295668	7.47306	7.83535e-14	2.23441e-12	EPS8L1	known
prmtr.1482	4.66824	3.6788	0.493774	7.45037	9.30795e-14	2.63118e-12	FAM72B	known
prmtr.7664	94.3626	0.732939	0.0984933	7.44151	9.95432e-14	2.80444e-12	UTP18	known
prmtr.4652	13.796	3.63859	0.489033	7.44038	1.00395e-13	2.82369e-12	TSPAN8	known
prmtr.16924	36.6703	1.23027	0.165465	7.43523	1.0439e-13	2.93113e-12	TNS3	known
prmtr.9986	686.229	1.30832	0.176044	7.4318	1.07133e-13	3.00314e-12	UBE2S	known
prmtr.18752	57.1773	1.07289	0.144379	7.43108	1.07718e-13	3.01449e-12	QSOX2	known
prmtr.16027	301.95	0.970822	0.130974	7.41232	1.24111e-13	3.46169e-12	MCM3	known
prmtr.5512	72.2022	1.77708	0.239925	7.40679	1.29396e-13	3.58522e-12	TNFAIP2	novel
prmtr.16646	7.48261	2.4641	0.332735	7.40561	1.30552e-13	3.60534e-12	STRIP2	known
prmtr.13299	5.10491	3.65513	0.49405	7.3983	1.3794e-13	3.8031e-12	SFMBT1	novel
prmtr.6524	313.967	2.92549	0.395461	7.39766	1.38601e-13	3.81505e-12	MSLN	known
prmtr.11741	148.183	0.842083	0.113971	7.38856	1.48425e-13	4.07574e-12	PIGU	known
prmtr.613	140.286	0.781577	0.105841	7.38441	1.53128e-13	4.19426e-12	FLAD1	known
prmtr.19386	7.3366	3.99512	0.542226	7.368	1.73201e-13	4.72861e-12	FIRRE	known
prmtr.10217	89.8223	0.60719	0.0824312	7.36603	1.75788e-13	4.79144e-12	SMYD5	novel
prmtr.16757	55.9875	1.32298	0.179732	7.36086	1.82724e-13	4.96435e-12	C7orf50	known
prmtr.14356	187.179	1.26046	0.171639	7.34365	2.07843e-13	5.61946e-12	FAT1	novel
prmtr.9658	127.361	1.24695	0.169968	7.33639	2.19428e-13	5.92316e-12	ASF1B	known
prmtr.19066	58.385	0.925776	0.126199	7.33585	2.2032e-13	5.93767e-12	UTP14A	known
prmtr.12809	55.8897	2.2426	0.305925	7.33056	2.29196e-13	6.15707e-12	COL8A1	known
prmtr.5488	55.1698	1.10697	0.151029	7.3295	2.31009e-13	6.18594e-12	VRK1	known
prmtr.8897	33.4401	1.01281	0.138191	7.32906	2.31765e-13	6.19629e-12	CHAF1A	known
prmtr.7822	21.0543	2.10308	0.286996	7.32789	2.33808e-13	6.24095e-12	CBX2	known
prmtr.11101	122.481	1.09284	0.149172	7.32605	2.3704e-13	6.31718e-12	MCM6	known
prmtr.5187	37.8116	1.10194	0.150447	7.3244	2.39976e-13	6.38526e-12	TMTC4	known
prmtr.12094	19.0563	2.93463	0.401199	7.31466	2.5803e-13	6.84391e-12	TRPM2-AS	known
prmtr.9382	9.97981	4.01691	0.549609	7.30867	2.69792e-13	7.13333e-12	MYADM	known
prmtr.14962	31.2716	1.39422	0.19078	7.30803	2.71097e-13	7.15035e-12	CENPK	known
prmtr.15667	186.584	1.3559	0.18557	7.30668	2.73815e-13	7.20473e-12	CENPW	known
prmtr.10616	57.4511	1.14497	0.156754	7.30427	2.78771e-13	7.31306e-12	TTLL4	novel
prmtr.983	6.42971	3.17234	0.434522	7.30076	2.86147e-13	7.49482e-12	PEX10	novel
prmtr.3384	157.058	1.54029	0.210986	7.30043	2.86854e-13	7.50161e-12	CCDC34	known
prmtr.11332	11.5116	1.41989	0.19451	7.29983	2.88131e-13	7.52328e-12	PASK	known
prmtr.3415	69.5357	1.15831	0.158712	7.29818	2.91694e-13	7.60445e-12	CKAP5	known
prmtr.10261	274.615	1.24051	0.170231	7.28724	3.16367e-13	8.2221e-12	AC133644.3	known
prmtr.5513	208.986	1.60374	0.220222	7.28241	3.27908e-13	8.49572e-12	TNFAIP2	novel
prmtr.1971	38.0004	1.29737	0.178222	7.27954	3.34973e-13	8.63869e-12	SUV39H2	known
prmtr.5076	279.376	1.14322	0.157087	7.2776	3.39805e-13	8.74984e-12	HSPH1	known
prmtr.3538	53.1059	1.3893	0.191063	7.27142	3.5572e-13	9.1316e-12	CDCA5	known
prmtr.6943	21.5744	2.71443	0.373719	7.26329	3.77799e-13	9.66877e-12	CPNE7	known
prmtr.6252	46.7606	1.35813	0.187256	7.25281	4.0822e-13	1.04314e-11	OIP5	known
prmtr.2336	9.30633	2.89529	0.399432	7.24851	4.21372e-13	1.07511e-11	ACBD7	known
prmtr.18398	94.1204	1.28994	0.177999	7.24687	4.26501e-13	1.08654e-11	PUM3	known
prmtr.11998	300.294	1.34971	0.186389	7.24136	4.44196e-13	1.12819e-11	COL18A1	novel
prmtr.5329	70.5188	1.39734	0.192963	7.24152	4.43687e-13	1.12819e-11	CDKN3	known
prmtr.8578	11.9509	2.10968	0.291482	7.23775	4.56186e-13	1.15514e-11	RBBP8	known
prmtr.9648	79.8866	0.818127	0.113044	7.23723	4.57938e-13	1.15783e-11	TRMT1	novel
prmtr.12198	27.3578	1.48572	0.205307	7.23657	4.60181e-13	1.16175e-11	SLC35E4	known
prmtr.196	66.8543	1.22288	0.169147	7.22968	4.84137e-13	1.21856e-11	RCC1	known
prmtr.14008	232.923	1.42309	0.196975	7.22473	5.02111e-13	1.25813e-11	SPON2	known
prmtr.9283	34.0809	1.15579	0.160062	7.22085	5.16654e-13	1.29264e-11	CD3EAP	known
prmtr.12672	10.2633	2.57849	0.357464	7.21329	5.4617e-13	1.36242e-11	CTNNB1	known
prmtr.16849	37.2212	2.6689	0.369991	7.21344	5.45571e-13	1.36242e-11	HOXA10	known
prmtr.7537	65.6927	1.13676	0.157703	7.2082	5.66979e-13	1.41013e-11	CDK12	known
prmtr.2724	7.99481	3.51178	0.487323	7.20628	5.75021e-13	1.42379e-11	CD81	novel
prmtr.18066	32.6067	1.43767	0.199541	7.2049	5.80863e-13	1.43402e-11	MELK	known
prmtr.5754	45.0341	1.39286	0.193464	7.1996	6.03879e-13	1.48429e-11	PGF	known
prmtr.1760	101.071	2.25199	0.313322	7.18745	6.60123e-13	1.61542e-11	CHI3L1	novel
prmtr.9976	5.92125	4.49379	0.625446	7.18493	6.72401e-13	1.64068e-11	TNNI3	known
prmtr.5918	11.5359	1.77696	0.247436	7.18148	6.89591e-13	1.67531e-11	KNL1	known
prmtr.19325	20.501	5.40831	0.753393	7.1786	7.04279e-13	1.70851e-11	NOX1	known
prmtr.13525	17.3381	1.34886	0.188039	7.17331	7.32066e-13	1.77336e-11	TRIM59	known
prmtr.8227	7.85961	2.59906	0.362624	7.16738	7.64469e-13	1.84918e-11	ETV4	known
prmtr.10342	40.9141	1.00945	0.140869	7.1659	7.72745e-13	1.8665e-11	POLR1B	known
prmtr.4156	421.249	1.08055	0.150888	7.16125	7.99469e-13	1.92827e-11	CCT2	known
prmtr.16775	83.7125	0.769898	0.107527	7.16006	8.06406e-13	1.94221e-11	BRAT1	known
prmtr.17393	95.4511	1.20619	0.168467	7.15981	8.07916e-13	1.94306e-11	MCM4	known
prmtr.19211	174.642	1.10017	0.153722	7.15688	8.25321e-13	1.97924e-11	CASK	novel
prmtr.8251	172.153	1.30035	0.181956	7.14649	8.90251e-13	2.11978e-11	EFTUD2	known
prmtr.4330	1211.49	0.894403	0.12518	7.14496	9.0019e-13	2.14041e-11	RAN	known
prmtr.2808	544.513	1.01715	0.142409	7.14246	9.16776e-13	2.17368e-11	RCN1	known
prmtr.9359	53.3556	1.18899	0.16648	7.14192	9.20394e-13	2.17918e-11	POLD1	known
prmtr.17966	211.634	1.11624	0.156642	7.12605	1.03293e-12	2.42847e-11	BOP1	known
prmtr.1759	124.186	2.262	0.317464	7.12521	1.03919e-12	2.43978e-11	CHI3L1	novel
prmtr.9828	256.03	1.11582	0.156677	7.12179	1.06537e-12	2.49425e-11	PAFAH1B3	known
prmtr.16972	141.009	1.21662	0.171032	7.11341	1.13212e-12	2.63946e-11	ABHD11	known
prmtr.7413	38.8649	1.17803	0.16572	7.10853	1.17282e-12	2.72676e-11	PFAS	known
prmtr.18130	21.7897	1.11098	0.156352	7.10563	1.19771e-12	2.77694e-11	CENPP	known
prmtr.17552	27.6091	1.51812	0.213675	7.10479	1.20504e-12	2.79007e-11	RHPN1	known
prmtr.2035	115.109	1.40036	0.197134	7.1036	1.21547e-12	2.80647e-11	CDK1	known
prmtr.17706	76.4535	1.39088	0.195856	7.10156	1.23357e-12	2.84433e-11	PRKDC	novel
prmtr.6388	2.70361	3.37682	0.476028	7.09374	1.30536e-12	2.99751e-11	STRA6	known
prmtr.11113	10.3509	4.42039	0.623401	7.09077	1.33372e-12	3.05426e-11	NEB	novel
prmtr.13998	13.6641	2.99058	0.421895	7.08845	1.35618e-12	3.10144e-11	CPLX1	known
prmtr.10086	107.14	0.728307	0.102789	7.08544	1.38608e-12	3.16551e-11	WDR43	known
prmtr.16391	280.49	0.79425	0.112234	7.07672	1.47604e-12	3.35507e-11	ZMIZ2	novel
prmtr.17094	68.8569	0.981358	0.138727	7.07401	1.50523e-12	3.41437e-11	DNAJC2	known
prmtr.4460	178.781	1.09824	0.155491	7.06304	1.62901e-12	3.6802e-11	SINHCAF	known
prmtr.299	93.6666	0.705815	0.100007	7.05763	1.6937e-12	3.81607e-11	DPH2	known
prmtr.8957	3.60071	2.73444	0.387732	7.05241	1.75846e-12	3.95134e-11	ILF3	novel
prmtr.10970	71.3486	1.07446	0.152427	7.04906	1.80137e-12	4.03398e-11	POLR1A	known
prmtr.10699	14.5329	1.81741	0.257827	7.04897	1.80245e-12	4.03398e-11	LRRFIP1	known
prmtr.13654	75.2927	1.2792	0.181511	7.0475	1.82158e-12	4.07135e-11	TACC3	known
prmtr.19461	202.885	0.953314	0.135306	7.0456	1.84667e-12	4.12194e-11	LAGE3	known
prmtr.12771	38.1098	1.87989	0.266978	7.04135	1.90391e-12	4.2384e-11	IL17RB	known
prmtr.13577	86.6465	1.56024	0.221633	7.03975	1.92592e-12	4.28172e-11	IGF2BP2	known
prmtr.4076	124.077	0.778489	0.110856	7.02253	2.1788e-12	4.83111e-11	CDK2	known
prmtr.2372	49.6236	1.07185	0.152731	7.01791	2.25209e-12	4.96735e-11	MTPAP	known
prmtr.9883	490.901	1.32736	0.189152	7.01741	2.26018e-12	4.97863e-11	SLC1A5	novel
prmtr.10278	51.9391	1.44065	0.205311	7.0169	2.2685e-12	4.99041e-11	NCAPH	known
prmtr.9931	296.905	1.28535	0.183229	7.015	2.29948e-12	5.0453e-11	C19orf48	known
prmtr.16685	58.5377	1.03822	0.148015	7.01427	2.3115e-12	5.06505e-11	CASP2	known
prmtr.14928	10.0715	1.81793	0.25929	7.0112	2.36287e-12	5.17086e-11	C5orf34	known
prmtr.15061	65.8994	1.62862	0.232328	7.00998	2.38351e-12	5.20922e-11	LOX	known
prmtr.612	514.03	0.998098	0.142419	7.00818	2.41444e-12	5.26995e-11	CKS1B	known
prmtr.14805	4.14368	3.36072	0.479804	7.00436	2.48121e-12	5.40865e-11	FGFR4	novel
prmtr.3680	152.572	1.00704	0.143907	6.99783	2.59951e-12	5.6445e-11	TAF1D	novel
prmtr.707	93.1544	0.678653	0.0970341	6.99397	2.67214e-12	5.77975e-11	EEF1AKNMT	known
prmtr.6142	12.2528	1.87379	0.267986	6.99214	2.70724e-12	5.84813e-11	TICRR	known
prmtr.11061	163.867	0.727761	0.104094	6.99136	2.72241e-12	5.87333e-11	NIFK	known
prmtr.4130	103.775	1.23167	0.176183	6.99083	2.73255e-12	5.88763e-11	XPOT	novel
prmtr.16220	40.7481	1.13852	0.162883	6.98982	2.75249e-12	5.92297e-11	FBXO5	known
prmtr.11083	127.115	0.623716	0.0892716	6.98672	2.81384e-12	6.03949e-11	SMPD4	known
prmtr.1817	21.2008	1.05591	0.151229	6.98219	2.9062e-12	6.22975e-11	PACC1	known
prmtr.17975	30.4486	1.93841	0.277633	6.98194	2.91139e-12	6.23291e-11	SLC39A4	known
prmtr.14953	26.1923	1.44567	0.207175	6.97799	2.99432e-12	6.39411e-11	DEPDC1B	known
prmtr.7995	114.651	1.41261	0.202549	6.97415	3.07722e-12	6.54612e-11	AURKB	known
prmtr.17646	137.577	0.980604	0.140617	6.97356	3.09012e-12	6.56524e-11	TNFRSF10B	known
prmtr.4185	280.851	1.28924	0.184908	6.97234	3.11703e-12	6.60565e-11	MRPL42	known
prmtr.10375	162.492	0.642564	0.0922302	6.96696	3.23856e-12	6.82868e-11	TSN	known
prmtr.17705	74.03	1.35929	0.195117	6.96657	3.2477e-12	6.83934e-11	PRKDC	novel
prmtr.11386	21.3429	1.33852	0.192333	6.95941	3.41712e-12	7.1781e-11	MCM8	known
prmtr.14763	212.651	1.40259	0.201602	6.95722	3.47052e-12	7.28114e-11	PTTG1	known
prmtr.3112	9.93689	1.67375	0.240668	6.95461	3.5355e-12	7.39896e-11	DDIAS	known
prmtr.2939	448.166	0.718301	0.103315	6.95253	3.5879e-12	7.49926e-11	STIP1	known
prmtr.2031	101.036	4.11689	0.592308	6.95058	3.63781e-12	7.59411e-11	DKK1	novel
prmtr.9657	10.6207	5.0912	0.732694	6.9486	3.68922e-12	7.69184e-11	PRKACA	known
prmtr.6522	33.0183	1.66925	0.240308	6.94628	3.75051e-12	7.80021e-11	HAGHL	novel
prmtr.4298	16.8514	1.45162	0.209107	6.94203	3.86513e-12	8.01871e-11	KNTC1	novel
prmtr.12435	82.8108	1.41174	0.203378	6.94143	3.88139e-12	8.04249e-11	FOXRED2	novel
prmtr.4345	190.068	0.787213	0.113497	6.936	4.03361e-12	8.34758e-11	AC135586.2	novel
prmtr.15926	19.0394	1.42277	0.20515	6.9353	4.05367e-12	8.37875e-11	GPSM3	novel
prmtr.10963	214.989	1.25172	0.180527	6.93368	4.10025e-12	8.45419e-11	CAPG	known
prmtr.4390	101.789	1.37984	0.199292	6.92369	4.4002e-12	9.03022e-11	CDCA3	novel
prmtr.18705	214.786	0.903928	0.130742	6.91384	4.71705e-12	9.61206e-11	WDR34	known
prmtr.11018	13.5935	3.28992	0.47632	6.90695	4.95195e-12	1.00618e-10	CREG2	known
prmtr.11599	301.937	0.889574	0.128826	6.90525	5.01158e-12	1.01706e-10	ADRM1	known
prmtr.12879	65.548	1.23308	0.178668	6.90151	5.1451e-12	1.04289e-10	PARP14	known
prmtr.10301	175.517	0.976779	0.141709	6.89287	5.46782e-12	1.10563e-10	MAP4K4	novel
prmtr.6954	55.9966	1.9302	0.280096	6.89119	5.53267e-12	1.11606e-10	TUBB3	known
prmtr.4163	66.5016	2.59302	0.376275	6.89129	5.52893e-12	1.11606e-10	LGR5	known
prmtr.16769	46.7932	2.58935	0.376417	6.87894	6.03011e-12	1.20912e-10	ELFN1-AS1	known
prmtr.17828	41.8127	0.962918	0.139985	6.87874	6.03843e-12	1.20935e-10	STK3	known
prmtr.16774	158.352	0.61437	0.0893562	6.87551	6.17668e-12	1.23262e-10	BRAT1	novel
prmtr.2130	47.005	1.13421	0.164962	6.8756	6.17296e-12	1.23262e-10	STAMBPL1	known
prmtr.9300	31.0021	1.01599	0.14785	6.87175	6.34195e-12	1.2596e-10	CCDC9	novel
prmtr.7728	62.557	1.14863	0.16726	6.86734	6.54115e-12	1.29762e-10	BPTF	novel
prmtr.18373	27.7893	0.887744	0.129349	6.86316	6.73538e-12	1.333e-10	TRAF2	known
prmtr.7206	38.2567	0.831557	0.12132	6.85425	7.16898e-12	1.41381e-10	FHOD1	novel
prmtr.18177	35.2443	1.28817	0.188	6.85196	7.28435e-12	1.43319e-10	SMC2	known
prmtr.12048	145.037	0.976388	0.142521	6.85083	7.3422e-12	1.44119e-10	GART	novel
prmtr.6365	30.9248	1.87506	0.273914	6.84544	7.62437e-12	1.49482e-10	ITGA11	known
prmtr.7727	103.743	1.05387	0.154112	6.83834	8.01152e-12	1.56523e-10	NOL11	known
prmtr.14357	149.412	1.46027	0.21363	6.83549	8.17225e-12	1.59382e-10	FAT1	novel
prmtr.7598	11.9447	1.4654	0.214384	6.83541	8.17683e-12	1.59382e-10	C17orf53	known
prmtr.13216	23.5599	1.48651	0.217548	6.83301	8.31485e-12	1.61884e-10	CDC25A	known
prmtr.13401	5.2421	2.33537	0.342133	6.8259	8.73728e-12	1.69517e-10	POLQ	novel
prmtr.14514	165.246	1.31287	0.192353	6.82534	8.7719e-12	1.69796e-10	F2R	known
prmtr.16282	360.213	1.5509	0.227264	6.82421	8.84091e-12	1.70935e-10	FSCN1	known
prmtr.12366	105.725	1.01945	0.149437	6.82196	8.98046e-12	1.73433e-10	YDJC	known
prmtr.14473	45.2244	1.0925	0.160158	6.82138	9.01696e-12	1.73937e-10	CENPH	known
prmtr.19212	175.287	0.994197	0.145757	6.82093	9.04511e-12	1.74279e-10	CASK	known
prmtr.4531	76.0228	1.05796	0.155234	6.81527	9.40862e-12	1.81076e-10	RACGAP1	known
prmtr.4050	8.61818	5.32117	0.781213	6.81142	9.66378e-12	1.85773e-10	HOXC13	known
prmtr.3929	13.3073	5.51115	0.809675	6.80663	9.99128e-12	1.9141e-10	SLCO1B3	novel
prmtr.2326	351.137	0.908652	0.133638	6.79937	1.05075e-11	2.00612e-10	NUDT5	novel
prmtr.4464	98.4204	0.877311	0.129142	6.79336	1.0955e-11	2.08918e-10	YARS2	novel
prmtr.18972	781.994	0.613294	0.0902949	6.79212	1.10495e-11	2.10481e-10	NONO	known
prmtr.10162	377.034	1.28351	0.188994	6.79128	1.11146e-11	2.11262e-10	SPTBN1	novel
prmtr.15411	12.3795	1.56027	0.229747	6.79126	1.11157e-11	2.11262e-10	MSH5	known
prmtr.1988	92.6436	1.25058	0.184226	6.78828	1.13475e-11	2.15178e-10	KIAA1217	novel
prmtr.17516	16.7273	1.21758	0.179421	6.78616	1.15154e-11	2.17869e-10	TBC1D31	known
prmtr.856	86.5717	1.25006	0.184285	6.78328	1.17481e-11	2.21772e-10	RRP15	known
prmtr.16337	24.5585	1.4298	0.210853	6.78103	1.19319e-11	2.24989e-10	SNX10	known
prmtr.4664	10.576	1.88726	0.278392	6.77915	1.20885e-11	2.27429e-10	E2F7	known
prmtr.7565	328.023	1.73426	0.256358	6.765	1.33306e-11	2.49956e-10	FKBP10	novel
prmtr.16213	72.1418	1.04501	0.154597	6.75959	1.38385e-11	2.58611e-10	NUP43	novel
prmtr.6987	174.393	0.770476	0.1141	6.75267	1.4515e-11	2.69773e-10	CLCN7	novel
prmtr.11764	61.8918	1.22811	0.181871	6.75266	1.45162e-11	2.69773e-10	TTI1	known
prmtr.7429	38.0315	1.47482	0.218444	6.75148	1.46348e-11	2.71375e-10	UBB	known
prmtr.10066	32.8033	1.37748	0.204178	6.74647	1.51483e-11	2.80586e-10	CENPA	known
prmtr.10346	4.85622	4.11883	0.610602	6.74553	1.52474e-11	2.8211e-10	NT5DC4	novel
prmtr.19446	207.828	0.649607	0.0963363	6.74312	1.55026e-11	2.862e-10	HCFC1	novel
prmtr.13791	456.036	2.14253	0.317896	6.73972	1.58689e-11	2.92318e-10	CXCL1	known
prmtr.12402	13.001	2.7227	0.40412	6.73735	1.61297e-11	2.96473e-10	LIF	novel
prmtr.11454	12.1951	2.2053	0.327494	6.73387	1.65206e-11	3.03324e-10	DNMT3B	known
prmtr.5240	655.421	1.04151	0.154696	6.73261	1.66646e-11	3.05634e-10	MMP14	known
prmtr.7603	11.9146	1.29634	0.192719	6.72661	1.73667e-11	3.18161e-10	DBF4B	known
prmtr.14856	169.301	1.13217	0.168343	6.72539	1.7512e-11	3.20473e-10	SLC12A7	known
prmtr.17758	259.3	1.33338	0.198402	6.72062	1.80954e-11	3.30429e-10	LACTB2	known
[truncated: 1,808 more rows]

## Sheet: S8
Gene-specific outer/inner primers used for RLM-RACE
[truncated: 3 more rows]
